# Supplementary material for: Comparative Analysis on Proteomics Profiles of Intracellular and Extracellular M.tb and BCG From Infected Human Macrophages
Source: Front Genet. 2022 Mar 28;13:847838. doi: 10.3389/fgene.2022.847838 (PMC8995892; doi:10.3389/fgene.2022.847838)
Supplement: Supplementary file 1 [file DataSheet1.zip]

Archive with 2 entries (2 files):
- Suppl Table 1.XLSX
- Suppl Table 2- 4.DOCX
