# Supplementary material for: Comparative Analysis on Proteomics Profiles of Intracellular and Extracellular M.tb and BCG From Infected Human Macrophages
Source: Front Genet. 2022 Mar 28;13:847838. doi: 10.3389/fgene.2022.847838 (PMC8995892; doi:10.3389/fgene.2022.847838)
Supplement: Supplementary file 1 [file DataSheet1.zip › Suppl Table 1.XLSX]

## Sheet: 原始数据1
Accession	Gena Name	Description	Coverage [%]	# Peptides	# PSMs	# Unique Peptides	# AAs	MW [kDa]	calc. pI	Score Sequest HT: Sequest HT	Abundances (Grouped): F1, 117	Abundances (Grouped): F1, 118	Abundances (Grouped): F1, 119	Abundances (Grouped): F1, 121
A0A109SKH4	groL	60 kDa chaperonin OS=Mycobacterium tuberculosis variant microti OX=1806 GN=groL PE=3 SV=1	67	26	1052	8	540	56.7	4.92	2212.82	112.1	117.2	77.9	92.8
A0A083WFZ3	tuf	Elongation factor Tu OS=Mycobacterium bovis OX=1765 GN=tuf PE=3 SV=1	62	16	726	5	396	43.6	5.45	1731.86	103.8	121.9	84.9	89.3
A0A109T0S2	groL	60 kDa chaperonin OS=Mycobacterium tuberculosis variant africanum OX=33894 GN=groL PE=3 SV=1	63	22	352	18	539	55.8	5.12	691.45	110.2	116.8	88.4	84.7
R4ME92	dnaK	Chaperone protein DnaK OS=Mycobacterium tuberculosis CAS/NITR204 OX=1310114 GN=dnaK PE=2 SV=1	49	28	587	4	640	68.5	5.14	1450.08	111.8	105.3	86.4	96.5
A0A2N5R991	groEL	60 kDa chaperonin OS=Mycobacterium tuberculosis variant microti OV254 OX=1427372 GN=groEL PE=3 SV=1	40	19	756	1	541	56.4	4.88	1484.85	100.7	120.9	84.7	93.6
A0A0H3LD53	fas	Fatty acid synthase OS=Mycobacterium tuberculosis (strain ATCC 35801 / TMC 107 / Erdman) OX=652616 GN=fas PE=4 SV=1	23	45	153	45	3069	326.1	5.16	313.59	87.2	80.3	122.7	109.8
G7QRF2	atpD	ATP synthase subunit beta OS=Mycobacterium tuberculosis variant bovis BCG str. Mexico OX=717522 GN=atpD PE=3 SV=1	67	23	262	23	486	53.1	4.97	575.96	99.1	112.8	91.1	97
A0A2N5QYK3	tuf	Elongation factor Tu OS=Mycobacterium tuberculosis variant microti OV254 OX=1427372 GN=tuf PE=3 SV=1	45	11	612	1	396	43.7	5.33	1523.4	108.8	108	87	96.1
A0A120IZW7	rpoB	DNA-directed RNA polymerase subunit beta OS=Mycobacterium tuberculosis variant africanum OX=33894 GN=rpoB PE=3 SV=1	43	34	174	5	1172	129.2	5.05	370.74	113.8	84.4	101.5	100.3
A0A1V0QSX7		DNA-directed RNA polymerase subunit beta (Fragment) OS=Mycobacterium tuberculosis OX=1773 PE=3 SV=1	37	29	161	1	1051	116.2	5.08	358.32	99.8	97.2	96.7	106.4
A0A396V673	B6237_15970	Polyketide synthase OS=Mycobacterium tuberculosis OX=1773 GN=B6237_15970 PE=4 SV=1	32	44	137	2	2111	224.2	5.21	288.94	88.3	75.7	120.1	115.9
A0A1A9EB00	Mb1595_p3267	Mycocerosic acid synthase OS=Mycobacterium bovis OX=1765 GN=Mb1595_p3267 PE=4 SV=1	32	43	136	1	2111	224.3	5.21	285.62
A5TZB1	clpB	Chaperone protein ClpB OS=Mycobacterium tuberculosis (strain ATCC 25177 / H37Ra) OX=419947 GN=clpB PE=3 SV=1	39	29	171	28	848	92.5	5.34	376.19	105.6	122.5	87.2	84.7
B2HSL3	tuf	Elongation factor Tu OS=Mycobacterium marinum (strain ATCC BAA-535 / M) OX=216594 GN=tuf PE=3 SV=1	40	10	595	1	396	43.8	5.38	1569.34
A0A1X2LPZ5	dnaK	Chaperone protein DnaK OS=Mycobacterium decipiens OX=1430326 GN=dnaK PE=2 SV=1	33	21	421	1	629	66.9	4.84	1039.17	98.8	77.9	118.9	104.4
P9WPC8	clpC1	ATP-dependent Clp protease ATP-binding subunit ClpC1 OS=Mycobacterium tuberculosis (strain CDC 1551 / Oshkosh) OX=83331 GN=clpC1 PE=2 SV=1	43	28	167	8	848	93.5	5.88	386.11	119	98.5	97.9	84.6
P09239	groL2	60 kDa chaperonin 2 OS=Mycobacterium leprae (strain TN) OX=272631 GN=groL2 PE=3 SV=3	33	16	576	2	541	56.9	4.98	1269.52	117.5	82.1	83.4	117
A0A0H3LBS2	fabG	3-ketoacyl-(Acyl-carrier-protein) reductase OS=Mycobacterium tuberculosis (strain ATCC 35801 / TMC 107 / Erdman) OX=652616 GN=fabG PE=4 SV=1	49	13	134	1	454	46.8	6.46	342.61	96.1	112.8	87.9	103.2
A0A0H3LCX7	gdh	NAD-dependent glutamate dehydrogenase OS=Mycobacterium tuberculosis (strain ATCC 35801 / TMC 107 / Erdman) OX=652616 GN=gdh PE=4 SV=1	23	28	118	28	1629	177.2	5.83	245.31	95.8	97.8	92.7	113.6
A0A0U0SVM2	metK	S-adenosylmethionine synthase OS=Mycobacterium tuberculosis OX=1773 GN=metK PE=3 SV=1	68	19	158	13	408	43.6	5.12	297.26	101.7	103.4	100.8	94
A0A0U0RA86	glcB	Malate synthase G OS=Mycobacterium tuberculosis OX=1773 GN=glcB PE=3 SV=1	45	23	126	23	745	80.5	5.29	238.09	94.1	82	127.6	96.3
A0A1R3XYQ9	fadB	PROBABLE FATTY OXIDATION PROTEIN FADB OS=Mycobacterium bovis (strain ATCC BAA-935 / AF2122/97) OX=233413 GN=fadB PE=4 SV=1	41	20	151	11	720	76.1	5.57	281.67	72.3	115.3	83.2	129.2
G7CKW1	tuf	Elongation factor Tu OS=Mycobacterium thermoresistibile (strain ATCC 19527 / DSM 44167 / CIP 105390 / JCM 6362 / NCTC 10409 / 316) OX=1078020 GN=tuf PE=3 SV=1	28	7	521	1	396	43.8	5.26	1390.84	105.5	115.1	91	88.3
A0A109SQC5	pnp	Polyribonucleotide nucleotidyltransferase OS=Mycobacterium tuberculosis variant microti OX=1806 GN=pnp PE=3 SV=1	39	23	207	2	824	87.3	5.11	328.41	106.4	104.6	93.5	95.5
A0A083VQI4	Mb1595_p4214	Polyketide synthase OS=Mycobacterium bovis OX=1765 GN=Mb1595_p4214 PE=4 SV=1	25	26	90	21	1733	186.3	4.96	184.93	86.1	99.9	104.7	109.3
A0A396WRE5	B6231_01760	Beta-oxoacyl-ACP reductase OS=Mycobacterium tuberculosis OX=1773 GN=B6231_01760 PE=4 SV=1	49	13	125	1	454	46.8	6.46	312.52	113.3	96.7	83.7	106.3
A0A0U0R535	gpsI	Polyribonucleotide nucleotidyltransferase OS=Mycobacterium tuberculosis OX=1773 GN=gpsI PE=3 SV=1	31	25	148	4	1118	118.9	5.69	286.83	103.8	98.9	103.1	94.2
A0A0D5ZBI4	katG	Catalase-peroxidase OS=Mycobacterium tuberculosis OX=1773 GN=katG PE=3 SV=1	35	16	136	2	740	80.6	5.25	350.2	132.6	93.1	106.4	67.9
A0A2H4V6L7	katG	Catalase-peroxidase (Fragment) OS=Mycobacterium tuberculosis OX=1773 GN=katG PE=3 SV=1	33	15	140	1	715	77.9	5.47	340.53	37.2	188.8	63.7	110.3
A0A2N5R5I9	dnaK	Chaperone protein DnaK OS=Mycobacterium tuberculosis variant microti OV254 OX=1427372 GN=dnaK PE=2 SV=1	36	19	331	1	620	66.2	4.88	878.13	104.2	90	103	102.8
A0A083WJS5	rpoC	DNA-directed RNA polymerase subunit beta' OS=Mycobacterium bovis OX=1765 GN=rpoC PE=3 SV=1	24	24	108	24	1316	146.7	6.2	225.93	93.5	76.6	104.3	125.6
A0A1R3XYW3	rpsA	30s ribosomal protein s1 rpsa OS=Mycobacterium bovis (strain ATCC BAA-935 / AF2122/97) OX=233413 GN=rpsA PE=4 SV=1	42	19	158	1	481	53.2	4.93	367.76	216.4	33.8	116.8	33
A0A0U0RWI8	rpsA	30S ribosomal protein S1 OS=Mycobacterium tuberculosis OX=1773 GN=rpsA PE=4 SV=1	38	19	159	1	532	58.6	4.98	367.81	106.5	113.2	92.9	87.4
A0A1X2LZL6	rpoB	DNA-directed RNA polymerase subunit beta OS=Mycobacterium decipiens OX=1430326 GN=rpoB PE=3 SV=1	24	23	113	1	1174	129.7	5.05	227.73
A0A1K3QSJ2	glyA_2	Serine hydroxymethyltransferase OS=Mycobacterium tuberculosis OX=1773 GN=glyA_2 PE=3 SV=1	49	13	122	9	457	48	6.6	265.58	127.6	74.9	119.1	78.3
A0A083WB33	Mb1595_p1668	Aconitate hydratase OS=Mycobacterium bovis OX=1765 GN=Mb1595_p1668 PE=4 SV=1	36	22	115	22	943	102.4	5.11	198.98	89	96.3	94.6	120.1
A0A045J5R8	paaJ	Acetyl-CoA C-acetyltransferase OS=Mycobacterium tuberculosis OX=1773 GN=paaJ PE=3 SV=1	57	13	114	11	405	42.6	5.05	198.63	91	96.9	103.6	108.5
A0A0T9VM87	tkt	Transketolase OS=Mycobacterium tuberculosis OX=1773 GN=tkt PE=3 SV=1	35	17	85	17	700	75.5	5.12	192.36	90.6	96.1	113.6	99.6
A0A0T9FTM5	thrC	Threonine synthase OS=Mycobacterium tuberculosis OX=1773 GN=thrC PE=3 SV=1	54	13	89	13	360	37.3	6.16	219.82	85.9	99.4	108.6	106.1
A0A120J2V6	ahcY	Adenosylhomocysteinase OS=Mycobacterium tuberculosis variant africanum OX=33894 GN=ahcY PE=3 SV=1	32	13	159	6	495	54.3	5.22	384.55	128.9	90.1	88.5	92.4
A0A0T9WZU1	prpC1	MmgE/PrpD family protein OS=Mycobacterium tuberculosis OX=1773 GN=prpC1 PE=3 SV=1	34	20	79	5	884	96.1	6.77	156.24	81.2	130.9	84	104
A0A0T7LEP5	tsf	Elongation factor Ts OS=Mycobacterium tuberculosis OX=1773 GN=tsf PE=3 SV=1	71	13	154	1	358	37.9	5.48	333.92	92.2	127	80.8	100
A0A3E0USD8	DSI35_31200	Acetyl-CoA C-acetyltransferase OS=Mycobacterium tuberculosis OX=1773 GN=DSI35_31200 PE=4 SV=1	41	9	78	7	393	40.4	5.08	195.7	102.7	85.1	114	98.2
A0R574	clpC1	ATP-dependent Clp protease ATP-binding subunit ClpC1 OS=Mycobacterium smegmatis (strain ATCC 700084 / mc(2)155) OX=246196 GN=clpC1 PE=3 SV=1	35	22	111	2	848	93.5	5.62	273.7	103	103	95	99.1
A0A0H3LHP7	fixA	Electron transfer flavoprotein subunit beta OS=Mycobacterium tuberculosis (strain ATCC 35801 / TMC 107 / Erdman) OX=652616 GN=fixA PE=4 SV=1	56	14	116	14	286	30.1	4.84	307.82	99.1	113.1	90.3	97.5
A0A0U0SQS5	tesB2	Pyridoxal 5'-phosphate synthase subunit PdxS OS=Mycobacterium tuberculosis OX=1773 GN=tesB2 PE=3 SV=1	35	16	70	16	593	64.1	6.04	129.95	100.5	104.5	89.9	105.1
G7QUT8	tsf	Elongation factor Ts OS=Mycobacterium tuberculosis variant bovis BCG str. Mexico OX=717522 GN=tsf PE=3 SV=1	72	13	148	1	271	28.8	5.39	319.13	194.7	36.4	115.1	53.8
A0A109SMR6	RN08_1658	Transcriptional regulator MoxR1 OS=Mycobacterium tuberculosis variant microti OX=1806 GN=RN08_1658 PE=4 SV=1	65	19	147	5	381	41.9	6.55	309.47	112.7	113.3	88.8	85.2
A0A0K2KQ72	sucD	Succinate--CoA ligase [ADP-forming] subunit alpha OS=Mycobacterium tuberculosis OX=1773 GN=sucD PE=3 SV=1	64	11	154	1	303	31.2	5.85	326.75	60.9	140.9	72	126.2
A0A0C7DQH5	Mb1595_p1283	2-methylcitrate dehydratase OS=Mycobacterium bovis OX=1765 GN=Mb1595_p1283 PE=4 SV=1	50	17	65	3	526	57.7	6.52	156.38	85	141	78.1	95.9
A0A0H3LED5	metE	5-methyltetrahydropteroyltriglutamate--homocysteine methyltransferase OS=Mycobacterium tuberculosis (strain ATCC 35801 / TMC 107 / Erdman) OX=652616 GN=metE PE=3 SV=1	25	17	136	11	794	85.1	5.43	310.57	74.2	106.3	98.9	120.6
A0A0U0R9W2	rho	Transcription termination factor Rho OS=Mycobacterium tuberculosis OX=1773 GN=rho PE=3 SV=1	34	17	108	17	603	65.2	5.76	245.27	122.1	108	88.7	81.3
A0A0T9V620	ppsA	Phenolpthiocerol synthesis type-I polyketide synthase PPSA OS=Mycobacterium tuberculosis OX=1773 GN=ppsA PE=4 SV=1	14	19	44	14	1876	198.9	5.36	99.04	64	77.9	129.9	128.2
R4LU53	I917_01765	Putative acyl-CoA dehydrogenase FadE5 OS=Mycobacterium tuberculosis str. Haarlem/NITR202 OX=1304279 GN=I917_01765 PE=3 SV=1	27	13	90	7	612	66.5	5.59	182.59	115.2	59.2	142.8	82.8
A0A1R3XWJ1	desA1	PROBABLE ACYL-[ACYL-CARRIER PROTEIN] DESATURASE DESA1 (ACYL-[ACP] DESATURASE) (STEAROYL-ACP DESATURASE) (PROTEIN DES) OS=Mycobacterium bovis (strain ATCC BAA-935 / AF2122/97) OX=233413 GN=desA1 PE=4 SV=1	40	9	113	9	338	38.7	6.7	195.06	98	81.6	96.4	124.1
A0A0Y1BYR9	RN06_1817	Cysteine desulfurase OS=Mycobacterium tuberculosis variant bovis BCG OX=33892 GN=RN06_1817 PE=3 SV=1	31	15	96	15	684	73.5	5.96	224.23	126	104.9	97.5	71.6
A0A0H3MF34	kasA	3-oxoacyl-[acyl-carrier protein] synthase 1 kasA OS=Mycobacterium bovis (strain BCG / Pasteur 1173P2) OX=410289 GN=kasA PE=3 SV=1	57	12	59	9	416	43.3	5.29	151.95	79.8	106.1	89	125.1
Q7D7D8	MT2242	Long-chain-fatty-acid--CoA ligase, putative OS=Mycobacterium tuberculosis (strain CDC 1551 / Oshkosh) OX=83331 GN=MT2242 PE=4 SV=1	29	12	84	12	603	64.3	6.24	168.73	53.4	119.7	75.8	151.1
A0A0H3M4U6	sucD	Succinate--CoA ligase [ADP-forming] subunit alpha OS=Mycobacterium bovis (strain BCG / Pasteur 1173P2) OX=410289 GN=sucD PE=3 SV=1	64	11	150	1	303	31.2	5.85	317.09	83.9	107.3	105.4	103.4
A0A0T9DKZ3	atpA	ATP synthase subunit alpha OS=Mycobacterium tuberculosis OX=1773 GN=atpA PE=3 SV=1	32	15	117	15	549	59.2	5.11	280.68	102.9	112.5	92.8	91.8
A0A045IV33	aroG_1	Phospho-2-dehydro-3-deoxyheptonate aldolase OS=Mycobacterium tuberculosis OX=1773 GN=aroG_1 PE=3 SV=1	44	10	75	4	462	50.6	5.76	170.93	108.5	89	92.6	109.9
A0A083WMY4	Mb1595_p0075	Isocitrate dehydrogenase [NADP] OS=Mycobacterium bovis OX=1765 GN=Mb1595_p0075 PE=3 SV=1	26	15	74	15	745	82.5	5.38	128.69	78.9	93.3	101.6	126.2
A0A0T9KKZ8	secA	Protein translocase subunit SecA OS=Mycobacterium tuberculosis OX=1773 GN=secA PE=3 SV=1	28	20	102	18	965	107.5	5.4	164.76	115.6	98.3	98.2	87.9
A0A0K2HRW0	RN06_0447	Fructose-bisphosphate aldolase OS=Mycobacterium tuberculosis variant bovis BCG OX=33892 GN=RN06_0447 PE=3 SV=1	49	9	93	1	344	36.5	5.78	231.23	89.8	97.7	101.4	111.1
A0A045JC29	fixB	Electron transfer flavoprotein subunit alpha OS=Mycobacterium tuberculosis OX=1773 GN=fixB PE=4 SV=1	43	8	134	8	318	31.7	4.79	380.59	95.3	116.8	87.2	100.7
Q7DAD8	MT0156	Oxidoreductase, short-chain dehydrogenase/reductase family OS=Mycobacterium tuberculosis (strain CDC 1551 / Oshkosh) OX=83331 GN=MT0156 PE=4 SV=1	54	10	130	10	293	30.6	5.47	239.41	107.6	94.3	103.2	95
A0A045K153	tig	Trigger factor OS=Mycobacterium tuberculosis OX=1773 GN=tig PE=3 SV=1	40	11	131	10	466	50.6	4.55	268.8	119.1	103	97.2	80.7
H9N0J6	gyrA	DNA gyrase subunit A OS=Mycobacterium tuberculosis OX=1773 GN=gyrA PE=3 SV=1	24	14	65	14	838	92.3	5.64	136.81	107.8	82.3	111.9	97.9
A0A0T9C530	glmS_1	Glutamine--fructose-6-phosphate aminotransferase [isomerizing] OS=Mycobacterium tuberculosis OX=1773 GN=glmS_1 PE=3 SV=1	37	15	42	15	633	68.5	5.78	100.71	108.1	102.7	89.3	100
A0A0K2HWI4	RN06_1974	Pyruvate kinase OS=Mycobacterium tuberculosis variant bovis BCG OX=33892 GN=RN06_1974 PE=3 SV=1	52	14	64	11	472	50.7	5.68	139.85	115.9	91.3	106.2	86.5
A0A0Q3YEA5	fadA	Acyl-CoA thiolase FadA OS=Mycobacterium tuberculosis OX=1773 GN=fadA PE=3 SV=1	48	9	55	9	412	43.5	5.14	118.66	80.2	104.2	79.9	135.8
P9WGZ1	rpoA	DNA-directed RNA polymerase subunit alpha OS=Mycobacterium tuberculosis (strain ATCC 25618 / H37Rv) OX=83332 GN=rpoA PE=1 SV=1	49	15	129	15	347	37.7	4.75	285.59	130.5	98.3	90.2	81
A0A0T9BGP9	ahpC	Alkyl hydroperoxide reductase C OS=Mycobacterium tuberculosis OX=1773 GN=ahpC PE=4 SV=1	67	11	136	9	195	21.6	4.7	334.8	103	87.5	94.9	114.6
A0A396VBP7	secA	Protein translocase subunit SecA OS=Mycobacterium tuberculosis OX=1773 GN=secA PE=3 SV=1	26	17	84	17	808	88.9	5.45	142.5	110	90.3	113	86.6
P9WN82	gap	Glyceraldehyde-3-phosphate dehydrogenase OS=Mycobacterium tuberculosis (strain CDC 1551 / Oshkosh) OX=83331 GN=gap PE=3 SV=1	55	12	147	10	339	35.9	5.45	253.83	100.4	117.5	82.2	100
A0A083VZC2	smc	Chromosome partition protein Smc OS=Mycobacterium bovis OX=1765 GN=smc PE=3 SV=1	27	24	52	20	1205	130.5	5.26	92.77	104.4	99.9	98.6	97.2
A0A1X2LW57	B8W66_11300	ATPase OS=Mycobacterium decipiens OX=1430326 GN=B8W66_11300 PE=4 SV=1	50	15	117	1	376	40.6	6.3	239.7	100.8	117.6	85.1	96.5
A0A0K2HVG7	mdh	Malate dehydrogenase OS=Mycobacterium tuberculosis variant bovis BCG OX=33892 GN=mdh PE=3 SV=1	45	12	89	8	329	34.3	4.79	184.27	102.2	99.4	103.5	94.8
A0A120IYD8	RN08_3560	Iron-regulated short-chain dehydrogenase/reductase OS=Mycobacterium tuberculosis variant microti OX=1806 GN=RN08_3560 PE=4 SV=1	47	11	94	7	282	29.8	5.49	219.99	102.3	101.2	103.5	93
A0A0H3L7C1	accA2	Acetyl-/propionyl-coenzyme A carboxylasesubunit alpha OS=Mycobacterium tuberculosis (strain ATCC 35801 / TMC 107 / Erdman) OX=652616 GN=accA2 PE=4 SV=1	35	14	47	14	669	70.9	5.31	110.29	74.8	93.2	103.4	128.6
A0A0T9AVM5	serA1	D-3-phosphoglycerate dehydrogenase OS=Mycobacterium tuberculosis OX=1773 GN=serA1 PE=3 SV=1	35	14	86	14	564	57.9	4.93	208.12	93	115	84.1	108
P65132	infB	Translation initiation factor IF-2 OS=Mycobacterium bovis (strain ATCC BAA-935 / AF2122/97) OX=233413 GN=infB PE=3 SV=1	27	14	56	14	900	94	6.37	125.86	114.3	89	100	96.7
A0A045HUN0	metS	Methionine--tRNA ligase OS=Mycobacterium tuberculosis OX=1773 GN=metS PE=3 SV=1	39	13	62	13	519	58	5.8	153.91	104.4	114.9	92.1	88.6
A0A045KEE1	crp	cAMP-binding protein OS=Mycobacterium tuberculosis OX=1773 GN=crp PE=4 SV=1	58	9	89	1	224	24.8	9.83	224.15	42.3	172.2	63.2	122.3
A0A109SUG3	RN09_0894	Protease IV SppA OS=Mycobacterium tuberculosis variant africanum OX=33894 GN=RN09_0894 PE=4 SV=1	31	16	66	16	623	65.9	6.05	159.3	109.1	93.4	97.6	99.9
A0A109SUC5	RN09_0450	Fructose-bisphosphate aldolase OS=Mycobacterium tuberculosis variant africanum OX=33894 GN=RN09_0450 PE=3 SV=1	49	9	86	1	344	36.5	5.78	214.58
A0A396V1F7	polA	DNA polymerase I OS=Mycobacterium tuberculosis OX=1773 GN=polA PE=3 SV=1	29	18	65	18	904	98.4	5.19	158.43	115.8	102.9	96.7	84.6
P65173	guaB1	Uncharacterized oxidoreductase Mb1874c OS=Mycobacterium bovis (strain ATCC BAA-935 / AF2122/97) OX=233413 GN=guaB1 PE=3 SV=1	44	15	46	15	479	49.9	6.35	113.58	99.4	100.7	101.7	98.3
A0A0T7LA61	accA3	AccA3 OS=Mycobacterium tuberculosis OX=1773 GN=accA3 PE=4 SV=1	36	13	102	8	600	63.7	5.81	193.45	105.2	94.5	95.2	105.1
A0A0T9NE73	htrA	Serine protease OS=Mycobacterium tuberculosis OX=1773 GN=htrA PE=4 SV=1	43	15	57	2	549	56.5	5.4	139.3	78.2	90.4	107.8	123.6
R4M626	J113_11720	Acyl-CoA synthetase OS=Mycobacterium tuberculosis CAS/NITR204 OX=1310114 GN=J113_11720 PE=4 SV=1	18	15	53	15	1145	123.5	7.03	114.85	90.1	106.6	94.4	109
A0A109SNU5	RN08_2127	Isocitrate lyase AceAb OS=Mycobacterium tuberculosis variant microti OX=1806 GN=RN08_2127 PE=4 SV=1	28	20	55	20	766	85.3	6.19	105.58	85.4	106.5	96.3	111.8
A0A0D1Q5I8	Mb1595_p3054	Uncharacterized protein OS=Mycobacterium bovis OX=1765 GN=Mb1595_p3054 PE=4 SV=1	34	7	76	7	270	29.2	5.96	222.43	109.4	109.6	92.9	88.1
A0A346TJE1	groEL2	65 kDa heat shock protein (Fragment) OS=Mycobacterium tuberculosis OX=1773 GN=groEL2 PE=4 SV=1	80	6	301	1	114	11.8	4.64	687.45	76.3	82.4	134.3	107
A0A045IYD3	lldD2	L-lactate dehydrogenase OS=Mycobacterium tuberculosis OX=1773 GN=lldD2 PE=3 SV=1	37	11	80	1	414	45.4	9.7	180.93	81.6	111.5	104.1	102.8
A0A0H3M5J1	htrA	Probable serine protease htrA OS=Mycobacterium bovis (strain BCG / Pasteur 1173P2) OX=410289 GN=htrA PE=4 SV=1	45	15	56	2	528	54.2	5.16	132.88	125.6	50.2	170.2	54.1
A0A109SXX9	RN09_2310	L-lactate dehydrogenase OS=Mycobacterium tuberculosis variant africanum OX=33894 GN=RN09_2310 PE=3 SV=1	37	11	84	1	414	45.3	9.7	199.5	142.1	66.4	114.9	76.6
A0A083WB90	Mb1595_p1731	Oxidoreductase OS=Mycobacterium bovis OX=1765 GN=Mb1595_p1731 PE=3 SV=1	37	9	81	9	341	36.8	8.98	204.4	86.5	117	75.8	120.7
A0A0H3L7U3	pgi	Glucose-6-phosphate isomerase OS=Mycobacterium tuberculosis (strain ATCC 35801 / TMC 107 / Erdman) OX=652616 GN=pgi PE=3 SV=1	22	10	58	10	553	59.9	5.74	147.61	99.3	114.7	96.2	89.9
A0A0T9B4C2	bfrB	Ferritin OS=Mycobacterium tuberculosis OX=1773 GN=bfrB PE=4 SV=1	47	8	165	8	181	20.4	4.89	355.94	76.7	95.8	116.3	111.2
A0A0H3MJ88	fadD32	Probable fatty-acid-CoA ligase fadD32 OS=Mycobacterium bovis (strain BCG / Pasteur 1173P2) OX=410289 GN=fadD32 PE=4 SV=1	28	12	65	12	637	69.2	6.18	138.5	87.5	113.4	100.7	98.4
A0A0T9DNH7	proA	Gamma-glutamyl phosphate reductase OS=Mycobacterium tuberculosis OX=1773 GN=proA PE=3 SV=1	50	16	67	14	415	43.6	5.91	147.84	94	106.4	95.6	104.1
A0A045IUL0	fadD31	Acyl-CoA ligase OS=Mycobacterium tuberculosis OX=1773 GN=fadD31 PE=4 SV=1	34	11	53	11	620	66.2	5.63	132.55	79	119	89.5	112.4
A0A109SU29	RN09_0330	Acyl-CoA dehydrogenase FadE6 OS=Mycobacterium tuberculosis variant africanum OX=33894 GN=RN09_0330 PE=4 SV=1	32	13	51	13	731	78.4	5.34	104.46	84.6	106.4	92.9	116.1
G7CHN4	groL	60 kDa chaperonin OS=Mycobacterium thermoresistibile (strain ATCC 19527 / DSM 44167 / CIP 105390 / JCM 6362 / NCTC 10409 / 316) OX=1078020 GN=groL PE=3 SV=1	26	13	229	2	541	56.8	4.83	398.59
A0A0H3LG52	ERDMAN_4300	Uncharacterized protein OS=Mycobacterium tuberculosis (strain ATCC 35801 / TMC 107 / Erdman) OX=652616 GN=ERDMAN_4300 PE=4 SV=1	34	9	67	9	187	20.5	4.46	214.59	106.9	101.1	102.1	89.9
A0A045K7M1	eno	Enolase OS=Mycobacterium tuberculosis OX=1773 GN=eno PE=3 SV=1	36	10	66	10	429	44.8	4.59	138.22	103.4	100.9	104.6	91.1
A0A045HUD5	fusA_2	Elongation factor G OS=Mycobacterium tuberculosis OX=1773 GN=fusA_2 PE=3 SV=1	31	17	66	8	701	77.2	5.06	115.99	98.6	100	109.5	92
A0A0T9AU78	fadE4	Acyl-CoA dehydrogenase OS=Mycobacterium tuberculosis OX=1773 GN=fadE4 PE=4 SV=1	38	16	65	16	568	63.5	6.13	98.04	78.4	109.4	104.1	108.1
A0A045JXG0	fadD2	Acyl-CoA synthetase OS=Mycobacterium tuberculosis OX=1773 GN=fadD2 PE=4 SV=1	28	12	74	11	560	59.9	6.77	103.36	81.3	136.4	89.8	92.5
A0A0H3L8E0	desA2	Acyl-[acyl-carrier protein] desaturase OS=Mycobacterium tuberculosis (strain ATCC 35801 / TMC 107 / Erdman) OX=652616 GN=desA2 PE=4 SV=1	44	10	78	10	283	32.4	5.01	162.11	100.4	70	108.3	121.3
A0A120IXD7	RN08_2494	3-oxoacyl-ACP synthase 2 OS=Mycobacterium tuberculosis variant microti OX=1806 GN=RN08_2494 PE=3 SV=1	25	10	43	6	438	46.4	5.49	90.3	101.2	91.3	104.8	102.7
A0A0T9BGE2	atpH	Multifunctional fusion protein OS=Mycobacterium tuberculosis OX=1773 GN=atpH PE=3 SV=1	30	10	48	10	446	48.8	5.58	144.62	79.7	93.4	108.7	118.2
B2HFB8	fadB	Fatty oxidation protein FadB OS=Mycobacterium marinum (strain ATCC BAA-535 / M) OX=216594 GN=fadB PE=4 SV=1	23	11	72	2	714	75.6	5.43	160.68	76.5	117.2	88.8	117.5
A0A2R9SDQ2	sucC	Succinate--CoA ligase [ADP-forming] subunit beta OS=Mycobacterium tuberculosis OX=1773 GN=sucC PE=3 SV=1	41	10	94	6	387	40.9	5.11	171.79	86.6	115.8	93.8	103.8
A0A109SV40	RN09_1108	Enoyl-CoA hydratase EchA6 OS=Mycobacterium tuberculosis variant africanum OX=33894 GN=RN09_1108 PE=3 SV=1	43	9	78	8	295	31.3	8.85	150.83	94.3	93	121.9	90.8
A0A0E8NTV0	ppsC_2	Phenolpthiocerol synthesis type-I polyketide synthase PPSC OS=Mycobacterium tuberculosis OX=1773 GN=ppsC_2 PE=4 SV=1	14	18	29	17	2188	230.5	5.24	55.66	85.2	80.2	148.6	86
G0TM42	pks12	Putative polyketide synthase pks12 OS=Mycobacterium canettii (strain CIPT 140010059) OX=1048245 GN=pks12 PE=4 SV=1	11	23	41	22	4154	431.6	5.24	79.63	97.7	84.5	111.2	106.6
A0A328GJG3	aceE	Pyruvate dehydrogenase E1 component OS=Mycobacterium tuberculosis variant pinnipedii OX=194542 GN=aceE PE=4 SV=1	23	17	69	17	930	103.4	5.97	97.96	78.4	100	107.9	113.6
A0A109SV77	RN09_1168	Uncharacterized protein OS=Mycobacterium tuberculosis variant africanum OX=33894 GN=RN09_1168 PE=4 SV=1	20	15	53	14	1129	124.4	6.28	140.4	102.3	95.8	98.4	103.5
R4M5D7	J113_03630	Uroporphyrin-III C-methyltransferase OS=Mycobacterium tuberculosis CAS/NITR204 OX=1310114 GN=J113_03630 PE=3 SV=1	34	15	44	3	713	75.9	5.74	100.19	90.8	99.2	96.4	113.6
A0A1K2ZKW4	kojP	Kojibiose phosphorylase OS=Mycobacterium tuberculosis OX=1773 GN=kojP PE=4 SV=1	26	13	45	13	787	87.4	5.81	97.66	83.1	96.8	111.1	109
P9WFW6	alaS	Alanine--tRNA ligase OS=Mycobacterium tuberculosis (strain CDC 1551 / Oshkosh) OX=83331 GN=alaS PE=3 SV=1	27	19	58	2	904	97.3	5.6	98.61	106.7	95.5	91.4	106.4
A0A0U0QVM0	qmcA	Exported conserved protein OS=Mycobacterium tuberculosis OX=1773 GN=qmcA PE=4 SV=1	30	9	70	9	381	41.2	6.38	132.31	75.5	98.8	105.7	120
A0A0H3L8Z0	kgd	Alpha-ketoglutarate decarboxylase OS=Mycobacterium tuberculosis (strain ATCC 35801 / TMC 107 / Erdman) OX=652616 GN=kgd PE=4 SV=1	18	19	49	19	1231	135.8	6.25	80.3	105.7	89.1	98.5	106.6
Q7D4Q3	gltB	Glutamate synthase, large subunit OS=Mycobacterium tuberculosis (strain CDC 1551 / Oshkosh) OX=83331 GN=gltB PE=4 SV=1	17	19	44	19	1529	166	5.99	77.53	85.1	86.2	106.7	122
A0A0T9ZGH8	lpd	Dihydrolipoyl dehydrogenase OS=Mycobacterium tuberculosis OX=1773 GN=lpd PE=3 SV=1	35	11	55	11	464	49.2	5.86	137.87	92.4	99.3	106.9	101.4
A0A0K2HYK2	alaS	Alanine--tRNA ligase OS=Mycobacterium tuberculosis variant bovis BCG OX=33892 GN=alaS PE=3 SV=1	27	18	57	1	904	97.3	5.55	98.13	185.8	30.9	146.6	36.7
A0A0T9XHU0	cfp30B	Putative 27 kDa antigen OS=Mycobacterium tuberculosis OX=1773 GN=cfp30B PE=4 SV=1	37	5	64	5	263	27.5	4.61	127.76	82.3	116.3	101.7	99.7
A0A109SPH1	RN08_2442	Adenosine kinase OS=Mycobacterium tuberculosis variant microti OX=1806 GN=RN08_2442 PE=4 SV=1	53	9	62	9	324	34.5	4.89	135.22	107.3	95.4	106.2	91.1
Q6SA89	RN06_4483	Putative transcriptional regulator CRP OS=Mycobacterium tuberculosis variant bovis BCG OX=33892 GN=RN06_4483 PE=4 SV=1	52	9	82	2	224	24.8	9.95	211.7	101.9	120.6	90.2	87.3
R4M5Q4	I917_11545	Uncharacterized protein OS=Mycobacterium tuberculosis str. Haarlem/NITR202 OX=1304279 GN=I917_11545 PE=4 SV=1	55	7	87	7	175	18.3	8.41	213.33	116.8	94.6	94.8	93.9
A0A0T9V6D4	ERS023446_00392	Conserved membrane protein of uncharacterized function OS=Mycobacterium tuberculosis OX=1773 GN=ERS023446_00392 PE=4 SV=1	31	14	46	14	660	69.9	8.38	102.51	86.9	91.6	107.1	114.3
A0A083WEB9	Mb1595_p1300	Oxidoreductase OS=Mycobacterium bovis OX=1765 GN=Mb1595_p1300 PE=3 SV=1	49	9	45	9	250	25.8	6.6	102.2	84	100.6	114.7	100.8
A0A109SB20	topA	DNA topoisomerase 1 OS=Mycobacterium tuberculosis variant bovis BCG OX=33892 GN=topA PE=3 SV=1	16	11	38	11	1041	114.3	9.14	81.62	99.8	104.2	98.1	97.9
A0A109T0P5	RN09_4145	3-hydroxyacyl-thioester dehydratase HtdY OS=Mycobacterium tuberculosis variant africanum OX=33894 GN=RN09_4145 PE=4 SV=1	39	9	82	9	290	30.3	5.34	217.12	82.7	101.4	114.1	101.7
A0A0H3LBY1	dlaT	Dihydrolipoamide acetyltransferase component of pyruvate dehydrogenase complex OS=Mycobacterium tuberculosis (strain ATCC 35801 / TMC 107 / Erdman) OX=652616 GN=dlaT PE=3 SV=1	23	9	105	9	553	57.1	5.02	166.95	95.2	116.9	91.6	96.3
A0A0H3L7M5	fadE10	Acyl-CoA dehydrogenase OS=Mycobacterium tuberculosis (strain ATCC 35801 / TMC 107 / Erdman) OX=652616 GN=fadE10 PE=3 SV=1	27	12	40	12	650	70.7	5.9	89.1	79.1	113.7	82.8	124.4
A0A0H3LBX5	ERDMAN_0316	Uncharacterized protein OS=Mycobacterium tuberculosis (strain ATCC 35801 / TMC 107 / Erdman) OX=652616 GN=ERDMAN_0316 PE=4 SV=1	19	10	47	10	620	67.2	5.33	91.93	111.3	108.2	88.2	92.3
A0A0T9WV74	gyrB	DNA gyrase subunit B OS=Mycobacterium tuberculosis OX=1773 GN=gyrB PE=3 SV=1	28	16	52	1	714	78.4	6.55	110.84	48.1	158.5	70.4	122.9
A0A083WAE4	argG	Argininosuccinate synthase OS=Mycobacterium bovis OX=1765 GN=argG PE=3 SV=1	33	9	40	9	398	43.7	5.43	93.46	113.7	96.3	99.7	90.3
A0A109SSX8	RN08_4313	Thioredoxin reductase OS=Mycobacterium tuberculosis variant microti OX=1806 GN=RN08_4313 PE=3 SV=1	42	8	30	8	335	35.6	5.67	97.11	105	98.2	103.7	93
A0A120IQD8	RN06_3941	Mannose-6-phosphate isomerase OS=Mycobacterium tuberculosis variant bovis BCG OX=33892 GN=RN06_3941 PE=3 SV=1	26	12	31	6	671	70.3	5	66.89	113.3	93.3	103.2	90.2
P9WMH0	ideR	Iron-dependent repressor IdeR OS=Mycobacterium tuberculosis (strain CDC 1551 / Oshkosh) OX=83331 GN=ideR PE=3 SV=1	62	8	50	5	230	25.2	5.36	140.87	98.9	105.9	93.9	101.3
C1APA9	gcvP	Glycine dehydrogenase (decarboxylating) OS=Mycobacterium bovis (strain BCG / Tokyo 172 / ATCC 35737 / TMC 1019) OX=561275 GN=gcvP PE=3 SV=1	16	10	38	10	941	99.4	5.62	87.05	94.5	89.6	117.4	98.6
A0A083WA03	Mb1595_p1505	Glycogen phosphorylase OS=Mycobacterium bovis OX=1765 GN=Mb1595_p1505 PE=4 SV=1	30	19	64	19	863	95.5	5.44	127.28	92.2	103.2	100	104.6
A0A0G2Q9D6	gyrB1	DNA gyrase subunit B OS=Mycobacterium bovis (strain BCG / Pasteur 1173P2) OX=410289 GN=gyrB1 PE=1 SV=1	28	16	49	1	714	78.4	6.62	102.99	116.3	92.3	101.1	90.4
A0A109SQV6	RN08_3356	NADP-dependent alcohol dehydrogenase OS=Mycobacterium tuberculosis variant microti OX=1806 GN=RN08_3356 PE=3 SV=1	28	7	84	7	346	37.1	5.3	168.85	114.8	76.5	112.7	95.9
A5U713	ilvC	Ketol-acid reductoisomerase (NADP(+)) OS=Mycobacterium tuberculosis (strain ATCC 25177 / H37Ra) OX=419947 GN=ilvC PE=3 SV=2	36	10	80	10	337	36.5	5.12	147.67	67.7	136.2	76.8	119.3
A0A109S9B3	RN06_3535	Fatty-acid--CoA ligase FadD26 OS=Mycobacterium tuberculosis variant bovis BCG OX=33892 GN=RN06_3535 PE=4 SV=1	25	10	37	1	583	63	6.28	107.81	167.6	44.4	154.5	33.5
A0A0U0RJP8	wag	Conserved protein of uncharacterized function, Wag31 OS=Mycobacterium tuberculosis OX=1773 GN=wag PE=4 SV=1	37	8	80	6	260	28.3	4.84	184.88	112.1	92.8	97.7	97.4
A0A0U0QRH1	qcrA	Rieske iron-sulfur protein OS=Mycobacterium tuberculosis OX=1773 GN=qcrA PE=4 SV=1	28	11	46	11	435	47.6	5.97	89.48	65.3	73.1	113.9	147.7
A0A0T9YBW6	ftsZ	Cell division protein FtsZ OS=Mycobacterium tuberculosis OX=1773 GN=ftsZ PE=3 SV=1	36	8	52	8	380	38.8	4.72	82.11	138.8	78.9	99.3	83
A0A0U0RV05	ppsE	Phenolpthiocerol synthesis type-I polyketide synthase PPSE OS=Mycobacterium tuberculosis OX=1773 GN=ppsE PE=4 SV=1	14	16	32	16	1495	159.5	5.73	55.01	81.7	82.2	130.8	105.3
A0A109T0C3	leuC	3-isopropylmalate dehydratase large subunit OS=Mycobacterium tuberculosis variant africanum OX=33894 GN=leuC PE=3 SV=1	36	13	40	13	473	50.2	5.59	98.13	130.8	51.7	148.7	68.8
A0A2I7W8T7	aroG	Phospho-2-dehydro-3-deoxyheptonate aldolase OS=Mycobacterium tuberculosis OX=1773 GN=aroG PE=3 SV=1	29	7	35	1	462	50.7	6.28	73.2	102.3	80.2	90.3	127.3
A0A0G2Q9E8	parB_2	Probable chromosome partitioning protein parB OS=Mycobacterium bovis (strain BCG / Pasteur 1173P2) OX=410289 GN=parB_2 PE=3 SV=1	33	8	50	8	344	37	7.28	131.23	99.8	109	100.7	90.5
A0A0K2KSC7	trpC	Indole-3-glycerol phosphate synthase OS=Mycobacterium tuberculosis OX=1773 GN=trpC PE=3 SV=1	61	14	55	10	282	28.9	5.26	107.03	112.2	102.8	94.6	90.4
A0A0H3LD21	fadD26	Acyl-CoA synthetase OS=Mycobacterium tuberculosis (strain ATCC 35801 / TMC 107 / Erdman) OX=652616 GN=fadD26 PE=4 SV=1	23	10	36	1	626	67.9	6.76	102.21	98.4	92.5	120.3	88.8
A0A0H3LD51	pca	Pyruvate carboxylase OS=Mycobacterium tuberculosis (strain ATCC 35801 / TMC 107 / Erdman) OX=652616 GN=pca PE=4 SV=1	22	16	34	16	1127	120.3	5.5	56.73	101.8	87	100.1	111.1
A0A0U0RBT6	tpx	Thiol peroxidase OS=Mycobacterium tuberculosis OX=1773 GN=tpx PE=3 SV=1	22	5	61	5	397	41.6	9.23	178.63	95.5	109.5	92	103
A0A0H3L5P5	fadB2	3-hydroxybutyryl-CoA dehydrogenase OS=Mycobacterium tuberculosis (strain ATCC 35801 / TMC 107 / Erdman) OX=652616 GN=fadB2 PE=4 SV=1	34	7	67	7	286	30.7	5.31	136.51	105.5	99.1	102.1	93.3
A0A396VVK7	B6231_18310	L-lysine 6-transaminase OS=Mycobacterium tuberculosis OX=1773 GN=B6231_18310 PE=3 SV=1	41	12	37	12	449	49	6	87.01	145.3	83	88.5	83.2
A0A0T9YPT6	rpsC	Multifunctional fusion protein OS=Mycobacterium tuberculosis OX=1773 GN=rpsC PE=3 SV=1	32	10	67	2	356	40	10.56	212.5	106.5	98.5	98	97
A0A0H3L9I2	pheT	Phenylalanine--tRNA ligase beta subunit OS=Mycobacterium tuberculosis (strain ATCC 35801 / TMC 107 / Erdman) OX=652616 GN=pheT PE=3 SV=1	20	10	39	10	831	88.4	5.33	85.88	76.8	82.9	117.5	122.8
A0A0Q3YG90	mmaA1	Mycolic acid synthase umaA OS=Mycobacterium tuberculosis OX=1773 GN=mmaA1 PE=4 SV=1	36	12	69	11	292	33.6	5.17	113.73	99.2	116.9	87.9	96
A0A0K2I2U7	RN06_4724	ESX-1 secretion-associated protein EspB OS=Mycobacterium tuberculosis variant bovis BCG OX=33892 GN=RN06_4724 PE=4 SV=1	25	8	41	8	460	47.7	4.94	57.86	98.5	90.9	99	111.7
A0A0T9C6Z8	cbs	Cystathionine beta-synthase OS=Mycobacterium tuberculosis OX=1773 GN=cbs PE=4 SV=1	26	7	36	3	464	48.6	5.24	104.3	94	100.7	94.6	110.6
A0A083WCF9	Mb1595_p1326	GTP-binding protein TypA OS=Mycobacterium bovis OX=1765 GN=Mb1595_p1326 PE=4 SV=1	34	13	26	13	628	67.5	5.78	45.23	99.3	113.5	91.9	95.3
A5U934	asd	Aspartate-semialdehyde dehydrogenase OS=Mycobacterium tuberculosis (strain ATCC 25177 / H37Ra) OX=419947 GN=asd PE=3 SV=1	37	9	52	9	345	36.2	5.03	96.97	100.2	101.5	95.8	102.5
A0A109S602	RN06_0285	Membrane protein OS=Mycobacterium tuberculosis variant bovis BCG OX=33892 GN=RN06_0285 PE=4 SV=1	27	6	36	6	426	46.1	5.07	68.98	87.3	102.2	100.4	110.1
A0A081I7U5	K883_00713	Two-component system transcriptional regulator MtrA OS=Mycobacterium sp. TKK-01-0059 OX=1324269 GN=K883_00713 PE=4 SV=1	62	9	63	9	228	25.2	5.55	151.38	103.2	94.8	98.6	103.5
A0A1R3XW83	BQ2027_MB0751	Gcn5-related n-acetyltransferase OS=Mycobacterium bovis (strain ATCC BAA-935 / AF2122/97) OX=233413 GN=BQ2027_MB0751 PE=4 SV=1	48	9	80	9	242	26	5.39	201.21	105.7	109.1	87.2	98
A0A083WC89	fumC	Fumarate hydratase class II OS=Mycobacterium bovis OX=1765 GN=fumC PE=3 SV=1	18	7	55	7	474	50.1	5.52	120.45	85.9	107.2	92.2	114.7
A0A045J2K1	ilvX	Acetohydroxyacid synthase OS=Mycobacterium tuberculosis OX=1773 GN=ilvX PE=4 SV=1	26	10	44	10	515	52	4.93	103.88	85.3	87.9	116.2	110.5
A0A0E8WKT7	uvrA	UvrABC system protein A OS=Mycobacterium tuberculosis OX=1773 GN=uvrA PE=3 SV=1	18	14	37	14	980	107	6.81	68.27	120.4	82.6	101.6	95.4
A0A0H3LCH2	hemD	Uroporphyrin-III C-methyltransferase OS=Mycobacterium tuberculosis (strain ATCC 35801 / TMC 107 / Erdman) OX=652616 GN=hemD PE=4 SV=1	34	13	46	3	568	59.2	5.92	102.94	82.1	104.9	95.4	117.6
A0A045I7Q4	guaB2	Inosine-5'-monophosphate dehydrogenase OS=Mycobacterium tuberculosis OX=1773 GN=guaB2 PE=3 SV=1	35	12	42	12	529	54.9	6.39	86.94	122.4	82.5	106.9	88.2
A0A109SQH5	ispG	4-hydroxy-3-methylbut-2-en-1-yl diphosphate synthase (flavodoxin) OS=Mycobacterium tuberculosis variant microti OX=1806 GN=ispG PE=3 SV=1	59	13	49	13	387	40.5	5.26	109.94	124.6	81.2	100.3	93.8
A0A120IVV4	purM	Phosphoribosylformylglycinamidine cyclo-ligase OS=Mycobacterium tuberculosis variant microti OX=1806 GN=purM PE=3 SV=1	51	12	29	12	364	38.4	6.46	53.07	105	93.8	93.8	107.4
A0A083WHT6	Mb1595_p0707	Enoyl-CoA hydratase OS=Mycobacterium bovis OX=1765 GN=Mb1595_p0707 PE=4 SV=1	43	7	72	6	231	24.3	5.83	155.83	93.8	109.9	92.9	103.5
A0A0H3LIP2	pepN	Aminopeptidase N OS=Mycobacterium tuberculosis (strain ATCC 35801 / TMC 107 / Erdman) OX=652616 GN=pepN PE=4 SV=1	22	10	47	8	864	94.5	5.06	92.54	94.1	91	106.4	108.5
P66843	ftsY	Signal recognition particle receptor FtsY OS=Mycobacterium bovis (strain ATCC BAA-935 / AF2122/97) OX=233413 GN=ftsY PE=3 SV=1	27	8	45	8	422	44	5.36	109.82	97.7	112.4	92.9	96.9
B2HEP6	ahcY	Adenosylhomocysteinase OS=Mycobacterium marinum (strain ATCC BAA-535 / M) OX=216594 GN=ahcY PE=3 SV=1	34	10	81	3	492	53.9	5.17	154.35	133.4	92.6	84.8	89.3
A0A2I7W519	pstS1	Phosphate-binding protein PstS OS=Mycobacterium tuberculosis OX=1773 GN=pstS1 PE=3 SV=1	37	7	54	1	374	38.6	5.54	99.95	47.6	154.3	76.2	122
A0A045KEE5	arsA_3	Putative anion transporter ATPase OS=Mycobacterium tuberculosis OX=1773 GN=arsA_3 PE=4 SV=1	39	11	32	1	386	41.4	6.09	83.71	86.1	113.5	90.1	110.3
A0A0Y1BEF2	RN06_0182	S-adenosyl-L-methionine-dependent methyltransferase OS=Mycobacterium tuberculosis variant bovis BCG OX=33892 GN=RN06_0182 PE=3 SV=1	34	7	35	6	334	36.9	7.46	75.18	93.3	100.6	94.9	111.3
A0A109STZ1	RN09_0508	Serine/threonine-protein kinase PknG OS=Mycobacterium tuberculosis variant africanum OX=33894 GN=RN09_0508 PE=4 SV=1	22	11	35	8	750	81.6	5.87	81.66	112.9	94.3	97.1	95.7
A0A109SPU8	RN08_2766	Dihydrolipoamide acetyltransferase component of pyruvate dehydrogenase complex OS=Mycobacterium tuberculosis variant microti OX=1806 GN=RN08_2766 PE=3 SV=1	27	8	41	8	393	41	5.38	87.71	89.3	104.6	87.8	118.3
A0A328GVL2	C9J59_003555	Uncharacterized protein OS=Mycobacterium tuberculosis variant pinnipedii OX=194542 GN=C9J59_003555 PE=4 SV=1	24	14	32	14	855	92.7	4.63	77.53	93.2	102	97.8	106.9
A0A0H3M2K3	fusA2b	Probable elongation factor g fusA2b [second part] OS=Mycobacterium bovis (strain BCG / Pasteur 1173P2) OX=410289 GN=fusA2b PE=4 SV=1	28	12	36	6	714	75.6	5.07	68.72	62.6	127.7	101.7	107.9
A0A0H3M950	pstS1	Phosphate-binding protein PstS1 OS=Mycobacterium bovis (strain BCG / Pasteur 1173P2) OX=410289 GN=pstS1 PE=1 SV=1	37	7	52	1	374	38.2	5.38	109.92	105.4	111.9	99.2	83.6
A0A045IVI8	groES	10 kDa chaperonin OS=Mycobacterium tuberculosis OX=1773 GN=groES PE=3 SV=1	77	6	348	6	100	10.8	4.7	1024.69	128.4	88	75.1	108.5
G0TJ31	qor	Putative quinone reductase QOR (NADPH:quinone reductase) (Zeta-crystallin homolog protein) OS=Mycobacterium canettii (strain CIPT 140010059) OX=1048245 GN=qor PE=4 SV=1	36	8	35	8	328	34	5.62	92.49	101	111.1	88.3	99.7
A0A0K2I2P5	RN06_4717	ESX-1 secretion system protein EccA1 OS=Mycobacterium tuberculosis variant bovis BCG OX=33892 GN=RN06_4717 PE=4 SV=1	29	12	52	12	573	62.4	5.19	97.1	111.1	96.8	90.7	101.4
A0A120IYA4	RN08_3452	Two component sensor histidine kinase DevS OS=Mycobacterium tuberculosis variant microti OX=1806 GN=RN08_3452 PE=4 SV=1	29	14	39	11	582	62.7	4.97	92.88	77.8	120.3	94.6	107.3
A0A2R9SID5	ligA_2	DNA ligase OS=Mycobacterium tuberculosis OX=1773 GN=ligA_2 PE=3 SV=1	25	12	35	12	691	75.2	5.63	70.39	103.5	103.5	95.9	97.1
A0A083VV05	Mb1595_p3281	Phthiodiolone/phenolphthiodiolone dimycocerosates ketoreductase OS=Mycobacterium bovis OX=1765 GN=Mb1595_p3281 PE=4 SV=1	32	10	48	10	381	41.3	9.07	90.58	91.9	111.8	98.4	97.8
A0A0H3LB42	pepB	Probable cytosol aminopeptidase OS=Mycobacterium tuberculosis (strain ATCC 35801 / TMC 107 / Erdman) OX=652616 GN=pepB PE=3 SV=1	30	12	43	12	515	53.4	8.06	103.28	98.4	105.9	97.8	97.9
A0A0K2HXK0	RN06_2736	Uncharacterized protein OS=Mycobacterium tuberculosis variant bovis BCG OX=33892 GN=RN06_2736 PE=4 SV=1	39	15	47	15	513	56.3	6.67	107.94	85.7	110.1	94.8	109.5
A0A0U0SB09	acg_2	Putative NAD(P)H nitroreductase Acg OS=Mycobacterium tuberculosis OX=1773 GN=acg_2 PE=4 SV=1	38	9	27	9	334	36.7	5.54	62.2	83.2	65.7	127.4	123.7
A0A045J128	sdhA_1	Fumarate reductase/succinate dehydrogenase flavoprotein subunit OS=Mycobacterium tuberculosis OX=1773 GN=sdhA_1 PE=4 SV=1	29	13	33	13	646	70.6	5.95	75.12	49.8	109.5	88	152.7
A0A083WH92	Mb1595_p0484	ATPase OS=Mycobacterium bovis OX=1765 GN=Mb1595_p0484 PE=3 SV=1	27	11	22	8	728	75.3	5.35	56.45	111.1	81.9	125.2	81.9
A0A081HVU6	K883_04863	Transcriptional regulator MoxR1 OS=Mycobacterium sp. TKK-01-0059 OX=1324269 GN=K883_04863 PE=4 SV=1	30	8	92	1	377	40.6	6.3	165.34	92.7	98.1	110.1	99.1
A0A0U0REE5	eccCa1_1	FtsK/SpoIIIE family protein OS=Mycobacterium tuberculosis OX=1773 GN=eccCa1_1 PE=4 SV=1	14	13	30	13	1397	153.4	5.45	61.81	84.4	64.5	137.5	113.6
A0A120INT4	RN06_1815	Uncharacterized protein OS=Mycobacterium tuberculosis variant bovis BCG OX=33892 GN=RN06_1815 PE=4 SV=1	12	10	34	10	1089	119.8	6.49	48.35	106.4	110.8	96.3	86.6
A0A0T9BXJ8	pckG	Phosphoenolpyruvate carboxykinase [GTP] OS=Mycobacterium tuberculosis OX=1773 GN=pckG PE=3 SV=1	19	9	42	9	606	67.2	5.06	76.55	71.4	99.8	86.3	142.4
G0TF38	cysA2	Sulfurtransferase OS=Mycobacterium canettii (strain CIPT 140010059) OX=1048245 GN=cysA2 PE=4 SV=1	44	9	108	9	277	31	5.25	147.95	88.3	100	104.8	106.9
A0A1K3LZP2	dapA_2	4-hydroxy-tetrahydrodipicolinate synthase OS=Mycobacterium tuberculosis OX=1773 GN=dapA_2 PE=3 SV=1	48	9	42	9	303	31.1	5.8	79.92	85.8	96.2	112	106
Q7DAD3	MT0163	Acyl-CoA dehydrogenase, putative OS=Mycobacterium tuberculosis (strain CDC 1551 / Oshkosh) OX=83331 GN=MT0163 PE=3 SV=1	45	13	45	13	407	44.8	6.89	84.32	89.2	93.5	108.6	108.7
R4M803	tpiA	Triosephosphate isomerase OS=Mycobacterium tuberculosis CAS/NITR204 OX=1310114 GN=tpiA PE=3 SV=1	34	8	49	6	316	33.9	9.52	128.58	83.6	107.5	95.7	113.2
G0TQJ2	rpsC	30S ribosomal protein S3 OS=Mycobacterium canettii (strain CIPT 140010059) OX=1048245 GN=rpsC PE=3 SV=1	35	8	56	1	274	30	10.14	199.17	69.3	105.6	117.4	107.7
A0A0T9EG89	arsA_2	Putative anion transporter ATPase OS=Mycobacterium tuberculosis OX=1773 GN=arsA_2 PE=4 SV=1	39	11	32	1	386	41.4	5.83	79.02	95.3	109.6	98.6	96.6
P9WKK7	icl	Isocitrate lyase OS=Mycobacterium tuberculosis (strain ATCC 25618 / H37Rv) OX=83332 GN=icl PE=1 SV=1	36	12	51	8	428	47.1	5.15	128.28	129.8	82.8	101.1	86.2
A0A0U0T9S4	leuD	3-isopropylmalate dehydratase small subunit OS=Mycobacterium tuberculosis OX=1773 GN=leuD PE=3 SV=1	63	9	46	5	198	21.8	5.27	109.25	149.3	62	126.4	62.4
A0A396V8B3	htpG	Chaperone protein HtpG OS=Mycobacterium tuberculosis OX=1773 GN=htpG PE=3 SV=1	21	10	68	10	647	72.9	4.88	128.8	106.2	101.1	93.2	99.5
A0A0U0QUV5	ERS007722_00059	Ketoacyl reductase OS=Mycobacterium tuberculosis OX=1773 GN=ERS007722_00059 PE=3 SV=1	43	8	41	5	269	28.5	7.93	83.83	95.2	112.3	76.5	116.1
A0A396WJA0	B6231_18720	S-adenosyl-L-methionine-dependent methyltransferase OS=Mycobacterium tuberculosis OX=1773 GN=B6231_18720 PE=3 SV=1	38	9	33	9	348	38.1	5.31	79.56	105.1	102.2	99.1	93.5
A0A375YC23	MPP7335_00366	Transcriptional regulatory protein Crp (Crp/Fnr-family) [Mycobacterium tuberculosis H37Rv] OS=Mycobacterium parafortuitum OX=39692 GN=MPP7335_00366 PE=4 SV=1	45	7	48	1	224	24.8	9.58	122.08
A0A049DVE7	X425_01778	Transcriptional regulator Crp OS=Mycobacterium avium XTB13-223 OX=1427296 GN=X425_01778 PE=4 SV=1	45	7	49	1	224	24.8	9.58	120.4	77.5	104.9	113.9	103.7
A0A2I7WDG6	tgs2	Diacylglycerol O-acyltransferase OS=Mycobacterium tuberculosis OX=1773 GN=tgs2 PE=3 SV=1	43	14	41	1	454	49.3	6.86	58.78	86.6	113.9	94	105.6
A0A1A9EB81	gatB	Aspartyl/glutamyl-tRNA(Asn/Gln) amidotransferase subunit B OS=Mycobacterium bovis OX=1765 GN=gatB PE=3 SV=1	29	11	39	6	509	54.6	5.3	82.09	113.7	89.2	93.3	103.9
A0A0H3LD38	fadD22	Acyl-CoA synthetase OS=Mycobacterium tuberculosis (strain ATCC 35801 / TMC 107 / Erdman) OX=652616 GN=fadD22 PE=4 SV=1	24	13	43	13	705	75.2	5.24	88.23	110.4	72.8	132.9	83.9
A0A0H3LFY5	ERDMAN_2701	Oxidoreductase alpha subunit OS=Mycobacterium tuberculosis (strain ATCC 35801 / TMC 107 / Erdman) OX=652616 GN=ERDMAN_2701 PE=4 SV=1	26	11	41	11	658	69.6	5.47	105.01	78.7	98	87.1	136.2
A0A0H3LBX4	fadD21	Acyl-CoA synthetase OS=Mycobacterium tuberculosis (strain ATCC 35801 / TMC 107 / Erdman) OX=652616 GN=fadD21 PE=4 SV=1	24	11	30	11	578	62.7	5.4	37.71	69.3	105.6	84.5	140.5
A1KGD1	rplJ	50S ribosomal protein L10 OS=Mycobacterium bovis (strain BCG / Pasteur 1173P2) OX=410289 GN=rplJ PE=3 SV=1	61	8	54	6	178	18.5	8.1	129.31	97.1	121.1	95.3	86.5
A0A328GVU2	arcA	Arginine deiminase OS=Mycobacterium tuberculosis variant pinnipedii OX=194542 GN=arcA PE=3 SV=1	40	11	37	11	402	43.1	5.38	83.32	99.8	99.4	101.5	99.3
A0A2R9SGP9	ffh	Signal recognition particle protein OS=Mycobacterium tuberculosis OX=1773 GN=ffh PE=3 SV=1	30	10	30	10	525	55	8.06	50.75	116.8	105.7	87.7	89.9
A0A0U0R9H2	leuA	2-isopropylmalate synthase OS=Mycobacterium tuberculosis OX=1773 GN=leuA PE=3 SV=1	20	11	49	11	644	70.1	5.16	94.69	99.9	80.9	102.6	116.6
A0A0H3MFN0	BCG_3840c	Possible aminotransferase OS=Mycobacterium bovis (strain BCG / Pasteur 1173P2) OX=410289 GN=BCG_3840c PE=4 SV=1	29	7	32	7	398	41.8	6.24	70.36	111.6	104.4	87	96.9
A0A083WES8	purD	Phosphoribosylamine--glycine ligase OS=Mycobacterium bovis OX=1765 GN=purD PE=3 SV=1	34	10	32	10	422	43.5	5.4	61.78	92.2	95.9	112	99.9
R4MC14	I917_27475	Poly(A) polymerase OS=Mycobacterium tuberculosis str. Haarlem/NITR202 OX=1304279 GN=I917_27475 PE=3 SV=1	23	9	33	9	627	68.4	5.12	75.1	110.9	100.3	93.4	95.5
A0A396V8X0	B6237_16005	Polyketide synthase OS=Mycobacterium tuberculosis OX=1773 GN=B6237_16005 PE=4 SV=1	12	14	25	13	2114	218.3	4.98	66.68	109.5	73	127.1	90.4
A0A0T9BM07	pgk	Phosphoglycerate kinase OS=Mycobacterium tuberculosis OX=1773 GN=pgk PE=3 SV=1	34	9	66	9	414	42.7	4.94	148.6	90.2	112.5	87.9	109.5
P59962	nuoG	NADH-quinone oxidoreductase subunit G OS=Mycobacterium bovis (strain ATCC BAA-935 / AF2122/97) OX=233413 GN=nuoG PE=3 SV=1	28	14	22	14	806	85.4	5.59	41.66	81	95.2	93.8	130
A0A0H3LE54	manB	Phosphomannomutase/phosphoglucomutase OS=Mycobacterium tuberculosis (strain ATCC 35801 / TMC 107 / Erdman) OX=652616 GN=manB PE=4 SV=1	27	9	26	9	465	49	4.89	60.54	103.5	97.3	92.6	106.6
A0A109SVE7	RN09_1005	Phosphate-specific transport system accessory protein PhoU OS=Mycobacterium tuberculosis variant africanum OX=33894 GN=RN09_1005 PE=3 SV=1	64	9	40	9	213	23.5	5.44	70.79	98.1	99.6	95.1	107.1
A0A0U0RW60	ERS007703_03398	Universal stress protein family OS=Mycobacterium tuberculosis OX=1773 GN=ERS007703_03398 PE=4 SV=1	30	7	40	7	307	32.6	5.76	94.59	95.4	69.6	136	99
A0A0T9B3M7	fadE_2	Acyl-CoA dehydrogenase FadE12 OS=Mycobacterium tuberculosis OX=1773 GN=fadE_2 PE=3 SV=1	26	6	67	6	388	41.5	6.02	143.49	63	110.1	76.1	150.8
A5TYI1	ctpI2	Cation-transporter ATPase I CtpI OS=Mycobacterium tuberculosis (strain ATCC 25177 / H37Ra) OX=419947 GN=ctpI2 PE=4 SV=1	13	14	37	14	1632	169.5	6.29	62.81	85.6	96	115.7	102.7
A0A076V8I2	groEL2	60 kDa chaperonin 2 GroEL2 (Fragment) OS=Mycobacterium fortuitum OX=1766 GN=groEL2 PE=4 SV=1	69	7	210	1	147	15.5	4.75	429.91	120	98.2	84.2	97.6
A0A0H3LGK9	ERDMAN_2025	Uncharacterized protein OS=Mycobacterium tuberculosis (strain ATCC 35801 / TMC 107 / Erdman) OX=652616 GN=ERDMAN_2025 PE=4 SV=1	27	9	24	9	677	69.6	4.94	52.79	91.2	84.2	108.6	116
G0TJ18	MCAN_35311	Putative coenzyme F420-dependent oxidoreductase OS=Mycobacterium canettii (strain CIPT 140010059) OX=1048245 GN=MCAN_35311 PE=4 SV=1	32	8	38	8	347	37.6	5.44	57.57	97.1	104.9	97.9	100.1
A0A0H3L8B0	ERDMAN_0044	Uncharacterized protein OS=Mycobacterium tuberculosis (strain ATCC 35801 / TMC 107 / Erdman) OX=652616 GN=ERDMAN_0044 PE=4 SV=1	46	7	28	7	257	27.5	5.03	76.63	53.9	136.4	88.3	121.4
G0TPD1	rne	Putative ribonuclease E RNE OS=Mycobacterium canettii (strain CIPT 140010059) OX=1048245 GN=rne PE=4 SV=1	21	13	46	13	953	103.3	4.77	96.02	98.5	98.1	103.3	100.1
A0A0T9C7S1	ERS027661_01410	Aspartate transaminase OS=Mycobacterium tuberculosis OX=1773 GN=ERS027661_01410 PE=4 SV=1	21	8	50	1	524	57.7	9.31	111.82	86.1	114.4	82	117.5
A0A0H3LLQ2	guaA	GMP synthase [glutamine-hydrolyzing] OS=Mycobacterium tuberculosis (strain ATCC 35801 / TMC 107 / Erdman) OX=652616 GN=guaA PE=3 SV=1	41	12	45	12	525	56	5.54	77.47	115.7	88.8	95.1	100.3
A0A396XFU4	B2G75_03130	ABC transporter ATP-binding protein OS=Mycobacterium tuberculosis OX=1773 GN=B2G75_03130 PE=4 SV=1	27	7	30	7	359	39.3	6.15	65.03	98.3	124.3	97.3	80.2
A0A0H3L4Z7	fadA2	Acetyl-CoA acetyltransferase OS=Mycobacterium tuberculosis (strain ATCC 35801 / TMC 107 / Erdman) OX=652616 GN=fadA2 PE=3 SV=1	28	8	55	8	440	46.1	6.67	122.48	96.9	98.7	97.3	107.2
A0A0H3LJ92	ERDMAN_2889	Uncharacterized protein OS=Mycobacterium tuberculosis (strain ATCC 35801 / TMC 107 / Erdman) OX=652616 GN=ERDMAN_2889 PE=4 SV=1	31	8	33	8	374	40.8	5.38	69.78	102	94.9	99	104.1
G0TKE1	MCAN_37561	Diacylglycerol O-acyltransferase OS=Mycobacterium canettii (strain CIPT 140010059) OX=1048245 GN=MCAN_37561 PE=3 SV=1	43	14	42	1	454	49.3	6.71	55.67	84	109.6	103.2	103.2
A0A0T9XE07	ERS007670_01564	Uncharacterized protein OS=Mycobacterium tuberculosis OX=1773 GN=ERS007670_01564 PE=4 SV=1	33	8	31	8	345	37.9	6.1	71.76	92.9	122.8	87.1	97.2
A0A083WLJ4	Mb1595_p0519	Acyl-ACP thioesterase OS=Mycobacterium bovis OX=1765 GN=Mb1595_p0519 PE=4 SV=1	47	10	43	10	264	30.2	6.05	80.63	87.9	101.5	107.1	103.5
A0A0T9CLW7	clpP2	ATP-dependent Clp protease proteolytic subunit OS=Mycobacterium tuberculosis OX=1773 GN=clpP2 PE=3 SV=1	30	4	30	4	214	23.6	5.15	106	99.5	100.6	118.9	80.9
A0A2I7WC81	glpD2	Glycerol-3-phosphate dehydrogenase OS=Mycobacterium tuberculosis OX=1773 GN=glpD2 PE=3 SV=1	25	10	22	10	585	63	7.24	56.37	128	81.6	114.4	76.1
A0A396UVF7	B2G75_07035	Integration host factor OS=Mycobacterium tuberculosis OX=1773 GN=B2G75_07035 PE=4 SV=1	24	5	122	5	190	20.8	10.33	259.25	120.4	102.8	78.5	98.4
A0A109ST12	RN09_0162	Maltokinase OS=Mycobacterium tuberculosis variant africanum OX=33894 GN=RN09_0162 PE=4 SV=1	31	10	40	10	455	49.9	5.2	86.13	94.9	100.5	99.6	105
A0A0K2HRS1	grpE	Protein GrpE OS=Mycobacterium tuberculosis variant bovis BCG OX=33892 GN=grpE PE=3 SV=1	34	6	58	6	235	24.5	4.58	116.06	115.9	97.6	86.6	99.9
A0A083WCL5	Mb1595_p1211	3-hydroxyisobutyryl-CoA hydrolase OS=Mycobacterium bovis OX=1765 GN=Mb1595_p1211 PE=4 SV=1	27	8	33	8	345	36.3	5.1	73.91	97.2	95.8	110.1	96.8
A0A0T9AWV5	gno	Oxidoreductase OS=Mycobacterium tuberculosis OX=1773 GN=gno PE=4 SV=1	46	7	36	1	223	23	5.73	83.96	64.6	109.2	81.6	144.6
A0A0T9XF69	murJ	Transmembrane protein OS=Mycobacterium tuberculosis OX=1773 GN=murJ PE=4 SV=1	13	11	32	11	1184	123.5	7.42	74.01	103	95.2	104.2	97.6
A0A2I7W3G0	lpqL	Lipoprotein aminopeptidase LpqL OS=Mycobacterium tuberculosis OX=1773 GN=lpqL PE=4 SV=1	21	7	28	6	500	52.3	5.4	53.61	103.2	114.5	97.9	84.4
A0A083WAX5	argS	Arginine--tRNA ligase OS=Mycobacterium bovis OX=1765 GN=argS PE=3 SV=1	30	11	35	9	550	59.7	5.63	59.7	94.1	100.3	91.9	113.7
A0A1R3XX20	moeA1	PROBABLE MOLYBDOPTERIN BIOSYNTHESIS PROTEIN MOEA1 OS=Mycobacterium bovis (strain ATCC BAA-935 / AF2122/97) OX=233413 GN=moeA1 PE=4 SV=1	37	9	28	9	426	44.3	6.57	64.85	109.6	89.4	111.1	89.9
A0A0K2HXR7	RN06_2817	Oxidoreductase OS=Mycobacterium tuberculosis variant bovis BCG OX=33892 GN=RN06_2817 PE=4 SV=1	30	10	49	10	355	38.6	9.64	88.69	102.6	115.5	90.1	91.8
A0A1K5D3I4	SAMEA2683035_03519	Acyl-CoA dehydrogenase FadE23 OS=Mycobacterium tuberculosis OX=1773 GN=SAMEA2683035_03519 PE=3 SV=1	41	11	64	11	401	43.3	5.35	93.76	87.8	115.5	83.8	112.9
R4M5M1	hisF	Imidazole glycerol phosphate synthase subunit HisF OS=Mycobacterium tuberculosis str. Haarlem/NITR202 OX=1304279 GN=hisF PE=3 SV=1	34	6	19	6	267	27.2	4.89	51.44	107.3	97.2	93.7	101.8
A0A0K2HZW3	gltX	Glutamate--tRNA ligase OS=Mycobacterium tuberculosis variant bovis BCG OX=33892 GN=gltX PE=3 SV=1	24	9	45	9	490	53.8	5.8	98.56	89.5	99.8	103.4	107.4
A0A083VRY8	Mb1595_p4285	Dihydropyrimidine dehydrogenase subunit A OS=Mycobacterium bovis OX=1765 GN=Mb1595_p4285 PE=4 SV=1	37	12	31	2	488	53.4	5.78	59.59	95.3	90	110.4	104.3
A0A0U0QRQ1	ERS007672_01563	Conserved membrane protein of uncharacterized function OS=Mycobacterium tuberculosis OX=1773 GN=ERS007672_01563 PE=4 SV=1	27	6	29	6	341	37.7	8.07	53.47	65.1	119.9	107.2	107.8
A0A0H3LEK8	ilvH	Acetolactate synthase 3 regulatory subunit OS=Mycobacterium tuberculosis (strain ATCC 35801 / TMC 107 / Erdman) OX=652616 GN=ilvH PE=4 SV=1	57	7	31	7	168	18.2	8.16	54.18	84.6	124	85.4	106.1
A0A0H3L5R1	proC	Pyrroline-5-carboxylate reductase OS=Mycobacterium tuberculosis (strain ATCC 35801 / TMC 107 / Erdman) OX=652616 GN=proC PE=3 SV=1	34	7	40	7	295	30.2	4.79	92.44	92.9	99.9	105.8	101.4
A0A0H3M4R1	ribG	Riboflavin biosynthesis protein RibD OS=Mycobacterium bovis (strain BCG / Pasteur 1173P2) OX=410289 GN=ribG PE=3 SV=1	35	8	29	8	339	35.4	6.65	84.17	107.9	100.1	99.2	92.8
A0A0T9V8W3	apt	Adenine phosphoribosyltransferase OS=Mycobacterium tuberculosis OX=1773 GN=apt PE=3 SV=1	42	7	36	7	223	23.3	9.47	85.74	100.3	94	112.1	93.6
A0A0Y1CX01	RN06_2738	Multifunctional RNASE H/alpha-ribazole phosphatase/acid phosphatase OS=Mycobacterium tuberculosis variant bovis BCG OX=33892 GN=RN06_2738 PE=4 SV=1	25	10	23	5	608	66.1	7.85	50.19	104.7	106.1	97	92.1
A0A109SA37	purK	N5-carboxyaminoimidazole ribonucleotide synthase OS=Mycobacterium tuberculosis variant bovis BCG OX=33892 GN=purK PE=3 SV=1	28	8	25	8	455	48.3	6.8	62.01	83.5	79.5	144.3	92.8
A0A2N5QXQ1	metK	S-adenosylmethionine synthase OS=Mycobacterium tuberculosis variant microti OV254 OX=1427372 GN=metK PE=3 SV=1	25	7	40	1	403	43.1	5.15	56.21	86	87.7	125	101.2
A0A0T9CP36	folB	7,8-dihydroneopterin aldolase OS=Mycobacterium tuberculosis OX=1773 GN=folB PE=3 SV=1	53	6	27	6	133	14.5	6.28	79.79	110.7	99.7	107.5	82.1
A5U875	MRA_3440	Haloacid dehalogenase-like family hydrolase OS=Mycobacterium tuberculosis (strain ATCC 25177 / H37Ra) OX=419947 GN=MRA_3440 PE=4 SV=1	48	8	37	8	262	28.2	5.92	88.5	101.8	112.3	90.4	95.5
A0A0H3M783	BCG_2469c	Uncharacterized protein OS=Mycobacterium bovis (strain BCG / Pasteur 1173P2) OX=410289 GN=BCG_2469c PE=4 SV=1	30	7	19	7	419	44.3	8.69	44.3	79.8	113.1	89.8	117.3
A0A0T9CTU1	adhE2	Zinc-dependent alcohol dehydrogenase OS=Mycobacterium tuberculosis OX=1773 GN=adhE2 PE=3 SV=1	23	6	27	4	361	37.8	5	57.46	75.8	108.4	108.5	107.3
A0A0H3LFJ4	ERDMAN_4072	Uncharacterized protein OS=Mycobacterium tuberculosis (strain ATCC 35801 / TMC 107 / Erdman) OX=652616 GN=ERDMAN_4072 PE=4 SV=1	40	4	70	3	147	15.7	7.4	100.66	105	112.6	94.7	87.7
A0A081I2W9	fusA	Elongation factor G OS=Mycobacterium sp. TKK-01-0059 OX=1324269 GN=fusA PE=3 SV=1	16	10	42	1	701	77.1	5.08	82.03	99.1	87.6	95.6	117.8
A0A0C7DPY7	Mb1595_p3259	Phenolpthiocerol synthesis type-I polyketide synthase PpsB OS=Mycobacterium bovis OX=1765 GN=Mb1595_p3259 PE=4 SV=1	11	11	20	8	1538	162.4	5.33	35.99	69.7	82.8	129.1	118.4
A0A0H3LIQ3	ERDMAN_2725	Putative ABC transporter ATP-binding protein OS=Mycobacterium tuberculosis (strain ATCC 35801 / TMC 107 / Erdman) OX=652616 GN=ERDMAN_2725 PE=4 SV=1	18	7	38	1	558	61.9	5.31	84.07	109.1	98.4	89.6	102.9
A0A109SVY7	rph	Ribonuclease PH OS=Mycobacterium tuberculosis variant africanum OX=33894 GN=rph PE=3 SV=1	45	7	34	7	259	27.3	5.35	72.04	100.5	91.2	105.5	102.8
A0A0E8UWV6	ilvD	Dihydroxy-acid dehydratase OS=Mycobacterium tuberculosis OX=1773 GN=ilvD PE=3 SV=1	27	10	40	5	575	59.3	5.26	107.39	98.9	82.5	118	100.6
A0A109SJY2	RN08_0177	NAD(P) transhydrogenase subunit alpha PntAa OS=Mycobacterium tuberculosis variant microti OX=1806 GN=RN08_0177 PE=4 SV=1	28	7	59	4	366	37.7	5.02	146.83	114.3	87.2	103.9	94.6
A0A0H3M8X2	mrr	Probable restriction system protein mrr OS=Mycobacterium bovis (strain BCG / Pasteur 1173P2) OX=410289 GN=mrr PE=4 SV=1	39	9	24	9	306	33.6	5.78	54.53	91.7	119	94.1	95.1
R4M0Q4	I917_25760	Anion-transporting ATPase OS=Mycobacterium tuberculosis str. Haarlem/NITR202 OX=1304279 GN=I917_25760 PE=4 SV=1	31	9	27	9	341	35.9	5.43	44.43	95.7	116.7	94.8	92.7
A0A045IQX6	atsD	Arylsulfatase OS=Mycobacterium tuberculosis OX=1773 GN=atsD PE=4 SV=1	17	9	30	9	787	85.9	5.47	62.23	79.2	85.9	121	113.9
A0A0E8VCR2	proS_1	Proline--tRNA ligase OS=Mycobacterium tuberculosis OX=1773 GN=proS_1 PE=3 SV=1	23	12	60	12	626	68.2	5.85	73.15	98.8	104.8	100.1	96.2
A0A0T7LQ61	folC	Folylpolyglutamate synthase OS=Mycobacterium tuberculosis OX=1773 GN=folC PE=4 SV=1	21	7	20	7	489	51	5.15	53.76	103.2	94.1	113.3	89.4
A0A0T9BUP1	eccC3	Putative ESX-3 secretion system protein OS=Mycobacterium tuberculosis OX=1773 GN=eccC3 PE=4 SV=1	16	16	35	16	1332	145.3	6.54	55.13	97.1	90.6	103.1	109.3
A0A045JW66	ERS007741_02138	Uncharacterized protein OS=Mycobacterium tuberculosis OX=1773 GN=ERS007741_02138 PE=4 SV=1	63	7	21	7	197	21.6	5.71	33.95	110.4	97.6	95.7	96.3
A0A0H3LCG1	ERDMAN_2886	Uncharacterized protein OS=Mycobacterium tuberculosis (strain ATCC 35801 / TMC 107 / Erdman) OX=652616 GN=ERDMAN_2886 PE=4 SV=1	57	6	36	6	143	15.5	5.14	72.59	75.3	57.7	141.9	125.1
A0A0H3M7A3	BCG_2497c	Probable macrolide-transport ATP-binding protein ABC transporter OS=Mycobacterium bovis (strain BCG / Pasteur 1173P2) OX=410289 GN=BCG_2497c PE=4 SV=1	18	7	38	1	558	61.9	5.36	83.97	193.3	38.2	129.9	38.5
A0A0U0QJP0	nadA	Quinolinate synthase A OS=Mycobacterium tuberculosis OX=1773 GN=nadA PE=3 SV=1	48	10	25	10	381	40.8	5.9	56.73	84.6	78	125.6	111.8
A0A0T7LEE2	nrdE	Ribonucleoside-diphosphate reductase OS=Mycobacterium tuberculosis OX=1773 GN=nrdE PE=3 SV=1	22	12	39	12	725	82.4	6.43	45.16	83.4	99.2	102.5	114.9
A0A0T9E1S9	fadE8	Acyl-CoA dehydrogenase OS=Mycobacterium tuberculosis OX=1773 GN=fadE8 PE=3 SV=1	21	8	28	8	542	58.5	6.04	57.37	91.6	83.2	118.2	107
A0A0T7LK27	ppiA	Peptidyl-prolyl cis-trans isomerase OS=Mycobacterium tuberculosis OX=1773 GN=ppiA PE=4 SV=1	27	6	58	6	303	31.8	9.14	140.16	92.1	116.4	96.7	94.9
A0A0K2HUZ3	carB	Carbamoyl-phosphate synthase large chain OS=Mycobacterium tuberculosis variant bovis BCG OX=33892 GN=carB PE=3 SV=1	14	12	22	12	1115	118.9	5.11	53.3	90.1	80.2	124.6	105.2
A0A0U0SKI3	lysS_2	Lysine--tRNA ligase OS=Mycobacterium tuberculosis OX=1773 GN=lysS_2 PE=3 SV=1	24	11	30	11	513	56.5	5.39	88.42	113.5	96.1	101.1	89.3
A0A0H3MC72	gltD	Putative NADH-dependent glutamate synthase (Small subunit) gltD OS=Mycobacterium bovis (strain BCG / Pasteur 1173P2) OX=410289 GN=gltD PE=4 SV=1	35	11	30	1	488	53.4	5.88	56.99	146.3	49.5	154.9	49.3
A0A0H3LCR4	dapB	4-hydroxy-tetrahydrodipicolinate reductase OS=Mycobacterium tuberculosis (strain ATCC 35801 / TMC 107 / Erdman) OX=652616 GN=dapB PE=3 SV=1	41	7	30	1	245	25.7	5.88	64.37	81.4	108.7	122.2	87.7
A0A0U0QTV5	ask	Aspartokinase OS=Mycobacterium tuberculosis OX=1773 GN=ask PE=3 SV=1	29	10	34	10	430	45.4	5.22	65.39	108	102	98.5	91.5
A0A0U0QHI4	ERS007670_00250	2-oxoglutarate ferredoxin oxidoreductase subunit beta OS=Mycobacterium tuberculosis OX=1773 GN=ERS007670_00250 PE=4 SV=1	35	9	30	9	373	40.1	5.92	62.78	83.2	104	89.3	123.5
A0A0E9A984	ppk	Polyphosphate kinase OS=Mycobacterium tuberculosis OX=1773 GN=ppk PE=3 SV=1	17	11	28	11	742	83	5.77	72.5	148.1	81.7	91.4	78.8
A0A328GRU4	sufD	Fe-S cluster assembly protein SufD OS=Mycobacterium tuberculosis variant pinnipedii OX=194542 GN=sufD PE=4 SV=1	37	9	34	9	397	42.5	5.27	60.2	116.7	104.8	96.2	82.2
G0TN34	gabD1	Putative succinate-semialdehyde dehydrogenase [NADP+] dependent (SSDH) GABD1 OS=Mycobacterium canettii (strain CIPT 140010059) OX=1048245 GN=gabD1 PE=4 SV=1	16	5	29	5	511	54.3	5.57	59.41	89.6	100.7	102.9	106.7
A0A0H3LG61	aroF	Chorismate synthase OS=Mycobacterium tuberculosis (strain ATCC 35801 / TMC 107 / Erdman) OX=652616 GN=aroF PE=3 SV=1	28	8	27	8	412	42.8	6.21	45.56	89.4	108.5	97.3	104.8
A0A0U0R1C9	ERS007672_00844	Possible polyketide cyclase/dehydrase OS=Mycobacterium tuberculosis OX=1773 GN=ERS007672_00844 PE=4 SV=1	27	4	48	4	230	25.2	10.54	122.29	98.9	133.8	82.8	84.6
Q8VJ92	MT3078	Uncharacterized protein OS=Mycobacterium tuberculosis (strain CDC 1551 / Oshkosh) OX=83331 GN=MT3078 PE=4 SV=1	44	9	22	9	329	34.9	7.17	32.98	106.9	109.7	97.9	85.5
A0A1K3QIJ3	hemC_2	Porphobilinogen deaminase OS=Mycobacterium tuberculosis OX=1773 GN=hemC_2 PE=3 SV=1	45	7	24	7	312	32.2	5.03	52.81	104.8	91.9	93.1	110.2
A0A0H3LHN3	gatA	Glutamyl-tRNA(Gln) amidotransferase subunit A OS=Mycobacterium tuberculosis (strain ATCC 35801 / TMC 107 / Erdman) OX=652616 GN=gatA PE=3 SV=1	20	7	34	7	494	51.4	5.1	47.57	101.8	87.9	97.4	112.9
A0A0C7DMD6	Mb1595_p3384	Phosphoserine phosphatase OS=Mycobacterium bovis OX=1765 GN=Mb1595_p3384 PE=4 SV=1	37	10	24	10	409	43.1	4.89	56.44	108.1	94.6	89.6	107.7
A0A0T7LDF2	citE	Citrate lyase subunit beta OS=Mycobacterium tuberculosis OX=1773 GN=citE PE=3 SV=1	35	5	18	3	273	28.9	5.41	52.22	92	104.2	86.2	117.6
Q7DAB5	MT0192	Lysophospholipase, putative OS=Mycobacterium tuberculosis (strain CDC 1551 / Oshkosh) OX=83331 GN=MT0192 PE=4 SV=1	34	8	35	8	323	34.9	6.7	66.99	106.9	100.9	91.4	100.8
A0A1X2M175	rplB	50S ribosomal protein L2 OS=Mycobacterium decipiens OX=1430326 GN=rplB PE=3 SV=1	29	6	34	6	280	30.5	11.39	41.22	71.9	63.1	145.9	119
A0A2I7W671	CAB90_01500	Thioredoxin OS=Mycobacterium tuberculosis OX=1773 GN=CAB90_01500 PE=4 SV=1	29	6	71	6	304	32.3	4.69	171.38	108.6	102.5	86.6	102.3
A0A1R3XZP3	BQ2027_MB1822	Conserved protein OS=Mycobacterium bovis (strain ATCC BAA-935 / AF2122/97) OX=233413 GN=BQ2027_MB1822 PE=4 SV=1	34	6	34	6	300	32.4	5.05	92.33	115.7	91.1	103.4	89.8
A0A328GDK4	C9J59_017110	Maleylpyruvate isomerase family mycothiol-dependent enzyme OS=Mycobacterium tuberculosis variant pinnipedii OX=194542 GN=C9J59_017110 PE=4 SV=1	44	9	24	9	283	30.5	5.39	42.36	101.4	115.1	81	102.5
A5U1S7	mrp	Iron-sulfur cluster carrier protein OS=Mycobacterium tuberculosis (strain ATCC 25177 / H37Ra) OX=419947 GN=mrp PE=3 SV=1	43	9	30	7	390	41	6.67	55.22	106.3	112.7	90.1	91
A0A120IYD4	RN08_3545	ATP-dependent RNA helicase RhlE OS=Mycobacterium tuberculosis variant microti OX=1806 GN=RN08_3545 PE=3 SV=1	23	8	20	8	559	60.1	9.04	47.17	96.9	94.8	116	92.3
A0A0E8TV62	thcD_1	Ferredoxin reductase OS=Mycobacterium tuberculosis OX=1773 GN=thcD_1 PE=4 SV=1	26	8	34	8	406	43	5.06	73.37	101.2	98.5	108.8	91.5
A0A3E0URF0	DSI35_32700	Bacteriocin OS=Mycobacterium tuberculosis OX=1773 GN=DSI35_32700 PE=4 SV=1	38	7	32	7	265	28.8	5.06	80.58	114.1	111.5	99.2	75.1
G0TNE8	accD6	Acetyl/propionyl-CoA carboxylase (Beta subunit) ACCD6 OS=Mycobacterium canettii (strain CIPT 140010059) OX=1048245 GN=accD6 PE=4 SV=1	27	10	26	10	473	50.1	6.15	57.04	80.9	97	117.3	104.8
A5U7C0	prfB	Peptide chain release factor 2 OS=Mycobacterium tuberculosis (strain ATCC 25177 / H37Ra) OX=419947 GN=prfB PE=3 SV=1	29	7	34	7	378	42.1	4.94	89.72	106.1	96.5	105.4	92
A0A0K2HQP6	RN06_0054	Inositol-3-phosphate synthase OS=Mycobacterium tuberculosis variant bovis BCG OX=33892 GN=RN06_0054 PE=4 SV=1	27	10	46	10	367	40	5.14	101.13	100.1	53.5	180.6	65.9
A0A0H3M3Y5	echA8	Probable enoyl-CoA hydratase echA8 OS=Mycobacterium bovis (strain BCG / Pasteur 1173P2) OX=410289 GN=echA8 PE=3 SV=1	33	7	34	4	257	27.3	5.05	73.79	123.5	88.9	102	85.6
A0A0T9DLK5	amiA2	Amidase OS=Mycobacterium tuberculosis OX=1773 GN=amiA2 PE=3 SV=1	22	6	19	6	484	50.9	7.97	40.34	98.8	102	105.7	93.6
A0A0H3LH66	glnA4	Glutamine synthetase OS=Mycobacterium tuberculosis (strain ATCC 35801 / TMC 107 / Erdman) OX=652616 GN=glnA4 PE=3 SV=1	22	7	24	7	457	49.7	5.22	44.04	90	90.8	109.9	109.4
A0A0H3L6M9	ERDMAN_0914	Uncharacterized protein OS=Mycobacterium tuberculosis (strain ATCC 35801 / TMC 107 / Erdman) OX=652616 GN=ERDMAN_0914 PE=4 SV=1	42	8	57	8	271	30.2	5.22	111.13	136.4	98.2	85.2	80.2
A0A0U0QJ81	accD5_1	Propionyl-CoA carboxylase beta chain OS=Mycobacterium tuberculosis OX=1773 GN=accD5_1 PE=4 SV=1	22	8	29	8	561	60.9	5.58	36.83	98.7	97.3	100.4	103.6
A0A120J2Q8	RN09_3798	Uncharacterized protein OS=Mycobacterium tuberculosis variant africanum OX=33894 GN=RN09_3798 PE=4 SV=1	32	9	34	9	359	40.2	7.17	67.26	86.5	74.8	113	125.7
A0A0T9YY19	cfa	Cyclopropane-fatty-acyl-phospholipid synthase OS=Mycobacterium tuberculosis OX=1773 GN=cfa PE=4 SV=1	32	9	23	9	427	47.6	6.87	43.56	95.1	98.4	103.2	103.3
A0A396UWQ7	hrcA	Heat-inducible transcription repressor HrcA OS=Mycobacterium tuberculosis OX=1773 GN=hrcA PE=3 SV=1	44	10	27	10	343	36.5	5.44	51.47	107.2	97.3	93.4	102.1
A0A2I7WD72	cspA	Cold shock protein A OS=Mycobacterium tuberculosis OX=1773 GN=cspA PE=4 SV=1	57	4	68	4	91	10	9.47	109.9	98.7	105.3	80.6	115.4
A0A1A9EAF2	dapB	4-hydroxy-tetrahydrodipicolinate reductase OS=Mycobacterium bovis OX=1765 GN=dapB PE=3 SV=1	41	7	27	1	245	25.7	5.88	59.2	169.3	56.4	116.1	58.2
A0A0T9X2P1	calB	Aldehyde dehydrogenase OS=Mycobacterium tuberculosis OX=1773 GN=calB PE=3 SV=1	25	8	40	8	506	55	9.17	59.01	88.9	102.5	93.9	114.7
A0A081HZ90	K883_03787	3-oxoacyl-[acyl-carrier-protein] synthase 1 KasA OS=Mycobacterium sp. TKK-01-0059 OX=1324269 GN=K883_03787 PE=3 SV=1	22	4	20	1	416	43.7	5.3	51.95	83.9	93.8	121.2	101.1
G0TI01	ctpC	Putative metal cation-transporting P-type ATPase c OS=Mycobacterium canettii (strain CIPT 140010059) OX=1048245 GN=ctpC PE=3 SV=1	17	12	36	11	726	77.4	7.68	64.8	65.1	70.2	110.4	154.3
A0A0T9D3W2	ERS007672_00442	Putative glutamine-transport transmembrane protein ABC transporter OS=Mycobacterium tuberculosis OX=1773 GN=ERS007672_00442 PE=4 SV=1	32	8	28	8	388	40.1	9.95	62.15	75.1	78.7	111	135.1
A0A109SMX7	tal	Transaldolase OS=Mycobacterium tuberculosis variant microti OX=1806 GN=tal PE=3 SV=1	32	11	36	11	376	41.3	5.08	63.75	98.9	101.7	100.8	98.6
Q7D7F2	MT2228	Uncharacterized protein OS=Mycobacterium tuberculosis (strain CDC 1551 / Oshkosh) OX=83331 GN=MT2228 PE=4 SV=1	28	5	32	5	326	35.6	6.33	52.79	115.1	82.8	119.1	83
A0A1K3LIU8	gltA2	Citrate synthase OS=Mycobacterium tuberculosis OX=1773 GN=gltA2 PE=3 SV=1	22	9	49	8	508	56.2	6.86	66.75	64.9	132.1	80.4	122.5
A0A0H3M6X1	BCG_1830	Uncharacterized protein OS=Mycobacterium bovis (strain BCG / Pasteur 1173P2) OX=410289 GN=BCG_1830 PE=4 SV=1	18	7	23	7	610	67.7	5.48	51.38	119.9	88.1	96.8	95.2
A0A0H3MDV3	BCG_3070c	Uncharacterized protein OS=Mycobacterium bovis (strain BCG / Pasteur 1173P2) OX=410289 GN=BCG_3070c PE=4 SV=1	60	4	22	4	124	13.4	5.07	62.26	165.8	79.7	81.1	73.4
A0A0T9WTX3	fadD29	Fatty-acid-CoA ligase OS=Mycobacterium tuberculosis OX=1773 GN=fadD29 PE=4 SV=1	16	9	29	8	619	67.4	6.55	60.79	113.7	81.6	111.9	92.8
A0A1K4Q4G1	rplA_1	50S ribosomal protein L1 OS=Mycobacterium tuberculosis OX=1773 GN=rplA_1 PE=3 SV=1	31	7	43	5	235	24.8	9.67	73.9	99.6	120.9	91.9	87.7
A0A0T9AU45	eccCb1_1	ESX-1 ATPase, EccCb1 OS=Mycobacterium tuberculosis OX=1773 GN=eccCb1_1 PE=4 SV=1	19	7	23	7	627	68.5	6.95	36.74	68.5	119.3	86.7	125.5
A0A328GP53	C9J59_008635	Type I polyketide synthase OS=Mycobacterium tuberculosis variant pinnipedii OX=194542 GN=C9J59_008635 PE=4 SV=1	9	17	33	12	2108	223.8	5.3	62.44	92.6	76.3	103.9	127.2
A0A0H3MET8	gadB	Glutamate decarboxylase OS=Mycobacterium bovis (strain BCG / Pasteur 1173P2) OX=410289 GN=gadB PE=3 SV=1	27	9	21	9	460	50.7	5.66	38.59	99.9	94.7	107.2	98.2
A0A0T9BER3	ERS027654_00106	Hypothetical alanine and leucine rich protein OS=Mycobacterium tuberculosis OX=1773 GN=ERS027654_00106 PE=4 SV=1	16	9	28	9	884	95.4	5.34	52.02	97.3	80.7	123.2	98.8
R4MLH3	rpsB	30S ribosomal protein S2 OS=Mycobacterium tuberculosis CAS/NITR204 OX=1310114 GN=rpsB PE=3 SV=1	22	7	43	7	290	32.6	10.02	97.01	104	120.2	88.8	87.1
A0A2I7WB46	CAB90_03329	Oxidoreductase OS=Mycobacterium tuberculosis OX=1773 GN=CAB90_03329 PE=4 SV=1	36	7	50	5	282	30.3	4.87	126.72	92.9	96.7	103.1	107.3
A5U2A7	MRA_1414	Putative methyltransferase OS=Mycobacterium tuberculosis (strain ATCC 25177 / H37Ra) OX=419947 GN=MRA_1414 PE=4 SV=1	34	7	29	7	274	29.2	4.83	86.41	188.6	95.7	72.4	43.3
A0A0U0S2I8	bphJ	Acetaldehyde dehydrogenase OS=Mycobacterium tuberculosis OX=1773 GN=bphJ PE=3 SV=1	19	7	24	7	572	60.7	5.02	52.49	102.7	97.1	114.1	86.1
A0A0T9VQF5	greA	Transcription elongation factor GreA OS=Mycobacterium tuberculosis OX=1773 GN=greA PE=3 SV=1	45	6	28	6	164	17.8	5	70.45	99.4	110.5	86.6	103.4
A0A045IFX9	nrnA	Exopolyphosphatase-like protein OS=Mycobacterium tuberculosis OX=1773 GN=nrnA PE=4 SV=1	26	7	16	7	336	35.4	5.96	40.5	106.9	94.3	109.1	89.8
A0A045JRI3	thcD_2	Reductase OS=Mycobacterium tuberculosis OX=1773 GN=thcD_2 PE=4 SV=1	28	7	39	7	411	43.6	5.14	90.17	107.3	94.7	126.1	71.9
G4XZE7		ESAT-6-like protein (Fragment) OS=Mycobacterium bovis OX=1765 PE=3 SV=1	53	6	32	6	99	10.7	4.67	86.23	44	122.8	63.5	169.7
P67600	valS	Valine--tRNA ligase OS=Mycobacterium bovis (strain ATCC BAA-935 / AF2122/97) OX=233413 GN=valS PE=3 SV=2	19	13	23	13	886	98.7	5.31	44.29	98.3	90.8	102	108.9
A0A109SR24	RN08_3460	Acyl-CoA dehydrogenase FadE24 OS=Mycobacterium tuberculosis variant microti OX=1806 GN=RN08_3460 PE=3 SV=1	25	7	31	7	471	49.9	6.06	81.77	91.3	105.7	90.8	112.2
A0A0U0S6B1	ERS007741_02566	Acyl-CoA synthetase OS=Mycobacterium tuberculosis OX=1773 GN=ERS007741_02566 PE=4 SV=1	13	5	29	1	620	66.7	5.53	73.13	98.3	97.2	95.8	108.7
A5U0K3	sseC1-1	Uncharacterized protein OS=Mycobacterium tuberculosis (strain ATCC 25177 / H37Ra) OX=419947 GN=sseC1-1 PE=4 SV=1	74	4	78	3	100	10.2	4.61	186.8	94.4	89.5	106.9	109.2
A0A109SM62	RN08_1393	Short-chain type dehydrogenase/reductase OS=Mycobacterium tuberculosis variant microti OX=1806 GN=RN08_1393 PE=3 SV=1	24	5	28	5	279	29.4	6.9	63.67	122.1	106.6	81.4	90
Q7D650	MT3178	Phenol hydroxylase, putative OS=Mycobacterium tuberculosis (strain CDC 1551 / Oshkosh) OX=83331 GN=MT3178 PE=4 SV=1	17	7	26	7	395	42.5	6.74	63.71	83.5	75.9	112.8	127.7
A0A0H3LEY0	ftsE	Putative cell division ATP-binding protein OS=Mycobacterium tuberculosis (strain ATCC 35801 / TMC 107 / Erdman) OX=652616 GN=ftsE PE=4 SV=1	36	8	32	8	230	25.7	9.26	68.98	112.2	103.9	96.1	87.8
A0A109SLP0	prs	Ribose-phosphate pyrophosphokinase OS=Mycobacterium tuberculosis variant microti OX=1806 GN=prs PE=3 SV=1	36	10	29	7	326	35.5	6.86	67.81	96	83.2	117.1	103.6
A0A0E8WIM2	pdtaR	Response regulator OS=Mycobacterium tuberculosis OX=1773 GN=pdtaR PE=4 SV=1	27	5	36	5	208	23	5.11	84.36	100.9	114.1	92.8	92.2
A0A0T9XG27	ERS007663_01389	Short chain dehydrogenase OS=Mycobacterium tuberculosis OX=1773 GN=ERS007663_01389 PE=4 SV=1	17	7	21	5	581	60.1	6.07	40.46	110.3	113.9	87.7	88.1
A0A083VV07	Mb1595_p3283	Trans-acting enoyl reductase OS=Mycobacterium bovis OX=1765 GN=Mb1595_p3283 PE=4 SV=1	22	7	24	7	418	45.1	9.11	52.1	80.9	111.2	97.6	110.3
A0A2N5QYQ9	rplL	50S ribosomal protein L7/L12 OS=Mycobacterium tuberculosis variant microti OV254 OX=1427372 GN=rplL PE=3 SV=1	55	7	87	1	132	13.5	4.65	99.41	103.1	110.3	87.8	98.8
G0TPF5	MCAN_25071	Uncharacterized protein OS=Mycobacterium canettii (strain CIPT 140010059) OX=1048245 GN=MCAN_25071 PE=4 SV=1	37	3	21	3	167	17.3	5.26	84.11	100	111.2	87.6	101.2
A0A0T9BCZ2	fadE15	Acyl-CoA dehydrogenase OS=Mycobacterium tuberculosis OX=1773 GN=fadE15 PE=3 SV=1	14	7	30	5	675	72.4	5.72	40.72	82.4	110.4	92.1	115.1
A0A109S9W9	RN06_3872	Transmembrane cation transporter OS=Mycobacterium tuberculosis variant bovis BCG OX=33892 GN=RN06_3872 PE=4 SV=1	24	7	22	5	457	49.4	10.21	45.14	142.9	73.4	104.4	79.3
A0A0H3LH87	hspX	Heat shock protein OS=Mycobacterium tuberculosis (strain ATCC 35801 / TMC 107 / Erdman) OX=652616 GN=hspX PE=3 SV=1	31	3	83	3	144	16.2	5.14	153	114.2	46.5	104.9	134.4
G0TPI6	MCAN_04791	Putative conserved membrane protein OS=Mycobacterium canettii (strain CIPT 140010059) OX=1048245 GN=MCAN_04791 PE=4 SV=1	35	6	32	6	350	37.3	9.03	61.55	72.2	91.8	108.4	127.6
Q7D9H7	mma2	Methoxy mycolic acid synthase 2 OS=Mycobacterium tuberculosis (strain CDC 1551 / Oshkosh) OX=83331 GN=mma2 PE=4 SV=1	21	5	27	5	317	35.7	6.3	50.69	83.5	116.2	98.2	102.1
A0A0H3LDD5	purL	Phosphoribosylformylglycinamidine synthase subunit PurL OS=Mycobacterium tuberculosis (strain ATCC 35801 / TMC 107 / Erdman) OX=652616 GN=purL PE=3 SV=1	15	8	24	8	767	80.9	5.02	32.98	88.1	85.8	108.2	117.8
G0TIP9	devB	Putative 6-phosphogluconolactonase DEVB (6PGL) OS=Mycobacterium canettii (strain CIPT 140010059) OX=1048245 GN=devB PE=4 SV=1	23	4	26	4	247	25.8	5.41	68.98	103.5	108.2	91.5	96.8
A0A0H3L913	lprA	Lipoprotein OS=Mycobacterium tuberculosis (strain ATCC 35801 / TMC 107 / Erdman) OX=652616 GN=lprA PE=4 SV=1	40	7	23	7	257	26.4	5.25	55.63	75.7	142	92	90.3
A0A0U0QVV0	rutA_3	Oxidoreductase OS=Mycobacterium tuberculosis OX=1773 GN=rutA_3 PE=4 SV=1	15	6	20	2	540	58.7	7.9	40.4	122.1	95.1	93.7	89.1
A0A0U0RIW7	gppA_2	Exopolyphosphatase OS=Mycobacterium tuberculosis OX=1773 GN=gppA_2 PE=4 SV=1	24	5	19	5	347	36.9	6.6	41.82	105.8	103.8	94.1	96.2
A0A109T0Z4	truA	Multifunctional fusion protein OS=Mycobacterium tuberculosis variant africanum OX=33894 GN=truA PE=3 SV=1	22	8	19	8	459	50	9.55	51.77	99.6	111.5	100.4	88.5
A0A1X2LXU9	B8W66_06725	Cytochrome C oxidase subunit II OS=Mycobacterium decipiens OX=1430326 GN=B8W66_06725 PE=4 SV=1	27	6	34	6	363	40.4	8.07	59.08	60.4	74.5	120.8	144.3
A0A109SQU3	RN08_3315	Acetolactate synthase OS=Mycobacterium tuberculosis variant microti OX=1806 GN=RN08_3315 PE=3 SV=1	27	10	29	10	618	66.1	6.52	31.98	82	105.7	90.2	122.1
A0A1A9ED27	acsA	Acetyl-coenzyme A synthetase OS=Mycobacterium bovis OX=1765 GN=acsA PE=3 SV=1	17	9	28	9	651	71.5	5.95	62.44	94.8	94.2	97.8	113.2
A0A0U0RR64	treS	Trehalose synthase OS=Mycobacterium tuberculosis OX=1773 GN=treS PE=4 SV=1	17	7	17	7	601	68.6	4.98	36.94	90.3	103.3	92.1	114.4
A0A0T9C0G9	kstR2_3	TetR family transcriptional regulator OS=Mycobacterium tuberculosis OX=1773 GN=kstR2_3 PE=4 SV=1	38	6	29	6	268	28.9	6.52	62.98	115.2	100.8	90.5	93.5
A0A0E8TSE0	fadB5	Oxidoreductase OS=Mycobacterium tuberculosis OX=1773 GN=fadB5 PE=4 SV=1	22	8	33	6	439	47.1	8.05	76.67	110.8	93.9	108.5	86.8
A0A109SWW3	RN09_2127	Succinate-semialdehyde dehydrogenase OS=Mycobacterium tuberculosis variant africanum OX=33894 GN=RN09_2127 PE=3 SV=1	22	10	28	10	518	55.2	7.85	37.9	81	103	95.6	120.4
A0A0G2Q9K0	phoY1_1	Phosphate-specific transport system accessory protein PhoU OS=Mycobacterium bovis (strain BCG / Pasteur 1173P2) OX=410289 GN=phoY1_1 PE=3 SV=1	39	7	29	1	221	24.8	6.11	60.1	118.4	89.9	116.3	75.4
A0A083WIB4	Mb1595_p0868	Adenylosuccinate lyase OS=Mycobacterium bovis OX=1765 GN=Mb1595_p0868 PE=3 SV=1	18	6	23	6	472	51	6.38	40.52	110.2	99	104	86.8
A0A1R3Y536	BQ2027_MB3773	Conserved protein OS=Mycobacterium bovis (strain ATCC BAA-935 / AF2122/97) OX=233413 GN=BQ2027_MB3773 PE=4 SV=1	39	3	54	3	127	13.5	4.53	90.22	107.6	110.2	84.7	97.5
A0A0E8X3V3	ymdB	Lipoprotein LppD OS=Mycobacterium tuberculosis OX=1773 GN=ymdB PE=4 SV=1	33	4	32	4	171	17.7	6.39	86.71	71.9	140.3	85.9	101.9
A0A109SLL1	RN08_1086	Uncharacterized protein OS=Mycobacterium tuberculosis variant microti OX=1806 GN=RN08_1086 PE=4 SV=1	19	7	12	7	567	59.7	5.45	31.63	75.4	85.4	102.8	136.4
A0A0H3ME30	BCG_1892c	Possible oxidoreductase OS=Mycobacterium bovis (strain BCG / Pasteur 1173P2) OX=410289 GN=BCG_1892c PE=4 SV=1	44	6	22	1	225	23.2	5.92	54.14	140.1	66.4	120.5	73
P9WGD5	ssb	Single-stranded DNA-binding protein OS=Mycobacterium tuberculosis (strain ATCC 25618 / H37Rv) OX=83332 GN=ssb PE=1 SV=1	54	5	62	5	164	17.3	5.21	164.15	108.1	103.8	100.4	87.7
A0A0T9C9U7	ERS027644_01389	CalR5 protein OS=Mycobacterium tuberculosis OX=1773 GN=ERS027644_01389 PE=4 SV=1	23	7	32	7	457	48.7	5.07	74	96.1	108.4	96.7	98.8
A0A0T9C995	argH	Argininosuccinate lyase OS=Mycobacterium tuberculosis OX=1773 GN=argH PE=3 SV=1	23	9	20	7	470	49.8	5.3	44.58	96.9	97.7	103.8	101.7
A0A0H3L9I8	argB	Acetylglutamate kinase OS=Mycobacterium tuberculosis (strain ATCC 35801 / TMC 107 / Erdman) OX=652616 GN=argB PE=3 SV=1	45	9	21	9	294	30.9	5.78	41.8	120.1	97.7	88.8	93.4
A5U087	rplC	50S ribosomal protein L3 OS=Mycobacterium tuberculosis (strain ATCC 25177 / H37Ra) OX=419947 GN=rplC PE=3 SV=1	25	5	31	5	217	23.1	10.3	56.7	90	106.8	99.9	103.3
R4MCL4	atpG	ATP synthase gamma chain OS=Mycobacterium tuberculosis CAS/NITR204 OX=1310114 GN=atpG PE=3 SV=1	38	9	22	9	305	33.9	5.48	45.23	93.5	105.4	109.5	91.6
A0A045J8K8	rmlC	dTDP-4-dehydrorhamnose 3,5-epimerase OS=Mycobacterium tuberculosis OX=1773 GN=rmlC PE=3 SV=1	51	9	22	9	202	22.3	5.14	44.16	99.6	97.3	101.4	101.6
A0A051TQS2	glyA	Serine hydroxymethyltransferase OS=Mycobacterium [tuberculosis] TKK-01-0051 OX=1324261 GN=glyA PE=3 SV=1	19	5	44	1	426	45.1	6.42	79.92	105.7	73.5	137.7	83.1
A5TZ74	MRA_0356	Putative conserved membrane protein OS=Mycobacterium tuberculosis (strain ATCC 25177 / H37Ra) OX=419947 GN=MRA_0356 PE=4 SV=1	35	8	31	8	328	36.6	7.21	50.87	84.5	109.4	98.5	107.6
A0A2I7WAJ3	ald	L-alanine dehydrogenase OS=Mycobacterium tuberculosis OX=1773 GN=ald PE=4 SV=1	19	7	20	6	431	45.2	6.74	48.14	61.9	86.6	82.7	168.8
A0A396WD66	adk	Adenylate kinase OS=Mycobacterium tuberculosis OX=1773 GN=adk PE=3 SV=1	35	6	42	6	181	20.1	5.38	83.59	104.9	104.8	95.6	94.7
A0A0H3L9B3	hisD	Histidinol dehydrogenase OS=Mycobacterium tuberculosis (strain ATCC 35801 / TMC 107 / Erdman) OX=652616 GN=hisD PE=3 SV=1	21	5	17	5	447	46.3	5.02	38.62	97	82	106.1	114.9
G7CNK0	groL	60 kDa chaperonin OS=Mycobacterium thermoresistibile (strain ATCC 19527 / DSM 44167 / CIP 105390 / JCM 6362 / NCTC 10409 / 316) OX=1078020 GN=groL PE=3 SV=1	14	6	93	2	537	56.1	4.84	154.53	109.7	104.1	91.1	95
A0A328G4L8	C9J59_019545	Acetyl-CoA C-acetyltransferase OS=Mycobacterium tuberculosis variant pinnipedii OX=194542 GN=C9J59_019545 PE=3 SV=1	21	5	18	5	386	40.9	5.21	38.81	104.6	101	100.3	94
P9WPB6	cmaA1	Cyclopropane mycolic acid synthase 1 OS=Mycobacterium tuberculosis (strain CDC 1551 / Oshkosh) OX=83331 GN=cmaA1 PE=3 SV=1	27	5	20	1	287	32.5	6.06	38.37	86.2	106.3	111.6	95.9
A0A120IY05	RN08_3152	Aldehyde dehydrogenase AldC OS=Mycobacterium tuberculosis variant microti OX=1806 GN=RN08_3152 PE=3 SV=1	26	8	29	8	455	48.2	5.52	44.72	96.6	110.5	95.6	97.3
A0A0H3LJ08	ERDMAN_2823	Uncharacterized protein OS=Mycobacterium tuberculosis (strain ATCC 35801 / TMC 107 / Erdman) OX=652616 GN=ERDMAN_2823 PE=4 SV=1	28	11	24	11	583	62.1	6.2	52.27	87.5	99.8	111.3	101.4
A0A0T9AW02	ERS007657_00008	Chorismate-pyruvate lyase OS=Mycobacterium tuberculosis OX=1773 GN=ERS007657_00008 PE=4 SV=1	42	6	22	6	212	24.1	8.87	51.99	118.2	97.8	98.4	85.6
A0A0T9C4S7	yvcJ	Nucleotide-binding protein ERS027653_01267 OS=Mycobacterium tuberculosis OX=1773 GN=yvcJ PE=3 SV=1	31	6	23	6	301	32.9	6.98	47.79	92.9	96.3	125.3	85.5
A5U790	MRA_3108	Uncharacterized protein OS=Mycobacterium tuberculosis (strain ATCC 25177 / H37Ra) OX=419947 GN=MRA_3108 PE=3 SV=1	30	6	40	6	307	33.1	4.89	80	97.7	91.2	119.3	91.7
A0A328GLN3	murE	UDP-N-acetylmuramoyl-L-alanyl-D-glutamate--2,6-diaminopimelate ligase OS=Mycobacterium tuberculosis variant pinnipedii OX=194542 GN=murE PE=3 SV=1	19	8	16	8	535	55.3	6.77	41.12	106.8	103.8	98.4	91
A0A083WLQ5	hemL	Glutamate-1-semialdehyde 2,1-aminomutase OS=Mycobacterium bovis OX=1765 GN=hemL PE=3 SV=1	27	6	23	6	462	47.5	6.35	58.23	86.5	95.2	104.3	113.9
A0A0T9CIN7	ERS027653_01866	Dioxygenase OS=Mycobacterium tuberculosis OX=1773 GN=ERS027653_01866 PE=3 SV=1	22	5	14	5	501	54.9	6.1	39.09	78.8	100.7	109.8	110.7
A0A0T9XPT9	sugC	Sugar ABC transporter ATP-binding protein OS=Mycobacterium tuberculosis OX=1773 GN=sugC PE=3 SV=1	22	7	29	2	393	42.9	6.11	45.06	89.1	114.8	96.4	99.6
A0A1R3Y3L4	manC	D-alpha-d-mannose-1-phosphate guanylyltransferase manb (D-alpha-d-heptose-1-phosphate guanylyltransferase) OS=Mycobacterium bovis (strain ATCC BAA-935 / AF2122/97) OX=233413 GN=manC PE=4 SV=1	32	8	23	7	359	37.8	5.21	37.37	92.2	85.4	109.1	113.4
Q7D590	MT3680	Transcriptional regulator, LacI family OS=Mycobacterium tuberculosis (strain CDC 1551 / Oshkosh) OX=83331 GN=MT3680 PE=4 SV=1	29	8	20	8	404	42.9	9.36	38.77	91.2	104.8	107.6	96.4
A0A045J9E3	DSI35_32405	S-adenosyl-L-methionine-dependent methyltransferase OS=Mycobacterium tuberculosis OX=1773 GN=DSI35_32405 PE=3 SV=1	29	6	22	5	314	34.7	5.11	52.8	88.7	100.7	83	127.6
A0A0H3LC90	fadD9	Fatty-acid-CoA ligase OS=Mycobacterium tuberculosis (strain ATCC 35801 / TMC 107 / Erdman) OX=652616 GN=fadD9 PE=4 SV=1	13	10	18	10	1168	127.2	5.27	28.05	79.8	93.3	89.8	137.1
R4MJX9	J113_25725	Uncharacterized protein OS=Mycobacterium tuberculosis CAS/NITR204 OX=1310114 GN=J113_25725 PE=4 SV=1	27	8	24	8	346	37.4	9.01	36.51	97	98.9	93.8	110.3
A0A396WUG9	leuB	3-isopropylmalate dehydrogenase OS=Mycobacterium tuberculosis OX=1773 GN=leuB PE=3 SV=1	28	7	31	7	336	35.3	5.74	45.95	84.4	108.4	95.5	111.7
A0A0H3MB87	ndh	Probable NADH dehydrogenase ndh OS=Mycobacterium bovis (strain BCG / Pasteur 1173P2) OX=410289 GN=ndh PE=4 SV=1	15	5	14	4	463	49.7	9.36	37.26	114.5	86.4	109.5	89.6
P9WGT3	fabG1	3-oxoacyl-[acyl-carrier-protein] reductase FabG1 OS=Mycobacterium tuberculosis (strain ATCC 25618 / H37Rv) OX=83332 GN=fabG1 PE=1 SV=1	45	6	15	5	247	25.7	8.7	32.58	82.8	123.4	92.8	100.9
A0A328GGN4	C9J59_012395	Malonyl CoA-ACP transacylase OS=Mycobacterium tuberculosis variant pinnipedii OX=194542 GN=C9J59_012395 PE=4 SV=1	24	5	20	5	302	30.8	4.98	47.54	71.5	87.6	122.3	118.5
P9WPZ2	argJ	Arginine biosynthesis bifunctional protein ArgJ OS=Mycobacterium tuberculosis (strain CDC 1551 / Oshkosh) OX=83331 GN=argJ PE=3 SV=1	30	7	25	4	404	41.1	4.92	56.69	109.6	92.6	107.5	90.3
A0A0T7LBV4	glpX	Fructose 1,6-bisphosphatase II OS=Mycobacterium tuberculosis OX=1773 GN=glpX PE=4 SV=1	16	5	28	5	415	43.5	5.96	82.37	88.5	97.6	104.8	109.1
A0A1X2LU89	leuD	3-isopropylmalate dehydratase small subunit OS=Mycobacterium decipiens OX=1430326 GN=leuD PE=3 SV=1	39	5	23	1	198	21.9	5.27	59.66	120.8	40.3	188.2	50.8
A0A396UQF7	B2G75_06775	MBL fold metallo-hydrolase OS=Mycobacterium tuberculosis OX=1773 GN=B2G75_06775 PE=4 SV=1	24	4	17	4	273	29.1	6.28	52.91	91.4	78.5	127	103.1
A0A120IYA2	RN08_3453	Two component transcriptional regulator DevR OS=Mycobacterium tuberculosis variant microti OX=1806 GN=RN08_3453 PE=4 SV=1	39	7	32	7	217	23.3	5.82	77.69	67.9	128.5	89.4	114.2
A0A0K2HXI1	RN06_2712	Branched-chain-amino-acid aminotransferase OS=Mycobacterium tuberculosis variant bovis BCG OX=33892 GN=RN06_2712 PE=3 SV=1	28	8	26	8	368	39.6	5.91	47.25	101.7	87	108	103.3
A0A0U0ST90	cysS1	Cysteine--tRNA ligase OS=Mycobacterium tuberculosis OX=1773 GN=cysS1 PE=3 SV=1	18	8	29	8	583	64.4	6.25	32.28	95.4	90.1	106.4	108.1
A0A0T9X2U1	hemZ	Ferrochelatase OS=Mycobacterium tuberculosis OX=1773 GN=hemZ PE=3 SV=1	13	6	22	6	610	65.6	6.67	44.41	96.6	106.5	97.6	99.3
A0A045IUN7	pafB	Protein pafB OS=Mycobacterium tuberculosis OX=1773 GN=pafB PE=4 SV=1	27	5	20	5	332	35.3	5.87	43.58	118	103.8	88.7	89.6
A0A1K4RXS5	phoY1	Phosphate-specific transport system accessory protein PhoU OS=Mycobacterium tuberculosis OX=1773 GN=phoY1 PE=3 SV=1	39	7	27	1	221	24.7	6.11	49.8	48.4	138.6	68.5	144.5
A5U2Z8	infC	Translation initiation factor IF-3 OS=Mycobacterium tuberculosis (strain ATCC 25177 / H37Ra) OX=419947 GN=infC PE=3 SV=1	40	6	33	6	222	24.2	9.76	61.27	74.6	126.9	101.5	97.1
A5U585	nirA	Nitrite reductase OS=Mycobacterium tuberculosis (strain ATCC 25177 / H37Ra) OX=419947 GN=nirA PE=3 SV=1	20	10	27	10	563	63	6.46	44.85	83.4	86.9	120	109.6
Q49155	groL	60 kDa chaperonin (Fragment) OS=Mycobacterium fallax OX=1793 GN=groL PE=3 SV=1	40	2	53	1	120	12.3	4.74	58.83
A0A0E8U1B7	DSI35_07495	Peptidase OS=Mycobacterium tuberculosis OX=1773 GN=DSI35_07495 PE=4 SV=1	15	7	18	7	676	74.7	4.89	39.15	139.6	70.7	123.3	66.4
P9WKC8	tgs1	Probable diacyglycerol O-acyltransferase tgs1 OS=Mycobacterium tuberculosis (strain CDC 1551 / Oshkosh) OX=83331 GN=tgs1 PE=2 SV=1	28	9	28	9	463	50.7	10.1	56.67	86.7	70.1	109.5	133.7
A0A0U0SSS8	bfrA	Bacterioferritin OS=Mycobacterium tuberculosis OX=1773 GN=bfrA PE=4 SV=1	28	6	29	6	233	26.4	5.36	58.67	96.2	112.7	121.7	69.4
A0A0U0QZ01	hdhA_1	Short-chain dehydrogenase/reductase OS=Mycobacterium tuberculosis OX=1773 GN=hdhA_1 PE=4 SV=1	27	5	20	5	300	30.9	6.89	52.85	152.6	60.5	121.8	65
R4M5N2	ychF	Ribosome-binding ATPase YchF OS=Mycobacterium tuberculosis str. Haarlem/NITR202 OX=1304279 GN=ychF PE=3 SV=1	29	8	18	8	358	38	4.77	36.44	116.4	98.7	96.9	88
A0A0U0TCG0	moaB2	MoaB2 OS=Mycobacterium tuberculosis OX=1773 GN=moaB2 PE=4 SV=1	27	3	38	3	182	18.6	4.68	92.53	107.9	106.7	89	96.5
A0A109T244	RN09_4665	Acyltransferase OS=Mycobacterium tuberculosis variant africanum OX=33894 GN=RN09_4665 PE=4 SV=1	28	5	23	5	269	30.2	11.24	52.04	119.7	105.8	85	89.4
A0A083WIA6	Mb1595_p0860	Short-chain dehydrogenase OS=Mycobacterium bovis OX=1765 GN=Mb1595_p0860 PE=4 SV=1	37	6	19	6	248	26	6.33	43.87	66.7	156.5	105.7	71.2
A0A2R9YJ97	ubiB_1	Protein kinase OS=Mycobacterium tuberculosis OX=1773 GN=ubiB_1 PE=4 SV=1	21	8	25	1	500	56.1	7.49	38.61	81.3	119.4	84.2	115.1
A0A0T7LAN5	ERS007681_00198	Acyl-CoA dehydrogenase fadE16 OS=Mycobacterium tuberculosis OX=1773 GN=ERS007681_00198 PE=3 SV=1	14	6	17	6	649	68.1	5	34.43	87.3	104.3	111.9	96.5
A0A0H3MAV0	mmaA4	Methoxy mycolic acid synthase 4 mmaA4 OS=Mycobacterium bovis (strain BCG / Pasteur 1173P2) OX=410289 GN=mmaA4 PE=4 SV=1	27	6	31	6	301	34.6	5.71	54.75	99.9	96.9	99.2	104
A5U2B4	ribC	Riboflavin synthase subunit alpha OS=Mycobacterium tuberculosis (strain ATCC 25177 / H37Ra) OX=419947 GN=ribC PE=4 SV=1	36	6	24	6	201	21.3	5.15	46.35	102.7	100	96	101.3
A0A0H3MAV4	BCG_0696c	Uncharacterized protein OS=Mycobacterium bovis (strain BCG / Pasteur 1173P2) OX=410289 GN=BCG_0696c PE=4 SV=1	22	8	22	1	488	54.8	7.52	30.72	111.3	65.8	84.6	138.3
B2HII3	hupB	DNA-binding protein Hu, HupB OS=Mycobacterium marinum (strain ATCC BAA-535 / M) OX=216594 GN=hupB PE=3 SV=1	25	5	24	2	220	22.7	11.9	45.54	77.1	72.2	83.1	167.7
A0A083WAU6	Mb1595_p1430	Adenylyl cyclase OS=Mycobacterium bovis OX=1765 GN=Mb1595_p1430 PE=4 SV=1	31	8	19	8	397	42.2	5.05	29.84	97	105	105	92.9
A0A083VZW7	Mb1595_p3006	Polyphosphate glucokinase OS=Mycobacterium bovis OX=1765 GN=Mb1595_p3006 PE=4 SV=1	34	5	18	5	265	27.4	6.4	39.14	98.6	111.3	93.2	96.8
A0A328GY63	mmpL3	Trehalose monomycolate RND transporter MmpL3 OS=Mycobacterium tuberculosis variant pinnipedii OX=194542 GN=mmpL3 PE=4 SV=1	15	9	21	9	944	100.8	9.45	33.47	46.7	43.5	131	178.8
P71897	Rv2315c	Conserved protein OS=Mycobacterium tuberculosis (strain ATCC 25618 / H37Rv) OX=83332 GN=Rv2315c PE=1 SV=2	21	7	13	7	505	54.5	5.15	38.12	92.8	103.2	94.5	109.5
A0A1X2LZS4	fusA	Elongation factor G OS=Mycobacterium decipiens OX=1430326 GN=fusA PE=3 SV=1	11	9	33	1	701	76.9	5.03	43.1	105.7	100.3	102.6	91.4
A0A045JT56	pcd	Piperideine-6-carboxilic acid dehydrogenase OS=Mycobacterium tuberculosis OX=1773 GN=pcd PE=3 SV=1	17	5	23	5	494	51.3	5.4	64.47	112.9	75.6	127.9	83.6
A0A083VZZ9	recA	Protein RecA OS=Mycobacterium bovis OX=1765 GN=recA PE=3 SV=1	13	7	16	6	790	85.3	6.43	24.49	117.7	81.9	112.6	87.8
A0A0T7PAY2	sugC	Sugar ABC transporter ATP-binding protein OS=Mycobacterium tuberculosis OX=1773 GN=sugC PE=4 SV=1	19	6	27	1	345	37.8	6.37	46.31	85.1	97.8	114.9	102.2
A0A1A9E704	Mb1595_p1873	Uncharacterized protein OS=Mycobacterium bovis OX=1765 GN=Mb1595_p1873 PE=4 SV=1	40	7	19	7	234	25.9	9.1	41.79	98.1	109.2	103	89.7
A0A1X2M0D7	B8W66_01305	Acetyl-/propionyl-CoA carboxylase subunit alpha OS=Mycobacterium decipiens OX=1430326 GN=B8W66_01305 PE=4 SV=1	16	6	67	1	601	63.6	5.48	127.74	115.6	77.6	110.2	96.6
A0A109T0B5	aroA	3-phosphoshikimate 1-carboxyvinyltransferase OS=Mycobacterium tuberculosis variant africanum OX=33894 GN=aroA PE=3 SV=1	20	8	22	8	529	55.3	11.49	40.22	113	98.7	103	85.3
A0A045H7R8	sodA	Superoxide dismutase OS=Mycobacterium tuberculosis OX=1773 GN=sodA PE=3 SV=1	34	5	43	4	207	23	6.44	98.47	86.8	115.1	106.4	91.7
A0A396U5E7	B6231_17860	TIGR02569 family protein OS=Mycobacterium tuberculosis OX=1773 GN=B6231_17860 PE=4 SV=1	28	6	32	5	292	31.3	6.81	81.06	125.5	88.1	107.2	79.2
A0A0U0S8Z5	lipN	Lipase/esterase LIPN OS=Mycobacterium tuberculosis OX=1773 GN=lipN PE=4 SV=1	25	7	22	7	435	46.4	6.83	53.59	103.9	106.3	87.4	102.4
A0A328GYM1	C9J59_000515	Penicillin-binding protein OS=Mycobacterium tuberculosis variant pinnipedii OX=194542 GN=C9J59_000515 PE=4 SV=1	15	8	16	8	824	86.3	6	31.76	87.4	94.1	110.8	107.7
A0A1A9E9N7	aspS	Aspartate--tRNA(Asp/Asn) ligase OS=Mycobacterium bovis OX=1765 GN=aspS PE=3 SV=1	17	8	21	8	611	66.9	5.34	38.67	96.7	98.1	92	113.3
A5U282	pyrB	Aspartate carbamoyltransferase OS=Mycobacterium tuberculosis (strain ATCC 25177 / H37Ra) OX=419947 GN=pyrB PE=3 SV=1	26	7	18	7	319	33.8	7.14	40.97	99.2	104.5	99.4	96.9
Q7D9V9	MT0410	Glutaryl-CoA dehydrogenase, putative OS=Mycobacterium tuberculosis (strain CDC 1551 / Oshkosh) OX=83331 GN=MT0410 PE=3 SV=1	32	8	30	8	396	42.4	6.68	23.89	95.6	92	108.2	104.2
A0A328GA58	ddl	D-alanine--D-alanine ligase OS=Mycobacterium tuberculosis variant pinnipedii OX=194542 GN=ddl PE=3 SV=1	19	5	14	5	373	39.7	5.5	28.5	93.5	103.2	93.5	109.7
A0A083W6D2	Mb1595_p2554	Aminotransferase OS=Mycobacterium bovis OX=1765 GN=Mb1595_p2554 PE=4 SV=1	32	9	19	9	407	44.3	6.2	39.32	95.4	96.2	100.3	108.1
P0A5Z7	prrA	Transcriptional regulatory protein PrrA OS=Mycobacterium bovis (strain ATCC BAA-935 / AF2122/97) OX=233413 GN=prrA PE=3 SV=1	37	7	22	5	233	25	5.16	41.63	102.9	109.5	91.1	96.5
A0A045HV52	ERS007663_02324	S-adenosyl-L-methionine-dependent methyltransferase OS=Mycobacterium tuberculosis OX=1773 GN=ERS007663_02324 PE=3 SV=1	28	5	24	5	301	33.4	4.61	56.02	137.2	77.8	106.6	78.4
A0A045JJV3	gabT	4-aminobutyrate aminotransferase OS=Mycobacterium tuberculosis OX=1773 GN=gabT PE=3 SV=1	22	6	15	5	449	46.8	5.59	26.76	83.3	93.7	108.7	114.3
A0A0T9VNL4	dfp	Coenzyme A biosynthesis bifunctional protein CoaBC OS=Mycobacterium tuberculosis OX=1773 GN=dfp PE=3 SV=1	28	8	19	8	424	44.2	7.17	32.7	80	87.2	134.7	98.1
A0A0H3M867	BCG_2276c	Possible transcriptional regulatory protein OS=Mycobacterium bovis (strain BCG / Pasteur 1173P2) OX=410289 GN=BCG_2276c PE=4 SV=1	33	6	23	6	353	37.5	4.74	45.89	88.2	117.9	100.5	93.4
A0A109T0U0	nudC	NADH pyrophosphatase OS=Mycobacterium tuberculosis variant africanum OX=33894 GN=nudC PE=3 SV=1	39	8	18	6	313	33.8	5.11	32.02	153.7	67.8	110.9	67.6
A0A045HV41	pknD_1	Ser/Thr protein kinase D OS=Mycobacterium tuberculosis OX=1773 GN=pknD_1 PE=4 SV=1	19	5	12	5	664	69.5	5.86	30.7	77.2	107.4	87.6	127.8
A0A045JXR2	pknB	Ser/Thr protein kinase OS=Mycobacterium tuberculosis OX=1773 GN=pknB PE=4 SV=1	21	10	24	10	626	66.4	5.39	26.23	92.1	79.6	119	109.4
A0A0T9BTE7	pepQ_1	Cytoplasmic peptidase PEPQ OS=Mycobacterium tuberculosis OX=1773 GN=pepQ_1 PE=4 SV=1	23	7	26	7	372	38.7	5.55	51.22	100.5	101.8	108.8	88.9
A0A0H3L6H3	phoP	Two component system response transcriptionalpositive regulator OS=Mycobacterium tuberculosis (strain ATCC 35801 / TMC 107 / Erdman) OX=652616 GN=phoP PE=4 SV=1	50	8	21	8	247	27.4	6.4	28.09	93	120.5	90.8	95.7
A0A2I7W454	hadC	UPF0336 protein CAB90_00728 OS=Mycobacterium tuberculosis OX=1773 GN=hadC PE=3 SV=1	20	3	19	3	166	18.9	5.4	33.6	111	90.7	95.6	102.7
A0A109T0Q7	RN09_4148	Cyclopropane mycolic acid synthase CmaA OS=Mycobacterium tuberculosis variant africanum OX=33894 GN=RN09_4148 PE=4 SV=1	27	5	19	1	287	32.4	6.23	37.77	107	98.9	101.8	92.4
A0A0T7LVR1	ERS007688_02333	Putative antibiotic-transport ATP-binding protein ABC transporter OS=Mycobacterium tuberculosis OX=1773 GN=ERS007688_02333 PE=4 SV=1	16	5	14	5	505	55.3	8.4	34.19	84.7	110.6	107.7	97
A0A0T9EGN7	rplS	50S ribosomal protein L19 OS=Mycobacterium tuberculosis OX=1773 GN=rplS PE=3 SV=1	44	4	25	4	113	13	10.23	48.59	99	114.6	90.9	95.5
P67381	BQ2027_MB0581C	UPF0234 protein Mb0581c OS=Mycobacterium bovis (strain ATCC BAA-935 / AF2122/97) OX=233413 GN=BQ2027_MB0581C PE=3 SV=1	33	6	20	6	163	18.1	9.2	41.11	106.6	126.5	84.6	82.4
L7N4Y4	manA	Mannose-6-phosphate isomerase OS=Mycobacterium tuberculosis (strain CDC 1551 / Oshkosh) OX=83331 GN=manA PE=3 SV=1	28	8	22	2	408	43.3	5.11	34.78	102.5	104	94.8	98.7
A0A0U0UEL3	ERS007731_04229	HesB/YadR/YfhF family protein OS=Mycobacterium tuberculosis OX=1773 GN=ERS007731_04229 PE=3 SV=1	48	4	33	1	125	13.4	4.74	72.42	100.8	94.9	118.7	85.5
A0A0H3MB94	BCG_1901c	Probable short-chain type dehydrogenase OS=Mycobacterium bovis (strain BCG / Pasteur 1173P2) OX=410289 GN=BCG_1901c PE=3 SV=1	36	7	22	7	286	30.4	7.55	46.09	114.3	99.7	96.8	89.2
A5U0H3	MRA_0794	Uncharacterized protein OS=Mycobacterium tuberculosis (strain ATCC 25177 / H37Ra) OX=419947 GN=MRA_0794 PE=4 SV=1	20	9	20	9	566	61.2	9.04	37.89	64	112.5	91.8	131.6
A0A120J2M7	RN09_3694	Uncharacterized protein OS=Mycobacterium tuberculosis variant africanum OX=33894 GN=RN09_3694 PE=4 SV=1	15	6	16	4	592	63.8	7.06	34.44	82.7	105.7	109.5	102.1
A0A109SR12	RN08_3016	Alanine/arginine-rich protein OS=Mycobacterium tuberculosis variant microti OX=1806 GN=RN08_3016 PE=4 SV=1	13	6	11	6	475	52.6	9.28	28.41	90.6	103.2	106.3	100
A0A0U0QHZ4	purC	Phosphoribosylaminoimidazole-succinocarboxamide synthase OS=Mycobacterium tuberculosis OX=1773 GN=purC PE=3 SV=1	34	9	18	9	297	32.9	5.34	39.98	91.1	111.9	97.4	99.6
Q8VKD9	MT0817	Mercuric reductase/transcriptional regulator, fusion OS=Mycobacterium tuberculosis (strain CDC 1551 / Oshkosh) OX=83331 GN=MT0817 PE=4 SV=1	23	9	11	1	643	67.9	6.86	28.51	65.2	125.8	81.4	127.6
A0A045H561	DSI35_14190	Diacylglycerol kinase OS=Mycobacterium tuberculosis OX=1773 GN=DSI35_14190 PE=4 SV=1	22	5	17	5	358	37.7	4.78	39.98	120.2	91.4	107.8	80.6
A0A1X2LYX1	rplL	50S ribosomal protein L7/L12 OS=Mycobacterium decipiens OX=1430326 GN=rplL PE=3 SV=1	47	6	69	1	130	13.4	4.65	71.87
A0A045JQF7	ERS007741_00311	Dehydrogenase OS=Mycobacterium tuberculosis OX=1773 GN=ERS007741_00311 PE=4 SV=1	12	3	13	3	459	48	5.02	38.51	122.4	86.1	99.8	91.8
A0A2I7W9B7	glyQS	Glycine--tRNA ligase OS=Mycobacterium tuberculosis OX=1773 GN=glyQS PE=3 SV=1	18	8	19	3	530	59.8	6.46	47.81	92.5	104.2	104.2	99.1
A0A0H3MGI9	nusA	Transcription termination/antitermination protein NusA OS=Mycobacterium bovis (strain BCG / Pasteur 1173P2) OX=410289 GN=nusA PE=3 SV=1	26	7	22	2	347	37.6	6.9	46.96	115.1	92.4	95.2	97.2
A0A045GYC3	glnA2	Glutamine synthetase OS=Mycobacterium tuberculosis OX=1773 GN=glnA2 PE=3 SV=1	23	6	20	6	446	49.6	5.49	30.75	106.5	91.9	99	102.6
A0A045HMC1	hisC1	Histidinol-phosphate aminotransferase OS=Mycobacterium tuberculosis OX=1773 GN=hisC1 PE=3 SV=1	28	8	20	8	380	40.6	5.44	45.87	81.7	78.5	150.2	89.6
P9WF44	whiA	Probable cell division protein WhiA OS=Mycobacterium tuberculosis (strain CDC 1551 / Oshkosh) OX=83331 GN=whiA PE=3 SV=2	31	8	24	8	327	35.1	9.95	58.2	104.5	102.2	99.2	94.1
A0A1R3XYT8	BQ2027_MB1624C	Conserved protein OS=Mycobacterium bovis (strain ATCC BAA-935 / AF2122/97) OX=233413 GN=BQ2027_MB1624C PE=4 SV=1	34	4	15	4	136	14.9	10.59	29.53	92.4	106.3	100.5	100.7
A0A0T9VDF9	dacB_2	D-alanyl-D-alanine carboxypeptidase OS=Mycobacterium tuberculosis OX=1773 GN=dacB_2 PE=4 SV=1	35	8	15	8	461	46.8	7.42	28.79	93.9	80.1	113.2	112.8
A0A0H3L8B7	ERDMAN_1407	Uncharacterized protein OS=Mycobacterium tuberculosis (strain ATCC 35801 / TMC 107 / Erdman) OX=652616 GN=ERDMAN_1407 PE=4 SV=1	38	11	28	11	375	41.6	5	33.78	63.9	140.5	84.6	111.1
P9WPZ6	argD	Acetylornithine aminotransferase OS=Mycobacterium tuberculosis (strain CDC 1551 / Oshkosh) OX=83331 GN=argD PE=3 SV=1	23	6	19	5	400	40.9	6.52	38.62	101.8	93.8	106.7	97.6
A0A109SKQ5	menD	2-succinyl-5-enolpyruvyl-6-hydroxy-3-cyclohexene-1-carboxylate synthase OS=Mycobacterium tuberculosis variant microti OX=1806 GN=menD PE=3 SV=1	20	8	12	8	554	57.8	6.8	29.3	104.5	90.1	108	97.4
A0A0H3LIN9	ERDMAN_3608	Uncharacterized protein OS=Mycobacterium tuberculosis (strain ATCC 35801 / TMC 107 / Erdman) OX=652616 GN=ERDMAN_3608 PE=4 SV=1	17	5	17	5	415	45.3	5.64	40.81	131.9	89.2	99.6	79.3
A0A109SZ49	lexA	LexA repressor OS=Mycobacterium tuberculosis variant africanum OX=33894 GN=lexA PE=3 SV=1	50	6	19	6	236	24.8	5.11	33.13	104.2	109.2	81.1	105.5
A0A0K2HSX8	RN06_0929	Methylmalonate-semialdehyde dehydrogenase OS=Mycobacterium tuberculosis variant bovis BCG OX=33892 GN=RN06_0929 PE=4 SV=1	19	7	19	7	510	54.4	5.71	29.28	103.5	82.1	123.6	90.8
A0A0H3MBD0	serC	Phosphoserine aminotransferase OS=Mycobacterium bovis (strain BCG / Pasteur 1173P2) OX=410289 GN=serC PE=3 SV=1	20	4	30	4	376	40.2	4.94	55.16	111.2	103.1	90.1	95.7
A0A396UIJ0	B6231_02495	Formate-dependent phosphoribosylglycinamide formyltransferase OS=Mycobacterium tuberculosis OX=1773 GN=B6231_02495 PE=3 SV=1	28	8	12	8	419	43.6	4.94	20.69	100.6	98.9	98.7	101.8
A0A0T9VNS0	ftsH	ATP-dependent zinc metalloprotease FtsH OS=Mycobacterium tuberculosis OX=1773 GN=ftsH PE=3 SV=1	17	9	18	9	760	81.9	5.77	30.12	79.5	72.5	124.2	123.9
A0A2I7W4M3	yfeX	Putative deferrochelatase/peroxidase YfeX OS=Mycobacterium tuberculosis OX=1773 GN=yfeX PE=4 SV=1	27	6	18	6	335	36.2	5.5	30.32	92.8	106.6	99.7	100.9
A0A109SKJ4	RN08_0538	Short-chain type oxidoreductase OS=Mycobacterium tuberculosis variant microti OX=1806 GN=RN08_0538 PE=3 SV=1	32	5	18	5	251	26.4	8.54	46.91	104.6	107	92.9	95.5
A0A045IUR4	metH_1	Methionine synthase OS=Mycobacterium tuberculosis OX=1773 GN=metH_1 PE=4 SV=1	15	12	21	12	1192	130.2	5.05	26.56	115.9	71.3	113.9	98.9
A0A0T9BD09	namH	UDP-MurNAc hydroxylase, NamH OS=Mycobacterium tuberculosis OX=1773 GN=namH PE=4 SV=1	21	6	16	4	516	57.6	5.39	39.44	109.7	82.8	115.4	92.1
A0A109S814	RN06_2446	Universal stress protein OS=Mycobacterium tuberculosis variant bovis BCG OX=33892 GN=RN06_2446 PE=4 SV=1	19	4	17	4	337	36.2	7.61	50.83	98.6	76.9	122.9	101.6
A0A0U0QGY9	dnaE1	DNA-directed DNA polymerase OS=Mycobacterium tuberculosis OX=1773 GN=dnaE1 PE=3 SV=1	13	9	19	9	1184	129.3	5.81	38.43	90.6	88.3	116.8	104.3
A0A0U0QNF8	ERS007672_01233	Transcription factor OS=Mycobacterium tuberculosis OX=1773 GN=ERS007672_01233 PE=4 SV=1	41	6	21	6	174	19.3	5.68	42.24	108.5	93.4	106.1	92
A0A0U0RRA0	ERS007741_01847	Helicase OS=Mycobacterium tuberculosis OX=1773 GN=ERS007741_01847 PE=4 SV=1	9	10	17	10	1616	178.9	5.76	21.02	89	85.3	121.6	104.1
A0A045IQB1	DSI35_23630	Steroid delta-isomerase OS=Mycobacterium tuberculosis OX=1773 GN=DSI35_23630 PE=4 SV=1	38	4	26	4	139	15.2	4.93	60.52	83.3	112.2	89.4	115.1
A0A0E8UHZ5	ERS007661_01821	Putative Mce associated membrane protein OS=Mycobacterium tuberculosis OX=1773 GN=ERS007661_01821 PE=4 SV=1	20	3	18	3	235	24.4	4.86	21.7	114.4	88.1	109.7	87.8
A0A076BBY7	ERS007670_02083	Oxidoreductase OS=Mycobacterium tuberculosis OX=1773 GN=ERS007670_02083 PE=4 SV=1	21	6	21	6	333	34.8	5.67	51.43	90.2	105.4	109.8	94.7
Q7D6B1	MT3067	Transcriptional regulator, IclR family OS=Mycobacterium tuberculosis (strain CDC 1551 / Oshkosh) OX=83331 GN=MT3067 PE=4 SV=1	32	8	24	8	267	28.3	10.18	54.87	142.4	66.9	125.5	65.1
A0A0T9XBV9	lpdA_1	Oxidoreductase OS=Mycobacterium tuberculosis OX=1773 GN=lpdA_1 PE=4 SV=1	28	9	15	1	502	52.8	5.97	29.42	67.5	120.6	97.4	114.5
A0A0U0RPX0	ERS007741_01729	Uncharacterized conserved protein (Some members contain a von Willebrand factor type A (VWA) domain) OS=Mycobacterium tuberculosis OX=1773 GN=ERS007741_01729 PE=4 SV=1	22	8	24	8	389	42.3	6.96	51.99	109.5	103.9	95.6	90.9
A0A0H3MA45	hsp	Heat shock protein hsp OS=Mycobacterium bovis (strain BCG / Pasteur 1173P2) OX=410289 GN=hsp PE=3 SV=1	46	5	33	5	159	17.8	5.43	85.61	176.6	96.1	84.7	42.6
A0A0T9C9X9	engA	GTPase Der OS=Mycobacterium tuberculosis OX=1773 GN=engA PE=3 SV=1	26	7	17	7	463	49.9	7.61	28.61	109.6	93.6	107.7	89.1
P9WPX0	hom	Homoserine dehydrogenase OS=Mycobacterium tuberculosis (strain CDC 1551 / Oshkosh) OX=83331 GN=hom PE=3 SV=1	29	7	24	7	441	45.5	4.88	51.43	102.3	104.4	94.2	99.1
R4LZU6	trpS	Tryptophan--tRNA ligase OS=Mycobacterium tuberculosis str. Haarlem/NITR202 OX=1304279 GN=trpS PE=3 SV=1	10	4	16	1	620	66.9	6.23	35.42	83.7	106.3	109.7	100.3
R4LXK0	hisS	Histidine--tRNA ligase OS=Mycobacterium tuberculosis str. Haarlem/NITR202 OX=1304279 GN=hisS PE=3 SV=1	26	9	14	9	462	49.1	5.48	25.9	99.1	98.7	94	108.2
A0A0H3M2A5	BCG_0504c	Uncharacterized protein OS=Mycobacterium bovis (strain BCG / Pasteur 1173P2) OX=410289 GN=BCG_0504c PE=4 SV=1	32	5	24	5	190	21.3	9.72	41.83	141.4	76.1	111	71.5
Q7D8I3	MT1312.1	Uncharacterized protein OS=Mycobacterium tuberculosis (strain CDC 1551 / Oshkosh) OX=83331 GN=MT1312.1 PE=4 SV=1	40	4	32	4	196	20.9	6.15	70.72	122.7	96.4	98.5	82.5
A0A328GDP7	pdhA	3-methyl-2-oxobutanoate dehydrogenase subunit alpha OS=Mycobacterium tuberculosis variant pinnipedii OX=194542 GN=pdhA PE=4 SV=1	25	8	23	8	367	40.6	5.29	41.73	85.2	103	97.5	114.3
A0A109SZ32	RN09_2970	Glucosyl-3-phosphoglycerate phosphatase OS=Mycobacterium tuberculosis variant africanum OX=33894 GN=RN09_2970 PE=3 SV=1	27	5	19	5	223	24.2	6.55	43.46	115.7	94.9	97.6	91.8
A0A328GDP3	C9J59_014540	Universal stress protein OS=Mycobacterium tuberculosis variant pinnipedii OX=194542 GN=C9J59_014540 PE=4 SV=1	31	7	17	7	272	29.4	6.47	43.95	90.7	93.5	104.2	111.7
A0A328GJ66	C9J59_010135	Acetolactate synthase OS=Mycobacterium tuberculosis variant pinnipedii OX=194542 GN=C9J59_010135 PE=3 SV=1	18	6	21	4	547	57.5	5.9	47.48	98.5	98.1	99.1	104.3
A0A0U0QHY2	relA	GTP pyrophosphokinase OS=Mycobacterium tuberculosis OX=1773 GN=relA PE=3 SV=1	17	10	21	10	797	88.1	7.28	40.37	98.7	95.8	111.4	94.1
A0A0G2Q9D4	dnaN_1	Beta sliding clamp OS=Mycobacterium bovis (strain BCG / Pasteur 1173P2) OX=410289 GN=dnaN_1 PE=3 SV=1	26	11	42	1	402	42	4.93	85.54	125.3	94.5	91.3	88.9
A0A083VTM8	glmM	Phosphoglucosamine mutase OS=Mycobacterium bovis OX=1765 GN=glmM PE=3 SV=1	25	7	17	7	448	45.8	5.43	36.19	91.7	92.9	108.7	106.6
A0A0T9G5Q2	rplT_1	50S ribosomal protein L20 OS=Mycobacterium tuberculosis OX=1773 GN=rplT_1 PE=3 SV=1	23	3	16	3	129	14.5	11.09	53.3	74.1	56.3	135.4	134.3
A0A0H3LJ75	ERDMAN_2873	Uncharacterized protein OS=Mycobacterium tuberculosis (strain ATCC 35801 / TMC 107 / Erdman) OX=652616 GN=ERDMAN_2873 PE=4 SV=1	41	6	28	3	195	21.9	6.81	27.44	104.1	109.1	90.2	96.6
A0A109S8K4	lepA	Elongation factor 4 OS=Mycobacterium tuberculosis variant bovis BCG OX=33892 GN=lepA PE=3 SV=1	16	8	12	8	656	72.6	5.78	25.14	96	100.7	105.2	98.1
A0A0T5YG54	nadE	Glutamine-dependent NAD(+) synthetase OS=Mycobacterium tuberculosis OX=1773 GN=nadE PE=3 SV=1	15	7	20	7	738	80.4	5.73	57.19	99.1	93.3	98.5	109.2
A0A0T7LZD4	ERS007688_03781	Cupin domain-containing protein OS=Mycobacterium tuberculosis OX=1773 GN=ERS007688_03781 PE=4 SV=1	47	4	28	4	117	12.3	6.13	50.59	120	89.5	99.9	90.6
G0TKC9	MCAN_37441	Uncharacterized protein OS=Mycobacterium canettii (strain CIPT 140010059) OX=1048245 GN=MCAN_37441 PE=4 SV=1	25	8	41	1	435	47.3	5.85	74.63	118.2	118.7	52.1	111
A0A0U0QR35	pdc	Indole-3-pyruvate decarboxylase OS=Mycobacterium tuberculosis OX=1773 GN=pdc PE=3 SV=1	22	7	20	7	560	59.8	5.41	42.28	107.9	106.1	92.2	93.8
A0A0U0RXJ1	acpP	Acyl carrier protein OS=Mycobacterium tuberculosis OX=1773 GN=acpP PE=3 SV=1	48	5	33	3	126	13.8	4.2	74.23	120.9	105.8	96.9	76.4
A0A0H3LCB3	thrS	Threonine--tRNA ligase OS=Mycobacterium tuberculosis (strain ATCC 35801 / TMC 107 / Erdman) OX=652616 GN=thrS PE=3 SV=1	10	6	20	6	791	87.9	6.34	45.14	89.8	97.4	106.1	106.7
A0A0T9CKL4	bphD	2-hydroxy-6-oxo-6-phenylhexa-2,4-dienoate hydrolase BphD OS=Mycobacterium tuberculosis OX=1773 GN=bphD PE=4 SV=1	30	7	24	7	297	32.5	7.3	51.93	97.5	102.9	117.6	82
A0A045JEV2	ceoB	TRK system potassium uptake protein CEOB OS=Mycobacterium tuberculosis OX=1773 GN=ceoB PE=4 SV=1	41	7	24	7	227	24.1	6.81	71.42	95.3	97.8	109.3	97.6
R4M954	I917_19790	Enoyl-CoA hydratase OS=Mycobacterium tuberculosis str. Haarlem/NITR202 OX=1304279 GN=I917_19790 PE=4 SV=1	26	5	14	5	250	26.7	5.92	42.89	93.9	106.1	95.7	104.3
A5U7X7	lpdA	Dihydrolipoamide dehydrogenase LpdA OS=Mycobacterium tuberculosis (strain ATCC 25177 / H37Ra) OX=419947 GN=lpdA PE=4 SV=1	28	8	19	8	493	51.5	6.32	43.84	56.8	108.7	112.7	121.8
A0A0T9BUD5	ubiB_1	ABC transporter ATP-binding protein OS=Mycobacterium tuberculosis OX=1773 GN=ubiB_1 PE=4 SV=1	29	9	23	9	447	49.1	7.34	22.83	101.4	109.2	95.6	93.9
A0A083VVG4	Mb1595_p3458	NADP oxidoreductase OS=Mycobacterium bovis OX=1765 GN=Mb1595_p3458 PE=4 SV=1	20	7	29	7	456	49.3	5.68	49.28	91.9	118.1	84.9	105.1
A0A0T9EGK2	trpS	Tryptophan--tRNA ligase OS=Mycobacterium tuberculosis OX=1773 GN=trpS PE=3 SV=1	18	4	19	1	336	36.3	5.44	39.55	90.6	107.7	101.7	100
A0A2I7WD01	ispD	2-C-methyl-D-erythritol 4-phosphate cytidylyltransferase OS=Mycobacterium tuberculosis OX=1773 GN=ispD PE=3 SV=1	30	4	19	4	231	24.1	4.82	46.24	93.3	116	92.9	97.8
A0A0T9BP88	eccE3	ESX-3 secretion system protein OS=Mycobacterium tuberculosis OX=1773 GN=eccE3 PE=4 SV=1	37	7	20	7	331	35.9	10.2	50.11	84.9	79.2	107.1	128.7
A0A0T9ED92	frdB_2	Succinate dehydrogenase OS=Mycobacterium tuberculosis OX=1773 GN=frdB_2 PE=4 SV=1	21	4	24	4	248	28.6	6.84	47.88	73.7	110.2	72.2	143.8
A0A0E8B8A5	echA8_2	Enoyl-CoA hydratase echA21 OS=Mycobacterium tuberculosis OX=1773 GN=echA8_2 PE=4 SV=1	37	8	24	8	294	31.3	5.38	42.47	97.7	101.2	103.7	97.4
A0A1K4R0Y0	sodC	Superoxide dismutase [Cu-Zn] OS=Mycobacterium tuberculosis OX=1773 GN=sodC PE=3 SV=1	18	2	69	2	245	24.4	5.97	152.05	95.3	98	114.5	92.2
A0A328GCR5	C9J59_015385	Nitronate monooxygenase OS=Mycobacterium tuberculosis variant pinnipedii OX=194542 GN=C9J59_015385 PE=4 SV=1	28	5	9	5	346	35.6	4.83	31.02	100.6	98.8	106.9	93.8
J7K2H3	katG	Peroxidase (Fragment) OS=Mycobacterium tuberculosis OX=1773 GN=katG PE=3 SV=1	64	3	18	1	100	10.9	4.81	34.56	81.6	118.8	72	127.6
A0A0T9CEL0	ERS027644_01645	TetR family transcriptional regulator OS=Mycobacterium tuberculosis OX=1773 GN=ERS027644_01645 PE=4 SV=1	25	6	22	6	255	28.6	6.55	59.38	108.2	111	100	80.8
O33193	Rv1691	Uncharacterized protein OS=Mycobacterium tuberculosis (strain ATCC 25618 / H37Rv) OX=83332 GN=Rv1691 PE=1 SV=1	24	3	13	3	250	26.7	6.4	48.26	102.4	112.4	88.7	96.4
A0A0U0TZD6	nrdR	Transcriptional repressor NrdR OS=Mycobacterium tuberculosis OX=1773 GN=nrdR PE=3 SV=1	36	5	24	5	198	21.5	7.34	51.98	108.7	107.8	92.9	90.6
A0A0U0S678	eis	N-acetyltransferase Eis OS=Mycobacterium tuberculosis OX=1773 GN=eis PE=3 SV=1	26	9	24	9	466	50.9	6.84	41.81	120.3	86.7	111	82
A0A396VH96	B6237_06660	Acyl-CoA synthetase OS=Mycobacterium tuberculosis OX=1773 GN=B6237_06660 PE=4 SV=1	15	5	16	4	473	49.5	6.38	46.06	98.5	109.2	103.8	88.6
A0A083WI46	Mb1595_p0825	Uncharacterized protein OS=Mycobacterium bovis OX=1765 GN=Mb1595_p0825 PE=4 SV=1	47	5	19	5	182	19.1	5.53	49.93	92.2	115.1	90.2	102.4
A0A1A9E6V2	coaE	Dephospho-CoA kinase OS=Mycobacterium bovis OX=1765 GN=coaE PE=3 SV=1	23	7	15	7	407	44.6	6.42	29.37	101.9	98.2	108.1	91.8
A0A2I7W426	CAB90_00554	Transcriptional regulator OS=Mycobacterium tuberculosis OX=1773 GN=CAB90_00554 PE=4 SV=1	14	5	17	5	466	49.5	9.58	35.91	82.6	101.1	108.4	107.9
A0A045JRW6	dnaJ1	Chaperone protein DnaJ OS=Mycobacterium tuberculosis OX=1773 GN=dnaJ1 PE=3 SV=1	34	8	24	3	395	41.3	8.12	27.68	101.6	96.1	110.6	91.7
A0A0E8VMJ5	DSI35_05890	UPF0182 protein B0W98_05265 OS=Mycobacterium tuberculosis OX=1773 GN=DSI35_05890 PE=3 SV=1	6	4	24	4	992	107.4	9.03	57.24	69.7	63.9	119.6	146.8
A0A0H3M5H9	cysQ	Uncharacterized protein OS=Mycobacterium bovis (strain BCG / Pasteur 1173P2) OX=410289 GN=cysQ PE=4 SV=1	22	4	18	4	267	28.4	5.07	39.78	91.7	109.2	94.5	104.7
G0TL59	MCAN_39011	Hypothetical alanine and proline rich protein OS=Mycobacterium canettii (strain CIPT 140010059) OX=1048245 GN=MCAN_39011 PE=4 SV=1	10	5	21	5	759	77.3	5.6	39.93	71	125.7	86.9	116.4
A0A045J1F8	ribH	6,7-dimethyl-8-ribityllumazine synthase OS=Mycobacterium tuberculosis OX=1773 GN=ribH PE=3 SV=1	46	6	23	5	160	16.4	5.49	43	112.9	105.4	89.7	92.1
A0A083WH80	thiC	Phosphomethylpyrimidine synthase OS=Mycobacterium bovis OX=1765 GN=thiC PE=3 SV=1	18	7	20	7	547	59.9	5.44	33.39	100.2	77.8	118.7	103.3
A0A0T9WIW8	atpC	ATP synthase epsilon chain OS=Mycobacterium tuberculosis OX=1773 GN=atpC PE=3 SV=1	27	3	32	3	128	14	4.79	73.4	109.5	109.7	92	88.7
A0A083W0Z6	Mb1595_p2866	ATPase AAA OS=Mycobacterium bovis OX=1765 GN=Mb1595_p2866 PE=4 SV=1	21	5	12	5	452	47.5	6.55	37.29	108	73	145.2	73.8
A0A0C7DKL9	priA	Phosphoribosyl isomerase A OS=Mycobacterium bovis OX=1765 GN=priA PE=3 SV=1	33	5	22	5	245	25.7	4.83	49.41	99.9	87.2	111.9	101
A0A045J009	trpE	Anthranilate synthase component 1 OS=Mycobacterium tuberculosis OX=1773 GN=trpE PE=3 SV=1	16	5	12	5	516	55.8	5.16	25.46	91.8	93.5	91.9	122.8
A0A0U0S1X1	ERS007722_02595	Putative S-adenosylmethionine-dependent methyltransferase OS=Mycobacterium tuberculosis OX=1773 GN=ERS007722_02595 PE=3 SV=1	22	7	19	6	413	46.2	6.02	40.86	107.8	92.6	101.6	98
A0A0U0RRP1	argF	Multifunctional fusion protein OS=Mycobacterium tuberculosis OX=1773 GN=argF PE=3 SV=1	17	4	10	1	486	51.3	5.25	29.36	105.7	97.2	102.4	94.7
G0TG10	lppX	Putative conserved lipoprotein LPPX OS=Mycobacterium canettii (strain CIPT 140010059) OX=1048245 GN=lppX PE=4 SV=1	21	4	25	4	233	24.1	5.22	61.22	136.2	101.1	89.4	73.4
A0A2I7W2D2	dnaN	Beta sliding clamp OS=Mycobacterium tuberculosis OX=1773 GN=dnaN PE=3 SV=1	26	11	40	1	402	42.1	4.98	82.11	49.8	134.6	84.4	131.2
A0A0H3LDM9	pstS2	Phosphate-binding protein PstS OS=Mycobacterium tuberculosis (strain ATCC 35801 / TMC 107 / Erdman) OX=652616 GN=pstS2 PE=3 SV=1	19	4	16	4	370	37.8	5.15	29.23	106.2	107.3	97.8	88.7
A0A0T7PF91	ERS007657_01688	S-adenosyl-L-methionine-dependent methyltransferase OS=Mycobacterium tuberculosis OX=1773 GN=ERS007657_01688 PE=3 SV=1	34	8	32	7	305	33.3	5.01	55.94	95.4	98.2	105.4	101
A0A0H3L9D8	metZ	O-succinylhomoserine sulfhydrylase OS=Mycobacterium tuberculosis (strain ATCC 35801 / TMC 107 / Erdman) OX=652616 GN=metZ PE=3 SV=1	26	8	20	8	410	43.7	5.45	31.73	108.9	96.3	98.1	96.7
A0A0T9G273	ureG	Urease accessory protein UreG OS=Mycobacterium tuberculosis OX=1773 GN=ureG PE=3 SV=1	22	3	11	3	224	23.3	5.43	29.1	88.9	108.9	112.9	89.3
A0A083W4K4	Mb1595_p2241	Universal stress protein OS=Mycobacterium bovis OX=1765 GN=Mb1595_p2241 PE=4 SV=1	15	2	11	2	295	31	5.82	19.71	106.9	95.9	107.5	89.6
A0A0T9MFY5	ctpH	ATPase P OS=Mycobacterium tuberculosis OX=1773 GN=ctpH PE=4 SV=1	9	11	14	11	1549	160.6	8.25	22.85	73.5	80.4	105.6	140.5
A0A049E1F6	mdh	Malate dehydrogenase OS=Mycobacterium avium XTB13-223 OX=1427296 GN=mdh PE=3 SV=1	20	5	26	1	329	34.6	4.96	52.18	99.5	100.6	92.2	107.7
A0A0D1PN70	Mb1595_p3969	Iron-dependent extradiol dioxygenase OS=Mycobacterium bovis OX=1765 GN=Mb1595_p3969 PE=3 SV=1	29	7	24	5	300	33.6	6.06	41.59	85.2	102.5	116.4	96
A0A109S9W1	RN06_3826	Dioxygenase OS=Mycobacterium tuberculosis variant bovis BCG OX=33892 GN=RN06_3826 PE=4 SV=1	32	8	20	8	385	42.8	5.29	35.07	111.9	66.8	125	96.3
A0A0H3LL81	ERDMAN_3550	Uncharacterized protein OS=Mycobacterium tuberculosis (strain ATCC 35801 / TMC 107 / Erdman) OX=652616 GN=ERDMAN_3550 PE=4 SV=1	45	6	22	6	160	17.2	5.05	41.95	78	138.7	84.7	98.6
A0A045JVF2	cysD	Sulfate adenylyltransferase subunit 2 OS=Mycobacterium tuberculosis OX=1773 GN=cysD PE=3 SV=1	23	6	11	6	332	37.5	6.48	20.31	93.8	101.1	110	95.1
A0A0H3L5M4	mycP3	Membrane-anchored mycosin OS=Mycobacterium tuberculosis (strain ATCC 35801 / TMC 107 / Erdman) OX=652616 GN=mycP3 PE=4 SV=1	20	4	13	4	466	46.6	5.54	28.7	108.3	94.7	102.2	94.8
A0A109SWC6	RN09_1852	Uncharacterized protein OS=Mycobacterium tuberculosis variant africanum OX=33894 GN=RN09_1852 PE=4 SV=1	36	2	27	2	74	8.1	6.27	33.04	69.5	192.5	78.1	59.9
A0A109SRL9	RN08_3776	Alanine racemase OS=Mycobacterium tuberculosis variant microti OX=1806 GN=RN08_3776 PE=3 SV=1	14	4	12	4	408	43.4	6.54	24.17	90.5	84	130.5	94.9
A0A0H3LF70	TB11.2	Uncharacterized protein OS=Mycobacterium tuberculosis (strain ATCC 35801 / TMC 107 / Erdman) OX=652616 GN=TB11.2 PE=4 SV=1	58	4	19	1	105	11.2	6.37	27.03	106.4	76.5	125.5	91.6
A0A0U0RDL6	tyrS	Tyrosine--tRNA ligase OS=Mycobacterium tuberculosis OX=1773 GN=tyrS PE=3 SV=1	23	5	18	5	456	49.3	6.67	37.31	92.2	90.5	126	91.3
A0A0H3LBR9	lpqI	Lipoprotein OS=Mycobacterium tuberculosis (strain ATCC 35801 / TMC 107 / Erdman) OX=652616 GN=lpqI PE=4 SV=1	29	9	22	9	388	39.5	5.71	38.83	88.4	116.8	95.4	99.5
A0A0T9F2J5	TB11	Conserved protein of uncharacterized function TB11.2 OS=Mycobacterium tuberculosis OX=1773 GN=TB11 PE=4 SV=1	62	5	17	2	105	11.2	6.04	31	106.4	98.3	97.5	97.8
A0A0T7LTY9	cinA	CinA-like protein OS=Mycobacterium tuberculosis OX=1773 GN=cinA PE=3 SV=1	19	7	14	7	434	46.1	5.81	34.36	87.5	105.2	94.4	112.8
A0A1X2LXW9	ilvD	Dihydroxy-acid dehydratase OS=Mycobacterium decipiens OX=1430326 GN=ilvD PE=3 SV=1	12	6	24	1	566	58.6	5.6	55.65
A0A0H3MBU0	BCG_1063	Uncharacterized protein OS=Mycobacterium bovis (strain BCG / Pasteur 1173P2) OX=410289 GN=BCG_1063 PE=4 SV=1	16	6	17	6	567	61.3	5.66	36.04	94.1	94.7	109.3	101.8
B2HI47	dnaN	Beta sliding clamp OS=Mycobacterium marinum (strain ATCC BAA-535 / M) OX=216594 GN=dnaN PE=1 SV=1	15	8	37	2	402	42.3	4.84	79.4	114.2	97.2	101.4	87.1
A0A2I7W9Z8	efp	Elongation factor P OS=Mycobacterium tuberculosis OX=1773 GN=efp PE=3 SV=1	29	2	15	2	187	20.4	6.55	33.84	105.6	128.9	71.9	93.6
A0A083W7V1	Mb1595_p1894	DNA repair protein RecN OS=Mycobacterium bovis OX=1765 GN=Mb1595_p1894 PE=3 SV=1	14	5	12	5	587	62.2	5.27	30.14	90.1	103	106.5	100.5
A0A0T9DSN8	ERS027656_03178	Alkyl hydroperoxide reductase AhpD OS=Mycobacterium tuberculosis OX=1773 GN=ERS027656_03178 PE=3 SV=1	19	4	14	4	344	36.3	7.68	40.61	83.7	106.9	113.3	96.1
A5U8P5	MRA_3609	Putative hydroxylase OS=Mycobacterium tuberculosis (strain ATCC 25177 / H37Ra) OX=419947 GN=MRA_3609 PE=4 SV=1	14	4	15	4	394	43.1	6.47	30.86	101	113.4	91.9	93.7
A0A109SMK6	RN08_1570	Transcriptional regulator OS=Mycobacterium tuberculosis variant microti OX=1806 GN=RN08_1570 PE=4 SV=1	24	4	34	4	175	19	5.39	93.61	111.3	116.7	84.6	87.4
A0A109SKT6	RN08_0655	Lipoprotein LpqN OS=Mycobacterium tuberculosis variant microti OX=1806 GN=RN08_0655 PE=4 SV=1	35	3	16	3	228	23.7	4.82	55.01	104.8	115.2	94.9	85.1
A0A0K2HQK1	cwsA	Cell wall synthesis protein CwsA OS=Mycobacterium tuberculosis variant bovis BCG OX=33892 GN=cwsA PE=3 SV=1	32	2	11	2	145	15.7	11.41	31.9	94.6	101	84.9	119.5
A0A0U0QXX6	ERS007720_00376	AAA ATPase OS=Mycobacterium tuberculosis OX=1773 GN=ERS007720_00376 PE=4 SV=1	24	10	19	10	548	58.2	5.58	29.25	92.7	99.9	121.9	85.6
A0A0T9DLV0	ERS027661_03086	Catechol O-methyltransferase OS=Mycobacterium tuberculosis OX=1773 GN=ERS027661_03086 PE=4 SV=1	24	5	23	5	249	27.2	6.65	58.1	96.1	99	109	95.9
A0A0E7ZWQ2	ERS007670_03069	DNA helicase OS=Mycobacterium tuberculosis OX=1773 GN=ERS007670_03069 PE=4 SV=1	15	6	15	6	549	60.5	5.97	29.61	83.5	119.8	89.4	107.3
A0A396U748	B6231_15055	Protoporphyrinogen oxidase OS=Mycobacterium tuberculosis OX=1773 GN=B6231_15055 PE=3 SV=1	19	6	12	6	452	46.8	6.67	30.59	110.1	83.3	107	99.6
A0A051UFH4	K875_00489	Elongation factor G-like protein OS=Mycobacterium [tuberculosis] TKK-01-0051 OX=1324261 GN=K875_00489 PE=4 SV=1	12	7	21	1	722	76.2	5.1	44.39
A0A0T9C2I8	ERS027661_01131	2-hydroxyhepta-2,4-diene-1,7-dioate isomerase OS=Mycobacterium tuberculosis OX=1773 GN=ERS027661_01131 PE=4 SV=1	21	4	26	4	322	34.2	6.44	45.15	92.1	100.1	97	110.8
A0A328GRK1	mutA	Methylmalonyl-CoA mutase small subunit OS=Mycobacterium tuberculosis variant pinnipedii OX=194542 GN=mutA PE=4 SV=1	13	6	14	6	615	64.7	5.53	32.54	128.7	81.4	103.3	86.7
A0A2R9S9T5	dgt	Deoxyguanosinetriphosphate triphosphohydrolase-like protein OS=Mycobacterium tuberculosis OX=1773 GN=dgt PE=3 SV=1	20	7	14	7	438	47.6	6.24	38.84	91.9	109.3	91.9	106.9
A0A0H3LG39	ERDMAN_3866	Oxidoreductase OS=Mycobacterium tuberculosis (strain ATCC 35801 / TMC 107 / Erdman) OX=652616 GN=ERDMAN_3866 PE=4 SV=1	23	8	14	8	386	44.2	5.5	21.48	89.2	106.4	96	108.4
A0A0T9ECN6	ERS027644_03831	Uncharacterized protein OS=Mycobacterium tuberculosis OX=1773 GN=ERS027644_03831 PE=4 SV=1	12	4	15	4	504	54.3	9.1	44.97	118.8	94.6	97.1	89.5
A5WKI8	mshD	Mycothiol acetyltransferase OS=Mycobacterium tuberculosis (strain F11) OX=336982 GN=mshD PE=3 SV=1	23	5	20	5	315	33.6	8.5	56.35	124.1	94.3	99.5	82.1
A0A0K2KNX9	gpsA_1	Glycerol-3-phosphate dehydrogenase [NAD(P)+] OS=Mycobacterium tuberculosis OX=1773 GN=gpsA_1 PE=3 SV=1	32	7	12	6	361	38.4	7.53	12.98	84.2	114.4	95.2	106.2
A0A0H3LEK9	ERDMAN_1334	Uncharacterized protein OS=Mycobacterium tuberculosis (strain ATCC 35801 / TMC 107 / Erdman) OX=652616 GN=ERDMAN_1334 PE=4 SV=1	29	7	13	5	318	34.1	9.33	22.8	52.7	127.7	83.4	136.2
A0A109SZW8	RN09_3729	Phosphoglucomutase PgmA OS=Mycobacterium tuberculosis variant africanum OX=33894 GN=RN09_3729 PE=3 SV=1	23	7	14	7	547	58.2	5.88	24.98	102	100.8	103.7	93.5
R4M8C7	trpA	Tryptophan synthase alpha chain OS=Mycobacterium tuberculosis CAS/NITR204 OX=1310114 GN=trpA PE=3 SV=1	24	6	24	6	270	27.7	5.06	65.35	122.3	87.7	106.2	83.8
A5U5H9	plsC	Bifunctional transmembrane phospholipid biosynthesis enzyme PlsC OS=Mycobacterium tuberculosis (strain ATCC 25177 / H37Ra) OX=419947 GN=plsC PE=4 SV=1	17	7	19	7	580	61.8	9.6	29.24	89.3	96	102.6	112.1
A0A0U0SA30	TB16	Conserved protein of uncharacterized function TB16.3 OS=Mycobacterium tuberculosis OX=1773 GN=TB16 PE=4 SV=1	49	5	40	5	152	17.1	4.88	51.58	98.5	118.2	92.1	91.2
A0A2I7WA25	dhaA	Haloalkane dehalogenase OS=Mycobacterium tuberculosis OX=1773 GN=dhaA PE=3 SV=1	31	8	20	8	362	40.3	5.55	41.71	98.6	102.3	103	96.1
A0A0T9XK82	kstR2_4	TetR family transcriptional regulator OS=Mycobacterium tuberculosis OX=1773 GN=kstR2_4 PE=4 SV=1	27	5	13	5	235	26.2	6.23	27.19	93.6	94.9	104.9	106.6
A0A120IVT8	RN08_0859	Oxidoreductase OS=Mycobacterium tuberculosis variant microti OX=1806 GN=RN08_0859 PE=4 SV=1	36	6	11	6	295	30.4	5.24	22.91	148	88.8	102.2	61
A0A0H3LDF4	pfkA	ATP-dependent 6-phosphofructokinase OS=Mycobacterium tuberculosis (strain ATCC 35801 / TMC 107 / Erdman) OX=652616 GN=pfkA PE=3 SV=1	22	5	20	2	343	36.9	6.67	42.62	109.8	83.3	109.5	97.4
A0A2I7WCR8	fadE26	Acyl-CoA dehydrogenase FadE26 OS=Mycobacterium tuberculosis OX=1773 GN=fadE26 PE=3 SV=1	15	5	16	5	400	43.8	7.12	31.32	114.3	103.2	99.4	83
A0A0H3M4Z3	mutB	Probable methylmalonyl-COA mutase large subunit mutB OS=Mycobacterium bovis (strain BCG / Pasteur 1173P2) OX=410289 GN=mutB PE=4 SV=1	13	7	22	7	750	80.6	5.86	44.22	127	83.8	111.6	77.6
A0A0H3LGM9	sigA	RNA polymerase sigma factor SigA OS=Mycobacterium tuberculosis (strain ATCC 35801 / TMC 107 / Erdman) OX=652616 GN=sigA PE=3 SV=1	14	6	28	5	530	58	4.86	55.81	91.3	112.6	85	111
A0A396WSS1	B6231_04365	S-adenosyl-L-methionine-dependent methyltransferase OS=Mycobacterium tuberculosis OX=1773 GN=B6231_04365 PE=3 SV=1	26	8	20	8	318	34.9	5.21	40.48	89.9	107.5	108.8	93.9
G0TH22	MCAN_11381	Putative transcriptional regulator protein OS=Mycobacterium canettii (strain CIPT 140010059) OX=1048245 GN=MCAN_11381 PE=4 SV=1	24	9	16	9	486	54	7.83	28.83	107.1	106.6	82.3	104
A0A0E8TUM1	fccB	Dehydrogenase/reductase OS=Mycobacterium tuberculosis OX=1773 GN=fccB PE=4 SV=1	22	6	14	6	388	40.8	5.34	31.17	100.2	96.1	110.6	93.1
G0TII1	MCAN_13931	Putative transferase OS=Mycobacterium canettii (strain CIPT 140010059) OX=1048245 GN=MCAN_13931 PE=4 SV=1	42	6	13	6	212	22.8	4.93	25.78	91.5	94.3	111.7	102.5
A0A1K2UPK5	citA	Citrate synthase OS=Mycobacterium tuberculosis OX=1773 GN=citA PE=3 SV=1	19	5	27	4	373	40.1	5.6	53	88.1	105.8	99.5	106.7
A0A0T9MYX4	ERS007672_02374	Lipoprotein LpqG OS=Mycobacterium tuberculosis OX=1773 GN=ERS007672_02374 PE=4 SV=1	18	5	18	5	278	28.8	7.05	48.7	62.8	127.2	95.6	114.3
A0A0T9FDQ3	fgd1_4	F420-dependent glucose-6-phosphate dehydrogenase OS=Mycobacterium tuberculosis OX=1773 GN=fgd1_4 PE=3 SV=1	19	6	25	6	368	40	5.59	35.66	112.3	106.2	90.1	91.3
A0A0T9DR63	hisG	ATP phosphoribosyltransferase OS=Mycobacterium tuberculosis OX=1773 GN=hisG PE=3 SV=1	25	4	14	4	286	30.7	5.12	36.05	88	99.2	108.1	104.6
G0TKC8	dnaZX	DNA polymerase III subunit gamma/tau OS=Mycobacterium canettii (strain CIPT 140010059) OX=1048245 GN=dnaZX PE=3 SV=1	15	5	11	5	579	61.9	5.8	30.49	101.7	93.6	98.7	106.1
A0A0K2HTM2	RN06_1206	Copper transporter ATPase V OS=Mycobacterium tuberculosis variant bovis BCG OX=33892 GN=RN06_1206 PE=3 SV=1	11	6	15	5	792	82.3	9.07	33.41	61.4	67.3	151.9	119.4
A0A328GGU4	cysK	Cysteine synthase OS=Mycobacterium tuberculosis variant pinnipedii OX=194542 GN=cysK PE=3 SV=1	42	7	17	7	310	32.7	5.3	34.02	114.4	84.8	108.8	92
A0A120IZ94	RN09_0154	Fatty-acid--CoA ligase FadD7 OS=Mycobacterium tuberculosis variant africanum OX=33894 GN=RN09_0154 PE=4 SV=1	13	5	10	5	542	57	6.38	23.74	87.8	128.4	87.1	96.6
G7CBV0	KEK_02220	Pyruvate kinase OS=Mycobacterium thermoresistibile (strain ATCC 19527 / DSM 44167 / CIP 105390 / JCM 6362 / NCTC 10409 / 316) OX=1078020 GN=KEK_02220 PE=3 SV=1	21	5	27	2	473	50.8	5.66	70.53	114.5	102.6	89	93.9
A0A0T5XV67	DSI35_03855	PhzF family phenazine biosynthesis protein OS=Mycobacterium tuberculosis OX=1773 GN=DSI35_03855 PE=4 SV=1	21	3	12	3	228	24.6	5.14	27.19	102.9	109.4	102.4	85.3
A0A0C7DSJ7	Mb1595_p0615	Fatty-acid-CoA ligase FadD8 OS=Mycobacterium bovis OX=1765 GN=Mb1595_p0615 PE=4 SV=1	14	7	18	7	571	61	6.05	27.95	95.2	98.2	103.2	103.4
A0A0T9F0X1	lprG	Lipoprotein, 27 kDa OS=Mycobacterium tuberculosis OX=1773 GN=lprG PE=4 SV=1	23	4	11	4	322	33.7	8.44	38.24	109.9	90.8	111.3	88
A0A2I7W2A9	CAB90_00046	UPF0301 protein CAB90_00046 OS=Mycobacterium tuberculosis OX=1773 GN=CAB90_00046 PE=3 SV=1	33	6	11	6	260	28.5	7.47	23.78	75.5	103.6	117.3	103.6
A0A0T9BCW2	lldD	FMN-dependent alpha-hydroxy acid dehydrogenase OS=Mycobacterium tuberculosis OX=1773 GN=lldD PE=3 SV=1	26	5	18	5	419	44.4	7.06	31.24	105.7	106.5	86.4	101.3
A0A328GVP0	C9J59_003965	NAD(P)-dependent oxidoreductase OS=Mycobacterium tuberculosis variant pinnipedii OX=194542 GN=C9J59_003965 PE=4 SV=1	41	6	15	6	275	29	5.81	20.97	103.8	105.5	101.7	89
A0A1R3Y2X5	BQ2027_MB2917	POSSIBLE OXIDOREDUCTASE OS=Mycobacterium bovis (strain ATCC BAA-935 / AF2122/97) OX=233413 GN=BQ2027_MB2917 PE=4 SV=1	26	7	13	7	325	34.6	6.71	25.23	122.6	91.8	101.7	83.8
A0A0H3LHF0	ERDMAN_2308	5'-3' exonuclease OS=Mycobacterium tuberculosis (strain ATCC 35801 / TMC 107 / Erdman) OX=652616 GN=ERDMAN_2308 PE=4 SV=1	27	7	15	7	355	37.9	5.63	25.5	83.7	108.9	107.6	99.7
R4MF48	prcA	Proteasome subunit alpha OS=Mycobacterium tuberculosis CAS/NITR204 OX=1310114 GN=prcA PE=3 SV=1	25	4	19	4	252	27.1	5.38	38.86	104.6	94.3	113.1	88
A0A120IYT4	RN08_3993	ESX-1 secretion-associated protein EspD OS=Mycobacterium tuberculosis variant microti OX=1806 GN=RN08_3993 PE=4 SV=1	35	4	18	4	190	20.4	4.13	36.7	131.6	88.2	92.8	87.4
A0A045IH85	suhB	Inositol-1-monophosphatase OS=Mycobacterium tuberculosis OX=1773 GN=suhB PE=3 SV=1	29	4	9	4	290	30	5.27	20.31	91.7	106.8	97.9	103.6
A0A0H3MIF9	BCG_3623c	Putative oxidoreductase OS=Mycobacterium bovis (strain BCG / Pasteur 1173P2) OX=410289 GN=BCG_3623c PE=4 SV=1	30	5	10	5	262	27.4	6.1	32.53	80.8	110.2	110.8	98.2
A0A1X2LWT6	B8W66_07705	CoA ester lyase OS=Mycobacterium decipiens OX=1430326 GN=B8W66_07705 PE=3 SV=1	23	3	11	1	273	29.1	5.59	24.17	77.7	96.6	126.7	99
A0A045HUN5	ompA	Outer membrane protein OmpA OS=Mycobacterium tuberculosis OX=1773 GN=ompA PE=3 SV=1	28	5	12	5	326	33.6	7.39	22.84	102.3	114.9	89.9	92.8
A0A093MVD5	Mb1595_p1445	Uncharacterized protein OS=Mycobacterium bovis OX=1765 GN=Mb1595_p1445 PE=4 SV=1	35	4	12	4	168	17.7	7.12	32.59	92.3	99.6	102.2	105.8
A0A045HTP8	iniA	Isoniazid inductible gene protein INIA OS=Mycobacterium tuberculosis OX=1773 GN=iniA PE=4 SV=1	17	7	15	7	640	70	7.65	39.05	97.3	104.3	81.7	116.8
R4MCX0	I917_26660	Arabinosyl transferase B OS=Mycobacterium tuberculosis str. Haarlem/NITR202 OX=1304279 GN=I917_26660 PE=4 SV=1	6	9	22	9	1852	198	10.2	33.4	62	57.6	126.1	154.4
A0A109SYV4	secF	Protein-export membrane protein SecF OS=Mycobacterium tuberculosis variant africanum OX=33894 GN=secF PE=3 SV=1	7	4	7	3	761	81.9	9.67	21.05	62.7	60	123.3	153.9
A0A0T9AZS9	asnB	Asparagine synthetase OS=Mycobacterium tuberculosis OX=1773 GN=asnB PE=4 SV=1	18	7	14	7	652	72	6.79	24.54	80.4	94.1	108	117.6
G0TQM5	MCAN_26701	Zinc metalloprotease OS=Mycobacterium canettii (strain CIPT 140010059) OX=1048245 GN=MCAN_26701 PE=3 SV=1	21	5	17	5	393	41.4	9.95	34.68	65.7	58.4	156.6	119.3
A0A0T9AXL3	ydfG	Short-chain dehydrogenase/reductase OS=Mycobacterium tuberculosis OX=1773 GN=ydfG PE=4 SV=1	20	5	20	4	309	32.9	9.82	47.03	104.2	109.1	91.2	95.5
A0A083WEK8	Mb1595_p1398	Magnesium transporter OS=Mycobacterium bovis OX=1765 GN=Mb1595_p1398 PE=4 SV=1	20	4	8	4	435	47.3	5.44	19.05	106.1	107.7	87.1	99.1
A0A045JUP0	pdtaS	Two component sensor kinase OS=Mycobacterium tuberculosis OX=1773 GN=pdtaS PE=4 SV=1	21	9	13	9	501	54.1	5.88	24.88	126.3	92.3	100.4	81.1
A0A049DI42	dapB	4-hydroxy-tetrahydrodipicolinate reductase OS=Mycobacterium avium XTB13-223 OX=1427296 GN=dapB PE=3 SV=1	31	5	18	1	245	25.6	5.88	36.49
A0A083WHH0	hemA	Glutamyl-tRNA reductase OS=Mycobacterium bovis OX=1765 GN=hemA PE=3 SV=1	20	6	11	6	468	49.3	6.54	28.95	91.8	92	107.4	108.8
Q7D7S7	MT1970	Uncharacterized protein OS=Mycobacterium tuberculosis (strain CDC 1551 / Oshkosh) OX=83331 GN=MT1970 PE=4 SV=1	42	5	15	5	161	17.7	10.48	41.36	88.8	111.4	101	98.8
A0A0T9NEZ2	mas-1	Mycocerosic acid synthase OS=Mycobacterium tuberculosis OX=1773 GN=mas-1 PE=4 SV=1	6	9	12	9	2101	222	5.59	20.11	65	85.5	124.1	125.3
A0A396VAD8	B6237_08530	L-asparaginase OS=Mycobacterium tuberculosis OX=1773 GN=B6237_08530 PE=4 SV=1	23	5	10	5	326	33	5.25	30.69	85	80.2	137.3	97.5
A0A1X2LWJ9	sucC	Succinate--CoA ligase [ADP-forming] subunit beta OS=Mycobacterium decipiens OX=1430326 GN=sucC PE=3 SV=1	17	5	34	1	387	40.8	5	59.21	83.1	110.7	100.9	105.3
A0A0E8VIZ8	ERS007657_01623	Adenylate cyclase OS=Mycobacterium tuberculosis OX=1773 GN=ERS007657_01623 PE=4 SV=1	20	6	15	6	388	40.7	4.87	23.67	108.6	96.4	101.9	93.2
A0A2I7WAU9	nusA	Transcription termination/antitermination protein NusA OS=Mycobacterium tuberculosis OX=1773 GN=nusA PE=3 SV=1	17	7	19	2	489	52.7	8.95	36.16	121.9	96	86.7	95.4
A0A396WEQ8	B6231_01435	Uncharacterized protein OS=Mycobacterium tuberculosis OX=1773 GN=B6231_01435 PE=4 SV=1	23	5	11	5	452	47.5	9.45	15.29	72.7	73.6	126.5	127.2
A0A0E8P0L8	ERS007663_00542	Lipoprotein lppZ OS=Mycobacterium tuberculosis OX=1773 GN=ERS007663_00542 PE=4 SV=1	26	5	17	5	424	44.3	5.81	31.75	88.3	115	92.8	103.9
A0A0H3LLF6	upp	Uracil phosphoribosyltransferase OS=Mycobacterium tuberculosis (strain ATCC 35801 / TMC 107 / Erdman) OX=652616 GN=upp PE=3 SV=1	29	3	15	3	207	21.9	5.11	27.88	103.2	83.2	120.8	92.8
A0A396UKE5	B6231_20405	AAA family ATPase OS=Mycobacterium tuberculosis OX=1773 GN=B6231_20405 PE=4 SV=1	20	5	14	4	358	37.9	5.67	39.78	204.4	37.2	123.9	34.5
A0A0U0QKC6	eccCa1	ESX-1 secretion system protein eccCa1 OS=Mycobacterium tuberculosis OX=1773 GN=eccCa1 PE=4 SV=1	14	9	22	9	747	80.9	8	31.66	68	116	93	123
A0A0U0QLJ4	ERS007679_00937	PUTATIVE FLAVOPROTEIN OS=Mycobacterium tuberculosis OX=1773 GN=ERS007679_00937 PE=4 SV=1	15	6	13	6	529	55.8	5.97	29.11	101	107.4	90	101.6
A0A120IXC1	glnE	Bifunctional glutamine synthetase adenylyltransferase/adenylyl-removing enzyme OS=Mycobacterium tuberculosis variant microti OX=1806 GN=glnE PE=3 SV=1	9	6	12	6	994	109.1	7.52	28.49	95.5	94.8	101.8	107.8
A0A328G9B0	espF	Type VII secretion system ESX-1 associated protein EspF OS=Mycobacterium tuberculosis variant pinnipedii OX=194542 GN=espF PE=4 SV=1	48	5	22	5	103	10.6	6.52	47.37	101.2	112	84.6	102.1
A0A0H3L5Q4	regX3	Two component sensory transduction protein OS=Mycobacterium tuberculosis (strain ATCC 35801 / TMC 107 / Erdman) OX=652616 GN=regX3 PE=4 SV=1	27	5	12	5	230	25.1	4.98	21.16	100.6	105.3	87.8	106.3
A0A083W1K1	clpX	ATP-dependent Clp protease ATP-binding subunit ClpX OS=Mycobacterium bovis OX=1765 GN=clpX PE=3 SV=1	19	7	15	7	426	46.8	5.16	22.82	113.8	72.9	114.9	98.4
A0A083VZX8	Mb1595_p3019	Alanine and leucine rich protein OS=Mycobacterium bovis OX=1765 GN=Mb1595_p3019 PE=4 SV=1	24	4	15	3	324	35.6	4.82	40.05	102.9	103.8	103.1	90.2
G0TIY6	MCAN_34991	Putative short-chain type dehydrogenase/reductase OS=Mycobacterium canettii (strain CIPT 140010059) OX=1048245 GN=MCAN_34991 PE=4 SV=1	21	4	17	4	314	33.2	7.18	43.94	102.4	94.3	105.4	97.9
A0A1X2LXJ1	B8W66_06745	Iron-sulfur cluster insertion protein ErpA OS=Mycobacterium decipiens OX=1430326 GN=B8W66_06745 PE=3 SV=1	51	4	23	1	118	12.5	4.51	51.45	98.1	95.2	112.8	93.9
A0A0T9CGC5	dnaJ2	Chaperone protein DnaJ OS=Mycobacterium tuberculosis OX=1773 GN=dnaJ2 PE=3 SV=1	16	5	20	5	382	40.5	6.68	35.88	102.7	92.9	100	104.4
A0A0U0QGJ0	pyrG	CTP synthase OS=Mycobacterium tuberculosis OX=1773 GN=pyrG PE=3 SV=1	16	7	15	4	619	67.1	6.1	30.75	105.9	91.1	104.2	98.8
A0A396VY81	B6231_09795	Transcriptional regulator OS=Mycobacterium tuberculosis OX=1773 GN=B6231_09795 PE=4 SV=1	37	7	13	7	259	28	5.41	25.95	92.4	96.6	112.4	98.6
A0A045IRQ9	oplA	5-oxoprolinase OS=Mycobacterium tuberculosis OX=1773 GN=oplA PE=4 SV=1	10	10	15	10	1209	129.6	6.38	26.94	99.8	96.9	97.8	105.5
R4M7I7	I917_24920	CoA-transferase subunit beta OS=Mycobacterium tuberculosis str. Haarlem/NITR202 OX=1304279 GN=I917_24920 PE=4 SV=1	22	5	9	4	386	42.3	6	23.24	98.2	97.7	119.7	84.4
A0A0T9BV09	ERS027644_00719	Metallo-beta-lactamase, putative OS=Mycobacterium tuberculosis OX=1773 GN=ERS027644_00719 PE=4 SV=1	27	3	8	3	212	23	5.33	15.52	85.3	105.2	105.4	104.1
A0A396W5R3	leuS	Leucine--tRNA ligase OS=Mycobacterium tuberculosis OX=1773 GN=leuS PE=3 SV=1	9	7	15	7	969	107.5	5.3	24.43	94.5	94.1	96.3	115
P9WFX9	trpB	Tryptophan synthase beta chain OS=Mycobacterium tuberculosis (strain ATCC 25618 / H37Rv) OX=83332 GN=trpB PE=1 SV=1	24	6	19	6	422	44.6	5.66	50.14	110.3	85.2	104.2	100.2
I6XFA9	fadE21	Probable acyl-CoA dehydrogenase FadE21 OS=Mycobacterium tuberculosis (strain ATCC 25618 / H37Rv) OX=83332 GN=fadE21 PE=1 SV=1	23	8	14	8	410	44.7	5.81	27.64	81.8	108.7	101.5	108
A0A0E9AGZ6	DSI35_12470	DNA-binding protein OS=Mycobacterium tuberculosis OX=1773 GN=DSI35_12470 PE=4 SV=1	16	8	11	8	756	79.6	6.39	24.03	119.2	104.2	94.2	82.4
A0A1X2LQF3	glyQS	Glycine--tRNA ligase OS=Mycobacterium decipiens OX=1430326 GN=glyQS PE=3 SV=1	19	6	19	1	463	53	6.07	40.2	88.7	100	102.8	108.5
R4M762	murG	UDP-N-acetylglucosamine--N-acetylmuramyl-(pentapeptide) pyrophosphoryl-undecaprenol N-acetylglucosamine transferase OS=Mycobacterium tuberculosis str. Haarlem/NITR202 OX=1304279 GN=murG PE=3 SV=1	23	7	12	5	411	42	10.1	32.67	89.2	101.3	99.1	110.5
A0A0H3L7U1	ERDMAN_1365	Methyltransferase OS=Mycobacterium tuberculosis (strain ATCC 35801 / TMC 107 / Erdman) OX=652616 GN=ERDMAN_1365 PE=4 SV=1	28	5	20	5	247	25.5	5.06	49.3	107.9	98.4	97.6	96.2
A0A109SN32	pheS	Phenylalanine--tRNA ligase alpha subunit OS=Mycobacterium tuberculosis variant microti OX=1806 GN=pheS PE=3 SV=1	17	4	16	4	352	38.5	5.29	37.55	94.3	113.1	90.8	101.8
R4LUH4	I917_02685	Preprotein translocase subunit secE2 OS=Mycobacterium tuberculosis str. Haarlem/NITR202 OX=1304279 GN=I917_02685 PE=4 SV=1	25	2	31	1	120	13.4	11.43	81.98	79.1	129.5	71.7	119.7
A0A1X2LSJ3	B8W66_15615	Monooxygenase OS=Mycobacterium decipiens OX=1430326 GN=B8W66_15615 PE=4 SV=1	24	5	16	5	376	40.3	5.25	28.77	88.3	92.8	107.2	111.7
A0A0H3L9G8	mycP5	Proline rich membrane-anchored mycosin OS=Mycobacterium tuberculosis (strain ATCC 35801 / TMC 107 / Erdman) OX=652616 GN=mycP5 PE=4 SV=1	13	5	13	5	585	60	5.74	28.47	99.5	87.5	122.4	90.6
A0A0U0RIY9	senX	Two component sensor histidine kinase SenX3 OS=Mycobacterium tuberculosis OX=1773 GN=senX PE=4 SV=1	23	7	16	7	415	45.3	6.48	18.78	116.5	78.6	116.5	88.4
A0A109SRP2	rpsD	30S ribosomal protein S4 OS=Mycobacterium tuberculosis variant microti OX=1806 GN=rpsD PE=3 SV=1	19	3	23	3	201	23.5	10.02	63.65	106.9	97.7	103.6	91.9
A0A0U0QZN9	ERS007679_02161	Uncharacterized protein OS=Mycobacterium tuberculosis OX=1773 GN=ERS007679_02161 PE=4 SV=1	13	5	13	5	459	49.3	4.44	22.9	127.5	93.9	96.1	82.5
A0A0U0QND7	ERS007672_03358	Transmembrane protein OS=Mycobacterium tuberculosis OX=1773 GN=ERS007672_03358 PE=4 SV=1	17	1	18	1	191	18.9	10.62	52.5	62.2	106.3	106.2	125.4
A0A109T1P0	RN09_4644	Propionyl-CoA carboxylase subunit beta AccD OS=Mycobacterium tuberculosis variant africanum OX=33894 GN=RN09_4644 PE=4 SV=1	10	3	15	3	522	56.6	5.57	27.12	101.4	97.8	95.3	105.4
A0A0H3LBM0	ERDMAN_2654	Uncharacterized protein OS=Mycobacterium tuberculosis (strain ATCC 35801 / TMC 107 / Erdman) OX=652616 GN=ERDMAN_2654 PE=4 SV=1	27	7	13	7	322	33.7	6.19	30.56	106.2	101.6	94.4	97.9
A0A0T9Z7P7	ERS023446_03519	Sulfatase OS=Mycobacterium tuberculosis OX=1773 GN=ERS023446_03519 PE=4 SV=1	16	5	23	5	564	62.2	6.81	42.3	76.4	88.1	146.8	88.7
A0A045ILT2	ERS007741_03367	Nucleoside diphosphate kinase regulator OS=Mycobacterium tuberculosis OX=1773 GN=ERS007741_03367 PE=4 SV=1	40	4	13	4	161	17.4	5.25	36.47	125.4	91.3	107.5	75.8
A0A120IXM2	RN08_2767	Branched-chain keto acid dehydrogenase E1 component subunit beta OS=Mycobacterium tuberculosis variant microti OX=1806 GN=RN08_2767 PE=4 SV=1	21	5	18	5	350	38.1	5.41	37.32	80.9	88.5	128.3	102.3
A0A0H3LI19	dhmA	Haloalkane dehalogenase OS=Mycobacterium tuberculosis (strain ATCC 35801 / TMC 107 / Erdman) OX=652616 GN=dhmA PE=3 SV=1	27	6	23	6	300	33.3	7.17	48.97	87	127.2	85.4	100.4
A0A0H3MAR4	BCG_0616c	Uncharacterized protein OS=Mycobacterium bovis (strain BCG / Pasteur 1173P2) OX=410289 GN=BCG_0616c PE=4 SV=1	20	6	14	6	443	46.6	5.76	26	102.4	89.6	111.6	96.4
A0A0H3MDU1	BCG_1786	Probable conserved transmembrane ATP-binding protein ABC transporter OS=Mycobacterium bovis (strain BCG / Pasteur 1173P2) OX=410289 GN=BCG_1786 PE=4 SV=1	14	7	15	4	865	92.1	8.12	10.35	70.1	63.4	125.4	141.1
A0A109SSN8	RN08_4314	Thioredoxin OS=Mycobacterium tuberculosis variant microti OX=1806 GN=RN08_4314 PE=3 SV=1	27	3	43	3	116	12.5	5.22	110.39	120.6	100.3	81.8	97.4
A5U088	rplD	50S ribosomal protein L4 OS=Mycobacterium tuberculosis (strain ATCC 25177 / H37Ra) OX=419947 GN=rplD PE=3 SV=1	32	7	30	7	223	23.7	10.13	49.12	98.9	111.5	94	95.6
A0A1R3Y5B8	BQ2027_MB3843C	Conserved protein OS=Mycobacterium bovis (strain ATCC BAA-935 / AF2122/97) OX=233413 GN=BQ2027_MB3843C PE=4 SV=1	35	5	10	5	273	28.5	4.93	24.4	101	99.5	97.4	102.1
A0A0T7LCD2	bbsG_1	Acyl-CoA dehydrogenase FadE1 OS=Mycobacterium tuberculosis OX=1773 GN=bbsG_1 PE=3 SV=1	21	7	13	7	450	50.6	8.02	29.49	99.7	111.2	87.3	101.7
A0A328GQ81	C9J59_007270	Carbonic anhydrase OS=Mycobacterium tuberculosis variant pinnipedii OX=194542 GN=C9J59_007270 PE=4 SV=1	41	5	18	5	163	18.2	5.81	37.62	67.1	101	116.9	114.9
A0A0T7LW17	fadE22	Acyl-CoA dehydrogenase OS=Mycobacterium tuberculosis OX=1773 GN=fadE22 PE=4 SV=1	12	6	13	6	775	81.8	5.62	18.07	73.2	90.8	122.2	113.8
A0A049DHZ5	X425_03948	Iron-dependent repressor and activator IdeR OS=Mycobacterium avium XTB13-223 OX=1427296 GN=X425_03948 PE=4 SV=1	38	5	15	2	229	25.1	5.35	35.63	96.7	101.7	107.2	94.4
A0A0U0QZI0	ERS007703_01631	Conserved membrane protein of uncharacterized function OS=Mycobacterium tuberculosis OX=1773 GN=ERS007703_01631 PE=4 SV=1	20	4	11	4	370	39.3	5.47	21.51	85.2	106.8	112.5	95.6
A0A0H3L9I6	moeA2	Molybdopterin biosynthesis protein OS=Mycobacterium tuberculosis (strain ATCC 35801 / TMC 107 / Erdman) OX=652616 GN=moeA2 PE=4 SV=1	24	6	15	6	405	42	5.96	28.15	117	90.1	105.3	87.6
A0A0K2KUU3	wax-dgaT_1	Diacylglycerol O-acyltransferase OS=Mycobacterium tuberculosis OX=1773 GN=wax-dgaT_1 PE=3 SV=1	23	7	19	7	504	53.7	7.5	41.79	104	102.6	95	98.4
A0A045H220	embR	Transcriptional regulator OS=Mycobacterium tuberculosis OX=1773 GN=embR PE=4 SV=1	26	7	14	7	388	41.9	7.21	26.05	89.5	113.3	99.6	97.6
A0A0H3M6S8	glnA1	Glutamine synthetase OS=Mycobacterium bovis (strain BCG / Pasteur 1173P2) OX=410289 GN=glnA1 PE=3 SV=1	11	3	23	3	478	53.5	5.22	42.1	86.5	89.8	115.7	108.1
A0A109SMC8	RN08_1141	Nucleoside triphosphate pyrophosphohydrolase OS=Mycobacterium tuberculosis variant microti OX=1806 GN=RN08_1141 PE=4 SV=1	15	3	9	3	326	35.5	5.39	17.4	124.4	97.2	96.3	82.2
A0A0U0R3K8	hisN	Monophosphatase OS=Mycobacterium tuberculosis OX=1773 GN=hisN PE=4 SV=1	20	4	11	4	274	30	10.21	22.48	77.3	124	85.5	113.1
A0A109SRP3	rpsM	30S ribosomal protein S13 OS=Mycobacterium tuberculosis variant microti OX=1806 GN=rpsM PE=3 SV=1	31	4	33	4	124	14.3	11.02	79.59	96.3	83.4	104.6	115.7
A0A2I7W9Q9	fadE19	Acyl-CoA dehydrogenase FadE19 OS=Mycobacterium tuberculosis OX=1773 GN=fadE19 PE=3 SV=1	20	5	12	5	394	41.8	5.48	6.96	75.7	111.4	111.1	101.8
R4M5A7	J113_03365	Iron-regulated heparin binding hemagglutinin hbhA OS=Mycobacterium tuberculosis CAS/NITR204 OX=1310114 GN=J113_03365 PE=4 SV=1	25	5	17	5	226	24.5	4.78	43.17	88	86.8	83.8	141.3
A0A0K2HUY0	thrB	Homoserine kinase OS=Mycobacterium tuberculosis variant bovis BCG OX=33892 GN=thrB PE=3 SV=1	22	4	14	4	316	32.3	5.11	32.28	88.5	98.1	97.8	115.6
A0A0K2I2F8	RN06_4270	Short-chain type dehydrogenase/reductase OS=Mycobacterium tuberculosis variant bovis BCG OX=33892 GN=RN06_4270 PE=3 SV=1	32	7	14	7	317	32.7	5.16	25.38	113.2	106.1	97.1	83.6
A0A045KCN8	glfT	Bifunctional UDP-galactofuranosyl transferase GLFT OS=Mycobacterium tuberculosis OX=1773 GN=glfT PE=4 SV=1	15	6	12	6	637	71.5	7.15	19.71	102	80.5	111.9	105.6
A0A1L0PIB8	helZ	Helicase OS=Mycobacterium tuberculosis OX=1773 GN=helZ PE=4 SV=1	11	7	10	7	1013	111.6	5.9	24	85.4	82	121.6	111
A0A0H3L8D6	ERDMAN_0069	Uncharacterized protein OS=Mycobacterium tuberculosis (strain ATCC 35801 / TMC 107 / Erdman) OX=652616 GN=ERDMAN_0069 PE=4 SV=1	26	8	19	8	352	38.5	6.71	27.84	102.8	87.3	123.1	86.8
A0A375YHU8	MPP7335_02441	Putative iron-regulated short-chain dehydrogenase/reductase [Mycobacterium tuberculosis H37Rv] OS=Mycobacterium parafortuitum OX=39692 GN=MPP7335_02441 PE=4 SV=1	22	5	22	2	281	29.5	5.08	37.56	106.6	89.2	111.2	92.9
A0A0H3LAJ0	fabG3	20-beta-hydroxysteroid dehydrogenase OS=Mycobacterium tuberculosis (strain ATCC 35801 / TMC 107 / Erdman) OX=652616 GN=fabG3 PE=4 SV=1	17	4	15	4	278	29	5.19	25.75	101.4	115.2	86	97.5
A0A051UJ34	rpsJ	30S ribosomal protein S10 OS=Mycobacterium [tuberculosis] TKK-01-0051 OX=1324261 GN=rpsJ PE=3 SV=1	42	4	39	4	101	11.4	9.38	46.25	104	118.6	86.6	90.7
A0A0T7LMN1	prfA	Peptide chain release factor 1 OS=Mycobacterium tuberculosis OX=1773 GN=prfA PE=3 SV=1	28	7	11	3	358	39.1	5.22	23.79	96.6	121.3	86	96.1
A0A0T7LVC7	ERS007688_02213	S-adenosyl-L-methionine-dependent methyltransferase OS=Mycobacterium tuberculosis OX=1773 GN=ERS007688_02213 PE=3 SV=1	25	5	16	5	322	35	5.85	33.63	89.8	99.9	95.2	115.2
A0A0T9BF78	ERS027661_00135	Inosine 5-monophosphate dehydrogenase OS=Mycobacterium tuberculosis OX=1773 GN=ERS027661_00135 PE=4 SV=1	16	4	17	4	375	38.9	5.34	45.57	105.6	92.9	105.6	95.9
P9WND1	folP1	Dihydropteroate synthase OS=Mycobacterium tuberculosis (strain ATCC 25618 / H37Rv) OX=83332 GN=folP1 PE=1 SV=1	24	4	15	4	280	28.8	5.34	33.73	114.4	91.5	105.7	88.4
A5TZY5	lpqO	Putative conserved lipoprotein LpqO OS=Mycobacterium tuberculosis (strain ATCC 25177 / H37Ra) OX=419947 GN=lpqO PE=4 SV=1	29	4	8	4	316	32.9	5.38	8.51	94.2	104.8	114.3	86.6
A0A083WGZ8	Mb1595_p0380	FeS-binding protein OS=Mycobacterium bovis OX=1765 GN=Mb1595_p0380 PE=4 SV=1	15	10	14	10	882	95.4	7.21	11.53	44.4	46.2	104.4	205
A0A0T9CJ24	fadE36	Acyl-CoA dehydrogenase OS=Mycobacterium tuberculosis OX=1773 GN=fadE36 PE=4 SV=1	22	7	18	7	351	38.5	5.4	38.9	93.6	86.6	107.7	112.1
A0A0T7LGS5	ceoC	TRK system potassium uptake protein CEOC OS=Mycobacterium tuberculosis OX=1773 GN=ceoC PE=4 SV=1	33	5	15	5	220	23.9	4.7	38.45	105.1	111	97.9	86.1
A0A0H3LKF8	ERDMAN_3302	Uncharacterized protein OS=Mycobacterium tuberculosis (strain ATCC 35801 / TMC 107 / Erdman) OX=652616 GN=ERDMAN_3302 PE=4 SV=1	33	6	17	4	240	25.3	5.6	36.31	112.9	87.8	116.8	82.5
A0A045H6I6	pstB	Phosphate import ATP-binding protein PstB OS=Mycobacterium tuberculosis OX=1773 GN=pstB PE=3 SV=1	28	5	9	4	276	30	9.29	16.24	61.4	144.2	76.9	117.5
A0A045K0Y3	subI	Sulfate-binding lipoprotein SUBI OS=Mycobacterium tuberculosis OX=1773 GN=subI PE=4 SV=1	28	6	14	6	356	37.4	6.8	33.22	125	67.4	132.3	75.2
R4MM80	disA	DNA integrity scanning protein DisA OS=Mycobacterium tuberculosis CAS/NITR204 OX=1310114 GN=disA PE=3 SV=1	19	6	17	6	390	42	5.76	28.68	97.1	92.2	117.3	93.4
A0A083VUH9	add	Adenosine deaminase OS=Mycobacterium bovis OX=1765 GN=add PE=3 SV=1	19	6	15	6	365	39.7	5.62	25.43	109.4	84.4	122.7	83.4
A0A1A9E4V1	glmU	Bifunctional protein GlmU OS=Mycobacterium bovis OX=1765 GN=glmU PE=3 SV=1	12	5	21	5	495	51.5	6.18	45.56	87.8	99	103.7	109.4
A0A0H3LBZ0	ERDMAN_2443	Exported protease OS=Mycobacterium tuberculosis (strain ATCC 35801 / TMC 107 / Erdman) OX=652616 GN=ERDMAN_2443 PE=4 SV=1	11	4	14	4	520	55.9	6.19	23.52	99.1	90	113.9	96.9
Q7U1B9	adhB	Alcohol dehydrogenase B OS=Mycobacterium bovis (strain ATCC BAA-935 / AF2122/97) OX=233413 GN=adhB PE=3 SV=1	28	6	13	6	375	39.7	5.31	9.72	86.3	106.9	82.8	124
A0A083WI27	rplF	50S ribosomal protein L6 OS=Mycobacterium bovis OX=1765 GN=rplF PE=3 SV=1	44	4	15	2	179	19.4	10.21	25.53	111.3	100.6	88.8	99.3
A0A0E8UHW0	ERS007657_00187	Protein of uncharacterized function DUF88 OS=Mycobacterium tuberculosis OX=1773 GN=ERS007657_00187 PE=4 SV=1	24	4	11	4	244	26.4	4.86	27.36	98.3	112.4	103	86.3
A0A0H3M6W0	BCG_1815	Probable conserved membrane protein OS=Mycobacterium bovis (strain BCG / Pasteur 1173P2) OX=410289 GN=BCG_1815 PE=4 SV=1	11	5	12	5	506	53.7	7.12	28.01	99.4	67.6	134.9	98.1
A0A083VR18	Mb1595_p4173	Lipoprotein LpqH OS=Mycobacterium bovis OX=1765 GN=Mb1595_p4173 PE=4 SV=1	55	3	14	3	159	15.1	7.08	10.52	70.7	165.1	80.6	83.5
A0A045INV1	DSI35_21615	Acyl-CoA synthetase (AMP-forming)/AMP-acid ligase II OS=Mycobacterium tuberculosis OX=1773 GN=DSI35_21615 PE=4 SV=1	21	8	20	8	544	58.4	5.3	20.91	87.4	107	93.7	111.9
Q7D7H4	MT2187	Oxidoreductase, short-chain dehydrogenase/reductase family OS=Mycobacterium tuberculosis (strain CDC 1551 / Oshkosh) OX=83331 GN=MT2187 PE=3 SV=1	19	5	17	5	310	33.1	9.52	41.42	121.9	85.7	105.5	86.9
A0A120IYU0	RN08_4007	UDP-glucose 4-epimerase OS=Mycobacterium tuberculosis variant microti OX=1806 GN=RN08_4007 PE=4 SV=1	22	5	14	5	322	34.4	6.42	33.77	95.2	93.2	116.9	94.6
R4MCB8	I917_25100	Acyl-CoA dehydrogenase FADE34 OS=Mycobacterium tuberculosis str. Haarlem/NITR202 OX=1304279 GN=I917_25100 PE=4 SV=1	14	6	11	6	712	74.8	5.31	18.71	101.2	94.7	110	94.1
A0A081I0C8	metE	5-methyltetrahydropteroyltriglutamate--homocysteine methyltransferase OS=Mycobacterium sp. TKK-01-0059 OX=1324269 GN=metE PE=3 SV=1	8	5	23	1	756	81.4	5.03	41.01	85.3	105.8	87.4	121.5
A0A328G6J4	C9J59_021175	FHA domain-containing protein OS=Mycobacterium tuberculosis variant pinnipedii OX=194542 GN=C9J59_021175 PE=4 SV=1	20	5	19	5	392	41.1	8.12	38.71	115.6	88.6	104.8	91
A0A0Y1B348	RN06_0217	Mce family protein Mce1D OS=Mycobacterium tuberculosis variant bovis BCG OX=33892 GN=RN06_0217 PE=4 SV=1	13	6	8	6	612	65.5	6.7	20.45	89.8	106	111.5	92.7
A0A0T9CTY8	ERS027644_02190	Putative transcriptional regulatory protein OS=Mycobacterium tuberculosis OX=1773 GN=ERS027644_02190 PE=4 SV=1	31	4	7	4	201	21.9	8.76	18.68	110.8	100.9	92.3	96
A5U4N9	gcvT	Aminomethyltransferase OS=Mycobacterium tuberculosis (strain ATCC 25177 / H37Ra) OX=419947 GN=gcvT PE=3 SV=1	16	4	17	4	379	39.6	5.4	30.09	93.2	89.7	108.4	108.7
Q7D9Q6	MT0537	Uncharacterized protein OS=Mycobacterium tuberculosis (strain CDC 1551 / Oshkosh) OX=83331 GN=MT0537 PE=4 SV=1	30	3	8	3	159	17.1	6.62	21.73	106.4	97	98.7	97.8
A0A0U0R5T5	cyp135B1	Cytochrome P450 OS=Mycobacterium tuberculosis OX=1773 GN=cyp135B1 PE=3 SV=1	13	4	34	3	436	47.3	9.09	45.65	104.2	51.7	145.3	98.8
A0A0H3L9N8	ERDMAN_1666	Arginine/ornithine transport system ATPase OS=Mycobacterium tuberculosis (strain ATCC 35801 / TMC 107 / Erdman) OX=652616 GN=ERDMAN_1666 PE=4 SV=1	18	5	15	5	336	36.4	7.8	37.7	109.1	95.2	104.8	91
A0A0U0RQN3	truB	tRNA pseudouridine synthase B OS=Mycobacterium tuberculosis OX=1773 GN=truB PE=3 SV=1	25	6	10	6	358	38.5	11.22	17.01	105.1	94.3	106.1	94.5
A0A396V0X6	B6232_05150	Sulfate transporter OS=Mycobacterium tuberculosis OX=1773 GN=B6232_05150 PE=4 SV=1	24	4	9	4	257	27.1	9.96	34.2	114.6	97	103	85.4
A0A120IZG3	RN09_0347	ESX-3 secretion system protein EccB3 OS=Mycobacterium tuberculosis variant africanum OX=33894 GN=RN09_0347 PE=4 SV=1	20	7	13	7	538	55.9	7.28	18.12	82.3	78.9	123.6	115.3
A0A0T5Y428	pstS3	Phosphate-binding protein PstS OS=Mycobacterium tuberculosis OX=1773 GN=pstS3 PE=3 SV=1	11	4	23	4	389	39.8	6.58	50.26	184.3	59.9	104.6	51.2
A0A1A9E524	Mb1595_p1219	Proline rich antigen OS=Mycobacterium bovis OX=1765 GN=Mb1595_p1219 PE=4 SV=1	12	2	16	2	240	25	7.2	31.86	70.7	77.4	118.2	133.7
A0A3E0UYD0	DSI35_20350	Cytochrome P450 OS=Mycobacterium tuberculosis OX=1773 GN=DSI35_20350 PE=4 SV=1	11	4	8	4	433	48.4	5.8	14.94	88.7	124.4	98.1	88.8
A0A0T9XXA8	ERS007670_02331	Methyltransferase/methylase OS=Mycobacterium tuberculosis OX=1773 GN=ERS007670_02331 PE=4 SV=1	26	4	20	4	273	29.5	10.45	42.97	129.9	71	131	68.1
A0A0H3LA78	nusG	Transcription termination/antitermination protein NusG OS=Mycobacterium tuberculosis (strain ATCC 35801 / TMC 107 / Erdman) OX=652616 GN=nusG PE=3 SV=1	24	4	18	4	238	25.4	4.81	36.39	110.8	107.1	98.2	83.9
A0A0U0S5F0	bphI	4-hydroxy-2-oxovalerate aldolase OS=Mycobacterium tuberculosis OX=1773 GN=bphI PE=3 SV=1	28	5	7	5	349	36.7	5.64	9.77	105.6	87.7	111.8	94.9
A0A0T9B0H7	pyrC	Dihydroorotase OS=Mycobacterium tuberculosis OX=1773 GN=pyrC PE=3 SV=1	22	5	10	5	430	45.2	5.25	19.72	86.2	92.3	112.4	109.1
A0A0H3M2W3	BCG_1038	Probable serine protease OS=Mycobacterium bovis (strain BCG / Pasteur 1173P2) OX=410289 GN=BCG_1038 PE=4 SV=1	25	6	16	6	464	46.4	6.38	31.18	71	88.6	126.2	114.2
A0A0K2HUQ7	lysA	Diaminopimelate decarboxylase OS=Mycobacterium tuberculosis variant bovis BCG OX=33892 GN=lysA PE=3 SV=1	13	5	15	5	447	47.4	5.4	28.05	99.3	93.8	104.6	102.4
A0A0T9NT27	xyoA	Oxidoreductase OS=Mycobacterium tuberculosis OX=1773 GN=xyoA PE=4 SV=1	13	4	13	4	428	48	7.88	26.4	92.9	105.6	90.4	111.1
A0A109SSE7	RN08_4170	O-antigen/lipopolysaccharide ABC transporter ATP-binding protein RfbE OS=Mycobacterium tuberculosis variant microti OX=1806 GN=RN08_4170 PE=4 SV=1	21	5	14	5	273	30	6.74	39.67	116.3	90	111.4	82.3
A0A109SR69	RN08_3538	Adenylyltransferase/sulfurtransferase OS=Mycobacterium tuberculosis variant microti OX=1806 GN=RN08_3538 PE=4 SV=1	25	9	20	9	392	42.1	5.5	49.95	149.6	67.4	104	79.1
A1KLE9	mobA	Probable molybdenum cofactor guanylyltransferase OS=Mycobacterium bovis (strain BCG / Pasteur 1173P2) OX=410289 GN=mobA PE=3 SV=1	41	5	13	5	201	21.1	5.92	31.4	86.8	106.5	102.2	104.5
A0A0T9CMY9	eccE1_2	ESX-1 secretion system protein EccE1 OS=Mycobacterium tuberculosis OX=1773 GN=eccE1_2 PE=4 SV=1	23	7	10	7	507	54.9	8.34	14.51	78.7	89	102.3	130
A0A109S7E2	RN06_1875	Fatty-acid--CoA ligase FadD25 OS=Mycobacterium tuberculosis variant bovis BCG OX=33892 GN=RN06_1875 PE=4 SV=1	14	7	16	5	601	65	6.02	33.43	100.4	103.4	86.8	109.4
A0A0H3LIU3	orn	Oligoribonuclease OS=Mycobacterium tuberculosis (strain ATCC 35801 / TMC 107 / Erdman) OX=652616 GN=orn PE=3 SV=1	39	3	12	3	215	23.4	4.7	10.74	110.7	106.6	80.6	102.1
Q7D9T6	MT0455	Oxidoreductase, short-chain dehydrogenase/reductase family OS=Mycobacterium tuberculosis (strain CDC 1551 / Oshkosh) OX=83331 GN=MT0455 PE=4 SV=1	21	7	18	7	338	36.7	9.63	25.32	117.7	94.3	106.1	81.9
A0A0T9DFI6	ERS027661_02881	Chlorite dismutase OS=Mycobacterium tuberculosis OX=1773 GN=ERS027661_02881 PE=4 SV=1	9	2	19	2	272	30.5	6.62	35.35	108.1	98.5	92.8	100.6
Q8VIQ9	MT4028	Uncharacterized protein OS=Mycobacterium tuberculosis (strain CDC 1551 / Oshkosh) OX=83331 GN=MT4028 PE=4 SV=1	9	5	12	5	818	86.2	7.49	26.08	96.9	92.3	114.4	96.4
A0A120IYQ8	RN08_3922	Acetyl-CoA acetyltransferase FadA OS=Mycobacterium tuberculosis variant microti OX=1806 GN=RN08_3922 PE=3 SV=1	23	5	12	5	391	41.3	5.68	23.59	83.5	105.2	108.7	102.6
P9WNP4	menB	1,4-dihydroxy-2-naphthoyl-CoA synthase OS=Mycobacterium tuberculosis (strain CDC 1551 / Oshkosh) OX=83331 GN=menB PE=3 SV=1	22	5	17	5	314	34.7	6.46	42.99	100.7	96.5	105.6	97.3
G0TPS2	grcC1	Putative polyprenyl-diphosphate synthase GRCC1 (Polyprenyl pyrophosphate synthetase) OS=Mycobacterium canettii (strain CIPT 140010059) OX=1048245 GN=grcC1 PE=3 SV=1	20	5	22	5	335	35.5	5.12	54.62	113	106.1	95.2	85.8
A0A0T9ATB5	mbtB_1	Thioesterase OS=Mycobacterium tuberculosis OX=1773 GN=mbtB_1 PE=4 SV=1	28	5	14	5	261	29.1	5.49	29.8	107.1	108.1	87.9	96.9
A5U3P7	cyp140	Putative cytochrome p450 140 CYP140 OS=Mycobacterium tuberculosis (strain ATCC 25177 / H37Ra) OX=419947 GN=cyp140 PE=3 SV=1	20	6	10	6	438	48.8	7.08	8.27	97.4	86.5	120.2	95.9
A0A083WJS7	Mb1595_p0749	Hydrolase OS=Mycobacterium bovis OX=1765 GN=Mb1595_p0749 PE=4 SV=1	10	4	13	4	637	69.5	6.79	24.12	71.7	105.7	100.4	122.2
A0A051U5M7	gatB	Aspartyl/glutamyl-tRNA(Asn/Gln) amidotransferase subunit B OS=Mycobacterium [tuberculosis] TKK-01-0051 OX=1324261 GN=gatB PE=3 SV=1	15	6	16	2	504	54.5	5.01	31.05	76.7	61.1	171.5	90.6
A0A109S5Q5	dnaA	Chromosomal replication initiator protein DnaA OS=Mycobacterium tuberculosis variant bovis BCG OX=33892 GN=dnaA PE=3 SV=1	21	9	22	9	507	56.6	5.71	30.64	141.4	90.4	91.9	76.3
A0A0H3L9I1	ERDMAN_0476	Putative glutamate--cysteine ligase 2 OS=Mycobacterium tuberculosis (strain ATCC 35801 / TMC 107 / Erdman) OX=652616 GN=ERDMAN_0476 PE=3 SV=1	23	6	11	6	383	42.9	5.92	23.29	91.6	91.5	103.9	113
A0A109SQT6	RN08_3233	Phthiocerol synthesis polyketide synthase type I PpsD OS=Mycobacterium tuberculosis variant microti OX=1806 GN=RN08_3233 PE=4 SV=1	7	7	9	7	1827	193.2	5.64	20.04	86	85.4	127.1	101.6
A0A0H3M7G5	ltp1	Probable lipid-transfer protein ltp1 OS=Mycobacterium bovis (strain BCG / Pasteur 1173P2) OX=410289 GN=ltp1 PE=3 SV=1	17	4	10	4	401	42.9	5.35	19.59	106.3	87.6	101.8	104.2
A0A2I7WD57	ppa	Inorganic pyrophosphatase OS=Mycobacterium tuberculosis OX=1773 GN=ppa PE=3 SV=1	25	3	26	3	162	18.3	4.93	47.77	109.8	111.3	84.3	94.6
A0A051TQG4	K875_04730	Cystathionine beta-synthase Cbs OS=Mycobacterium [tuberculosis] TKK-01-0051 OX=1324261 GN=K875_04730 PE=4 SV=1	15	5	20	1	468	49.2	5.19	45.97
A0A083VU32	Mb1595_p3900	Acyl-CoA dehydrogenase OS=Mycobacterium bovis OX=1765 GN=Mb1595_p3900 PE=4 SV=1	18	4	11	4	373	39	5.17	27.45	100.3	105.9	107.6	86.1
Q7TYC8	nusB	Transcription antitermination protein NusB OS=Mycobacterium bovis (strain ATCC BAA-935 / AF2122/97) OX=233413 GN=nusB PE=3 SV=1	40	5	14	5	156	16.8	6.8	26.7	106	110.7	90.4	93
P9WIK2	cysH	Probable phosphoadenosine phosphosulfate reductase OS=Mycobacterium tuberculosis (strain CDC 1551 / Oshkosh) OX=83331 GN=cysH PE=3 SV=1	21	3	14	3	254	27.4	5.36	36.46	111	81.1	105	102.9
A0A0H1SVS8	fadD30	Fatty-acid-CoA ligase OS=Mycobacterium tuberculosis OX=1773 GN=fadD30 PE=4 SV=1	15	7	15	6	585	63.8	6.3	20.75	105.8	96.2	92.3	105.7
A0A109SND4	RN08_1980	Integral membrane protein OS=Mycobacterium tuberculosis variant microti OX=1806 GN=RN08_1980 PE=4 SV=1	13	6	13	6	597	63.5	6.89	24.75	73	79.4	124.6	123
A0A045JPR6	cysS2	L-cysteine:1D-myo-inositol 2-amino-2-deoxy-alpha-D-glucopyranoside ligase OS=Mycobacterium tuberculosis OX=1773 GN=cysS2 PE=3 SV=1	13	4	10	4	414	45.6	5.5	19.31	92.3	84.3	115.6	107.8
Q7D673	MT3144	Transcriptional regulator, TetR family OS=Mycobacterium tuberculosis (strain CDC 1551 / Oshkosh) OX=83331 GN=MT3144 PE=4 SV=1	21	3	14	3	237	26	5.5	37.49	74.2	120.4	102.2	103.2
A0A0H3LE01	sigH	RNA polymerase sigma factor OS=Mycobacterium tuberculosis (strain ATCC 35801 / TMC 107 / Erdman) OX=652616 GN=sigH PE=3 SV=1	27	4	19	4	255	28.3	5.3	33.5	162.9	76.1	95.8	65.2
A0A109SM75	zwf	Glucose-6-phosphate 1-dehydrogenase OS=Mycobacterium tuberculosis variant microti OX=1806 GN=zwf PE=3 SV=1	14	5	10	5	476	53.5	5.67	21.49	86.6	90.3	135.9	87.2
A0A0U0QRX3	dapD	2,3,4,5-tetrahydropyridine-2,6-dicarboxylate N-succinyltransferase OS=Mycobacterium tuberculosis OX=1773 GN=dapD PE=3 SV=1	12	4	18	2	331	34.1	5.99	34.06	99.6	110.7	89.5	100.2
A0A0U0SRS5	ERS007722_03830	Zn-ribbon protein, possibly nucleic acid-binding protein OS=Mycobacterium tuberculosis OX=1773 GN=ERS007722_03830 PE=4 SV=1	33	6	10	1	258	28.2	5.33	18.64	72.2	122.1	94.7	111
A0A0H3M6Q0	BCG_1750	Pseudouridine synthase OS=Mycobacterium bovis (strain BCG / Pasteur 1173P2) OX=410289 GN=BCG_1750 PE=3 SV=1	23	3	10	3	254	27.6	9.33	25.02	109.9	89.1	114.3	86.7
A0A083W5R2	Mb1595_p2084	Alanine and proline-rich secreted protein Apa OS=Mycobacterium bovis OX=1765 GN=Mb1595_p2084 PE=4 SV=1	34	5	18	5	325	32.7	5.11	48.33	101.6	116.1	115.9	66.3
G0TK48	MCAN_17061	Uncharacterized protein OS=Mycobacterium canettii (strain CIPT 140010059) OX=1048245 GN=MCAN_17061 PE=4 SV=1	20	5	13	5	393	42.4	6.25	25.97	81.8	94.6	105.2	118.3
R4M0G1	mscL	Large-conductance mechanosensitive channel OS=Mycobacterium tuberculosis str. Haarlem/NITR202 OX=1304279 GN=mscL PE=3 SV=1	24	5	8	5	181	19.3	7.2	20.33	66.3	96.2	97.7	139.8
A0A396VXD0	B6235_11275	Uncharacterized protein OS=Mycobacterium tuberculosis OX=1773 GN=B6235_11275 PE=4 SV=1	10	3	7	2	452	48.9	6.33	20.64	103.5	102.3	97.8	96.4
D6MJP2	fbpA	FbpA OS=Mycobacterium tuberculosis OX=1773 GN=fbpA PE=4 SV=1	17	5	32	5	338	35.6	6.2	57.13	130.2	108.2	125.1	36.5
A0A0K2HT28	RN06_0978	Uncharacterized protein OS=Mycobacterium tuberculosis variant bovis BCG OX=33892 GN=RN06_0978 PE=4 SV=1	28	7	13	7	347	37.7	6.35	16.88	91.3	90.2	98.1	120.4
A0A0H3M8T3	metC	Probable O-acetylhomoserine sulfhydrylase metC OS=Mycobacterium bovis (strain BCG / Pasteur 1173P2) OX=410289 GN=metC PE=3 SV=1	13	5	15	5	449	47.3	5.49	29.13	72.8	112.2	102.9	112
A0A0T9Y4T1	ERS007665_02188	Dihydrodipicolinate reductase OS=Mycobacterium tuberculosis OX=1773 GN=ERS007665_02188 PE=4 SV=1	13	5	15	3	526	55.4	6.04	24.93	105.6	100.9	93.8	99.7
A0A045KKX7	DSI35_08340	Benzoylsuccinyl-CoA thiolase OS=Mycobacterium tuberculosis OX=1773 GN=DSI35_08340 PE=4 SV=1	33	3	16	3	163	17.7	4.64	28.22	80	128.2	80.3	111.4
A0A0H3L908	pknH	Transmembrane serine/threonine-protein kinase H OS=Mycobacterium tuberculosis (strain ATCC 35801 / TMC 107 / Erdman) OX=652616 GN=pknH PE=4 SV=1	21	7	12	7	641	68.1	6.61	16.64	72	91.5	110.1	126.5
A0A0H3LCI5	dxs1	1-deoxy-D-xylulose-5-phosphate synthase OS=Mycobacterium tuberculosis (strain ATCC 35801 / TMC 107 / Erdman) OX=652616 GN=dxs1 PE=3 SV=1	12	5	13	5	638	67.8	6.38	33.53	88.1	98.6	92.8	120.6
A5U4C3	pafA	Pup--protein ligase OS=Mycobacterium tuberculosis (strain ATCC 25177 / H37Ra) OX=419947 GN=pafA PE=3 SV=1	14	6	18	6	452	51.4	6.73	22.96	98.1	87.1	100.2	114.6
A0A120IPS4	RN06_3562	Long-chain-fatty-acid--AMP ligase FadD28 OS=Mycobacterium tuberculosis variant bovis BCG OX=33892 GN=RN06_3562 PE=4 SV=1	7	4	15	1	961	103.3	8.57	25.52	156.2	55.9	115.4	72.5
R4M630	purS	Phosphoribosylformylglycinamidine synthase subunit PurS OS=Mycobacterium tuberculosis CAS/NITR204 OX=1310114 GN=purS PE=3 SV=1	44	3	31	1	79	8.6	4.67	74.6	129.9	88.6	94.9	86.7
A0A0T9BFK2	fadE25	Acyl-CoA dehydrogenase OS=Mycobacterium tuberculosis OX=1773 GN=fadE25 PE=3 SV=1	22	7	26	7	389	41.7	5.34	42.55	77.9	93	121.1	108.1
A0A045IPA0	gnd2	6-phosphogluconate dehydrogenase,decarboxylating OS=Mycobacterium tuberculosis OX=1773 GN=gnd2 PE=4 SV=1	21	5	15	3	340	36.3	5.44	25.35	101.5	85.9	105.5	107
A0A1R3XVX5	BQ2027_MB0652	Uncharacterized protein OS=Mycobacterium bovis (strain ATCC BAA-935 / AF2122/97) OX=233413 GN=BQ2027_MB0652 PE=4 SV=1	35	1	6	1	83	9.4	5.06	13.82	137.4	110.3	66	86.2
A0A0H3M5I0	fadD6	Probable fatty-acid-CoA ligase fadD6 OS=Mycobacterium bovis (strain BCG / Pasteur 1173P2) OX=410289 GN=fadD6 PE=4 SV=1	12	6	14	6	597	64.3	7.91	25.88	93.6	99.9	96.4	110.1
A0A1R3XX99	BQ2027_MB1085	Conserved protein OS=Mycobacterium bovis (strain ATCC BAA-935 / AF2122/97) OX=233413 GN=BQ2027_MB1085 PE=4 SV=1	32	7	21	7	254	28.9	6.76	39.74	94.5	108.5	106	91
A0A396X755	B2G75_17405	Succinate dehydrogenase flavoprotein subunit OS=Mycobacterium tuberculosis OX=1773 GN=B2G75_17405 PE=3 SV=1	15	6	16	6	590	64.8	6.06	23.96	116.1	69.3	122	92.6
A0A0H3LB61	uvrD1	ATP-dependent DNA helicase OS=Mycobacterium tuberculosis (strain ATCC 35801 / TMC 107 / Erdman) OX=652616 GN=uvrD1 PE=3 SV=1	14	7	8	7	771	85	5.54	13.8	103	103.8	99.7	93.5
A0A0T9L8A5	rpoB	DNA-directed RNA polymerase subunit beta OS=Mycobacterium tuberculosis OX=1773 GN=rpoB PE=3 SV=1	6	5	22	2	1158	128.4	5.12	33.36
A0A083W2X2	aroB	3-dehydroquinate synthase OS=Mycobacterium bovis OX=1765 GN=aroB PE=3 SV=1	21	5	15	5	362	38.1	5.47	27.91	100.6	97.6	104	97.9
G0TKW9	MCAN_38111	Putative short-chain type dehydrogenase/reductase OS=Mycobacterium canettii (strain CIPT 140010059) OX=1048245 GN=MCAN_38111 PE=4 SV=1	22	4	13	4	254	27.5	7.44	26.07	107.8	92.4	107.1	92.7
A0A0E8UQW5	dop_1	DEAMIDASE OF PUP DOP OS=Mycobacterium tuberculosis OX=1773 GN=dop_1 PE=4 SV=1	10	5	15	5	554	60.1	6.06	37.12	90.3	102.5	99.3	107.8
A0A109T027	RN09_3817	NADPH quinone oxidoreductase FadB OS=Mycobacterium tuberculosis variant africanum OX=33894 GN=RN09_3817 PE=4 SV=1	20	4	6	4	323	33.8	5.57	17.03	103.7	108.2	92.7	95.4
A0A0H3M0Q5	oxcA	Probable oxalyl-CoA decarboxylase oxcA OS=Mycobacterium bovis (strain BCG / Pasteur 1173P2) OX=410289 GN=oxcA PE=3 SV=1	17	7	10	7	582	61.1	6.15	17.96	82.1	108.7	112.3	96.9
A0A0H3LCQ0	fadE20	Acyl-CoA dehydrogenase OS=Mycobacterium tuberculosis (strain ATCC 35801 / TMC 107 / Erdman) OX=652616 GN=fadE20 PE=3 SV=1	12	4	16	4	386	42.8	5.6	21.07	62.7	103.7	74.4	159.2
A0A0H3M1L3	BCG_0235c	Probable zinc metalloprotease OS=Mycobacterium bovis (strain BCG / Pasteur 1173P2) OX=410289 GN=BCG_0235c PE=4 SV=1	13	8	23	1	663	73.9	5.25	45.54	94	100.4	114.2	91.4
A0A328GA36	C9J59_016335	Rhamnosyl O-methyltransferase OS=Mycobacterium tuberculosis variant pinnipedii OX=194542 GN=C9J59_016335 PE=4 SV=1	21	4	23	4	245	27.8	5.33	65.49	107	96.9	102.8	93.4
A0A2N5R2S9	X011_15735	Acetyl-CoA acetyltransferase OS=Mycobacterium tuberculosis variant microti OV254 OX=1427372 GN=X011_15735 PE=3 SV=1	11	3	12	1	397	41	5.26	31.06	89.4	70.2	150.3	90.1
A0A0U0S2E7	echA14	Enoyl-CoA hydratase OS=Mycobacterium tuberculosis OX=1773 GN=echA14 PE=3 SV=1	26	6	11	6	272	27.8	6.4	25.99	92.7	109.5	99.2	98.5
A0A045IMX4	fadD_1	Putative fatty-acid-CoA ligase FadD23 (Fatty-acid-CoA synthetase) (Fatty-acid-CoA synthase) OS=Mycobacterium tuberculosis OX=1773 GN=fadD_1 PE=4 SV=1	6	2	11	1	584	62.8	5.77	32.59	72.9	93.1	98.5	135.4
A0A045IRT7	murA	UDP-N-acetylglucosamine 1-carboxyvinyltransferase OS=Mycobacterium tuberculosis OX=1773 GN=murA PE=3 SV=1	21	6	12	6	418	44	5.54	26.85	86.7	85	125.8	102.6
A0A109SQ45	ruvB	Holliday junction ATP-dependent DNA helicase RuvB OS=Mycobacterium tuberculosis variant microti OX=1806 GN=ruvB PE=3 SV=1	25	6	9	6	344	36.5	5.63	20.87	124.9	84.1	102.7	88.3
A0A049D792	trpC	Indole-3-glycerol phosphate synthase OS=Mycobacterium avium XTB13-223 OX=1427296 GN=trpC PE=3 SV=1	29	5	17	1	272	28.1	5.29	25.48	101.6	81.9	133.5	83
A0A0H3MBP5	nth	Endonuclease III OS=Mycobacterium bovis (strain BCG / Pasteur 1173P2) OX=410289 GN=nth PE=3 SV=1	36	6	9	6	245	27	9.77	19.17	113.2	80.7	101.9	104.3
A0A1X2LRH0	B8W66_18325	Uncharacterized protein OS=Mycobacterium decipiens OX=1430326 GN=B8W66_18325 PE=4 SV=1	38	2	26	1	100	10.3	4.75	46.37	105.6	87.5	98	108.9
A0A2I7W922	lipM	Esterase LipM OS=Mycobacterium tuberculosis OX=1773 GN=lipM PE=4 SV=1	21	6	18	6	431	46.6	9.16	24.95	91.5	91.8	105.9	110.8
A0A0E7TAB1	ERS007663_03447	Oxidoreductase OS=Mycobacterium tuberculosis OX=1773 GN=ERS007663_03447 PE=4 SV=1	17	5	12	5	457	48	6.28	22.13	100.5	80.6	123.7	95.2
A0A0T9L7Z2	rplL	50S ribosomal protein L7/L12 OS=Mycobacterium tuberculosis OX=1773 GN=rplL PE=3 SV=1	28	3	44	1	129	13.6	4.73	64.28	101.9	112.3	75.9	109.9
A0A0H3LB53	ERDMAN_2451	GTP cyclohydrolase 1 type 2 homolog OS=Mycobacterium tuberculosis (strain ATCC 35801 / TMC 107 / Erdman) OX=652616 GN=ERDMAN_2451 PE=3 SV=1	18	6	13	6	379	39.6	5.33	25.76	93.4	85.9	117.2	103.5
A0A0T9NJZ6	accD2	Acetyl-/propionyl-CoA carboxylase subunit beta OS=Mycobacterium tuberculosis OX=1773 GN=accD2 PE=4 SV=1	9	5	15	5	531	56.4	5.31	26.41	70.5	100.1	85	144.3
A0A2N5R7X9	X011_06230	Alkyl hydroperoxide reductase OS=Mycobacterium tuberculosis variant microti OV254 OX=1427372 GN=X011_06230 PE=4 SV=1	22	3	36	1	195	21.7	4.68	94.64
A0A0T9Y3I8	ERS007663_02470	Conserved exported protein of uncharacterized function OS=Mycobacterium tuberculosis OX=1773 GN=ERS007663_02470 PE=4 SV=1	23	7	13	7	394	42.9	7.17	23.84	80.3	99.4	102.7	117.5
A0A0U0QL74	ERS007679_00862	Putative gluconeogenesis factor OS=Mycobacterium tuberculosis OX=1773 GN=ERS007679_00862 PE=3 SV=1	23	4	10	4	345	36.1	6.92	18.49	101.7	96.9	106.9	94.5
Q79FJ2	gnd1	6-phosphogluconate dehydrogenase, decarboxylating OS=Mycobacterium tuberculosis (strain ATCC 25618 / H37Rv) OX=83332 GN=gnd1 PE=1 SV=1	12	5	8	5	485	51.5	5.44	14.31	51	164.7	81.7	102.7
A0A328GUT5	C9J59_005550	Enoyl-CoA hydratase family protein OS=Mycobacterium tuberculosis variant pinnipedii OX=194542 GN=C9J59_005550 PE=4 SV=1	32	6	9	1	270	27.6	5.66	18.07	90.3	88.3	101.7	119.7
A0A0E8V0K1	tesB	Acyl-CoA thioesterase OS=Mycobacterium tuberculosis OX=1773 GN=tesB PE=4 SV=1	29	6	14	6	306	33.8	6.54	29.75	106.9	115.4	88.7	89
A0A051TVV2	K875_03415	Antigen 84 OS=Mycobacterium [tuberculosis] TKK-01-0051 OX=1324261 GN=K875_03415 PE=4 SV=1	12	3	13	1	267	29	4.82	35.89
A0A0T9CZD9	ERS027646_00994	5-methyltetrahydropteroyltriglutamate/homocysteine S-methyltransferase OS=Mycobacterium tuberculosis OX=1773 GN=ERS027646_00994 PE=3 SV=1	21	4	7	2	337	34.2	4.89	17.58	112.8	86.8	115.9	84.5
A0A083WKS8	Mb1595_p0209	MCE-associated membrane protein OS=Mycobacterium bovis OX=1765 GN=Mb1595_p0209 PE=4 SV=1	32	5	14	5	244	25.9	5.78	27.32	120.9	89.9	104.5	84.7
A0A0E8VYZ8	lnt_1	Apolipoprotein N-acyltransferase OS=Mycobacterium tuberculosis OX=1773 GN=lnt_1 PE=3 SV=1	9	4	15	4	929	99.5	7.61	27.8	97.3	105.2	95.8	101.6
A0A083WGF1	fabH	3-oxoacyl-[acyl-carrier-protein] synthase 3 OS=Mycobacterium bovis OX=1765 GN=fabH PE=3 SV=1	22	4	15	4	335	34.9	5.17	18.6	91.4	95.8	115.1	97.8
R4MFX7	fabG	3-ketoacyl-(Acyl-carrier-protein) reductase OS=Mycobacterium tuberculosis CAS/NITR204 OX=1310114 GN=fabG PE=4 SV=1	22	4	9	4	247	25.9	8.16	13.22	97.4	111.9	92	98.7
A0A0T9XFW0	yexA	Phosphoribosylformylglycinamidine synthase subunit PurS OS=Mycobacterium tuberculosis OX=1773 GN=yexA PE=3 SV=1	23	3	24	1	190	20.1	4.64	73.27	118	101	85.2	95.9
Q7D983	MT0840	Transcriptional regulator OS=Mycobacterium tuberculosis (strain CDC 1551 / Oshkosh) OX=83331 GN=MT0840 PE=4 SV=1	22	4	14	3	268	29.3	5.72	44.34	114.2	100.1	101.7	84
A0A0T7LIL8	ERS007681_03051	HAD hydrolase, family IB OS=Mycobacterium tuberculosis OX=1773 GN=ERS007681_03051 PE=4 SV=1	20	4	12	4	342	37.2	9.26	20.41	97.6	88.1	115.9	98.5
A0A0T5XWZ5	ERS007661_03338	Protein of uncharacterized function (DUF385) OS=Mycobacterium tuberculosis OX=1773 GN=ERS007661_03338 PE=4 SV=1	41	6	22	6	192	21.2	9.74	37.57	112.2	116.3	91.4	80.1
A0A1R3Y2L1	drrA	Daunorubicin-dim-transport atp-binding protein abc transporter drra OS=Mycobacterium bovis (strain ATCC BAA-935 / AF2122/97) OX=233413 GN=drrA PE=4 SV=1	19	5	11	4	331	35.8	6.57	15.97	109.1	97.8	125.1	68.1
A0A1A9E6L8	bioD	ATP-dependent dethiobiotin synthetase BioD OS=Mycobacterium bovis OX=1765 GN=bioD PE=3 SV=1	49	5	9	5	226	22.4	5.33	14.37	106.5	104.2	102.7	86.7
A0A120IYF2	RN08_3604	Uncharacterized protein OS=Mycobacterium tuberculosis variant microti OX=1806 GN=RN08_3604 PE=4 SV=1	17	3	10	3	246	25.5	4.94	12.21	112.7	83.8	112.1	91.3
Q7D5R3	MT3398	Sulfatase family protein OS=Mycobacterium tuberculosis (strain CDC 1551 / Oshkosh) OX=83331 GN=MT3398 PE=4 SV=1	7	6	11	6	992	108	5.55	20.29	114.8	81.8	126.6	76.8
A0A0Y1BRN8	ilvA	L-threonine dehydratase OS=Mycobacterium tuberculosis variant bovis BCG OX=33892 GN=ilvA PE=3 SV=1	14	5	13	5	434	45.8	4.78	24	92.6	105	99.8	102.6
A0A0T9DB88	frr	Ribosome-recycling factor OS=Mycobacterium tuberculosis OX=1773 GN=frr PE=3 SV=1	26	5	25	5	185	20.8	5.96	52.09	104	120.5	87.7	87.8
Q7D527	MT3786	Cysteine synthase/cystathionine beta-synthase family protein OS=Mycobacterium tuberculosis (strain CDC 1551 / Oshkosh) OX=83331 GN=MT3786 PE=4 SV=1	15	4	13	3	368	39.9	6.54	30.83	89.5	92.3	110.2	108.1
A0A0T9PAN5	pheA_1	Prephenate dehydratase OS=Mycobacterium tuberculosis OX=1773 GN=pheA_1 PE=4 SV=1	19	4	7	4	340	35.6	6.27	20.34	107.7	93.8	92.7	105.9
A0A0H3MED5	BCG_3302	Probable transmembrane carbonic anhydrase OS=Mycobacterium bovis (strain BCG / Pasteur 1173P2) OX=410289 GN=BCG_3302 PE=4 SV=1	7	5	12	5	764	80.5	6.67	16.11	60.9	58.9	107.1	173.2
A1KQG0	pks2	Phthioceranic/hydroxyphthioceranic acid synthase OS=Mycobacterium bovis (strain BCG / Pasteur 1173P2) OX=410289 GN=pks2 PE=3 SV=1	5	7	10	6	2126	225.6	5.5	15.24	72.7	79.9	116.3	131.2
A0A0T9XSJ7	wax-dgaT_3	Diacylglycerol O-acyltransferase OS=Mycobacterium tuberculosis OX=1773 GN=wax-dgaT_3 PE=3 SV=1	19	7	13	6	445	47.7	7.83	28.73	92.8	105.9	99.9	101.4
R4M7I1	I917_12745	ESAT-6-like protein OS=Mycobacterium tuberculosis str. Haarlem/NITR202 OX=1304279 GN=I917_12745 PE=3 SV=1	53	3	13	2	94	9.9	4.77	25.31	112.1	89.8	108.8	89.2
A0A0T9MSB8	soj_1	Chromosome partitioning protein ParA OS=Mycobacterium tuberculosis OX=1773 GN=soj_1 PE=4 SV=1	24	5	12	4	266	28.6	8.28	28.88	120	102.5	91.1	86.4
A0A0K2HTR1	rpmC	50S ribosomal protein L29 OS=Mycobacterium tuberculosis variant bovis BCG OX=33892 GN=rpmC PE=3 SV=1	45	5	17	5	77	8.9	5.52	39.52	107.3	107.3	84.7	100.7
A0A0U0RK39	uvrB	UvrABC system protein B OS=Mycobacterium tuberculosis OX=1773 GN=uvrB PE=3 SV=1	14	7	9	7	758	84.4	5.27	13.71	109.3	92	104.5	94.2
A0A396V7N2	B6231_03250	ATPase OS=Mycobacterium tuberculosis OX=1773 GN=B6231_03250 PE=4 SV=1	11	3	18	3	405	43	7.3	29.64	108.3	106.6	94.4	90.6
R4LR30	I917_00560	Uncharacterized protein OS=Mycobacterium tuberculosis str. Haarlem/NITR202 OX=1304279 GN=I917_00560 PE=4 SV=1	23	4	8	4	306	33.1	11.02	19.41	80.2	79.7	97.8	142.3
A8CVN1	mpc53	MPC53 OS=Mycobacterium canettii OX=78331 GN=mpc53 PE=4 SV=1	20	2	9	2	177	18.9	6.61	18.82	114.8	109.4	95	80.7
A0A3E0US26	DSI35_31620	Uncharacterized protein OS=Mycobacterium tuberculosis OX=1773 GN=DSI35_31620 PE=4 SV=1	15	7	13	7	681	74.9	5.85	27.7	97	77.6	102.6	122.7
A0A2I7WDB2	CAB90_04103	Endoribonuclease L-PSP OS=Mycobacterium tuberculosis OX=1773 GN=CAB90_04103 PE=4 SV=1	25	2	13	2	151	15.3	4.96	37.02	104.6	119.6	79.1	96.8
A0A045JBH3	galU	UTP--glucose-1-phosphate uridylyltransferase OS=Mycobacterium tuberculosis OX=1773 GN=galU PE=4 SV=1	24	5	12	5	306	32.4	5.12	12.23	89.3	119.5	90.9	100.3
L7N586	MT1724	Uncharacterized protein OS=Mycobacterium tuberculosis (strain CDC 1551 / Oshkosh) OX=83331 GN=MT1724 PE=4 SV=1	41	2	17	2	74	8.3	4.7	51.41	111.2	94.6	100	94.2
A0A0T9CPT0	sigE_2	RNA polymerase sigma factor OS=Mycobacterium tuberculosis OX=1773 GN=sigE_2 PE=3 SV=1	25	3	6	2	224	24.4	7.36	16.75	95.3	92.3	118	94.4
A0A0T7LE36	glnQ	Glutamine-transport ATP-binding protein ABC transporter GLNQ OS=Mycobacterium tuberculosis OX=1773 GN=glnQ PE=4 SV=1	13	4	17	4	339	36.5	5.45	39.14	95.1	120.2	84.4	100.3
A0A0H3M764	BCG_0073c	Possible transcriptional regulatory protein (MarR-FAMILY) OS=Mycobacterium bovis (strain BCG / Pasteur 1173P2) OX=410289 GN=BCG_0073c PE=4 SV=1	23	4	10	4	208	22.4	11.09	22.62	60.6	141.3	81.6	116.5
A0A0T7LTU8	lipJ	Lignin peroxidase OS=Mycobacterium tuberculosis OX=1773 GN=lipJ PE=4 SV=1	11	3	10	3	465	50	5.67	19.3	92.5	97.3	99.4	110.8
A0A0U0R345	pbpA_1	Penicillin-binding protein PbpA OS=Mycobacterium tuberculosis OX=1773 GN=pbpA_1 PE=4 SV=1	16	7	13	5	495	52	8.62	23.87	87.6	80.3	130.4	101.7
G0TMI0	TB18.5	Uncharacterized protein OS=Mycobacterium canettii (strain CIPT 140010059) OX=1048245 GN=TB18.5 PE=4 SV=1	34	5	13	5	161	17.8	4.97	17.54	100.7	110.4	91.7	97.2
B2HPS3	dnaJ	Chaperone protein DnaJ OS=Mycobacterium marinum (strain ATCC BAA-535 / M) OX=216594 GN=dnaJ PE=3 SV=1	21	6	16	1	396	41.5	7.9	18.42	99.7	68.2	149.7	82.5
A0A0T5XYH8	proB	Glutamate 5-kinase OS=Mycobacterium tuberculosis OX=1773 GN=proB PE=3 SV=1	23	6	15	6	376	38.8	9.35	21.25	93.3	108.5	96.4	101.8
O69443	mntH	Divalent metal cation transporter MntH OS=Mycobacterium bovis (strain ATCC BAA-935 / AF2122/97) OX=233413 GN=mntH PE=3 SV=2	6	4	13	4	684	72.8	9.13	27.41	95.2	94.3	116.1	94.3
Q93EN6		65 kDa heat shock protein (Fragment) OS=Mycobacterium aurum OX=1791 PE=4 SV=1	36	3	57	1	84	8.5	5.06	159.1	61.2	49.3	160.5	129
A0A0E8N7Q0	kstR	TetR family transcriptional regulator OS=Mycobacterium tuberculosis OX=1773 GN=kstR PE=4 SV=1	21	4	16	4	220	24	9.26	31.46	84.9	126.5	82.5	106.1
A0A0U0SAR9	ERS007720_03513	FkbM family methyltransferase OS=Mycobacterium tuberculosis OX=1773 GN=ERS007720_03513 PE=4 SV=1	28	5	15	5	243	26.5	6.68	17.11	63.7	142.5	62.8	131.1
G0TMN4	prcB	Proteasome subunit beta OS=Mycobacterium canettii (strain CIPT 140010059) OX=1048245 GN=prcB PE=3 SV=1	22	4	16	4	291	30.2	4.83	26.27	112.1	108.1	90.1	89.8
A0A0T9E9H2	fadE30	Acyl-CoA dehydrogenase OS=Mycobacterium tuberculosis OX=1773 GN=fadE30 PE=3 SV=1	15	4	10	4	385	42.7	5.34	13.31	84.6	111.5	90.7	113.2
A0A0T7LHH7	mqo	Probable malate:quinone oxidoreductase OS=Mycobacterium tuberculosis OX=1773 GN=mqo PE=3 SV=1	16	6	14	6	494	53.7	8.95	21.1	98.9	97.8	111	92.3
A0A1R3XZP9	BQ2027_MB1211	Aminotransferase OS=Mycobacterium bovis (strain ATCC BAA-935 / AF2122/97) OX=233413 GN=BQ2027_MB1211 PE=3 SV=1	16	4	20	4	362	37.7	6.18	47.88	126	62.4	142.7	68.9
A0A120J1N3	murF	UDP-N-acetylmuramoyl-tripeptide--D-alanyl-D-alanine ligase OS=Mycobacterium tuberculosis variant africanum OX=33894 GN=murF PE=3 SV=1	6	2	6	2	536	55.6	6.77	15.57	102.4	87.6	117.6	92.4
A0A3E0V746	DSI35_04650	Thiamine-monophosphate kinase OS=Mycobacterium tuberculosis OX=1773 GN=DSI35_04650 PE=4 SV=1	26	5	14	5	333	34.3	4.93	23.74	98.9	94.5	109.1	97.5
A0A045IP32	DSI35_10460	Acyltransferase OS=Mycobacterium tuberculosis OX=1773 GN=DSI35_10460 PE=4 SV=1	12	3	8	3	358	39.3	7.99	17.08	68.8	91	128.8	111.4
A0A328GVD4	nfo	Probable endonuclease 4 OS=Mycobacterium tuberculosis variant pinnipedii OX=194542 GN=nfo PE=3 SV=1	25	4	13	4	252	26.8	5.64	22.15	100.2	100.2	93.8	105.8
A0A2I7WAV7	trmD	tRNA (guanine-N(1)-)-methyltransferase OS=Mycobacterium tuberculosis OX=1773 GN=trmD PE=3 SV=1	19	3	7	3	230	25.2	5.44	18.25	90.2	101.6	107	101.2
G0TPE8	clpP1	ATP-dependent Clp protease proteolytic subunit OS=Mycobacterium canettii (strain CIPT 140010059) OX=1048245 GN=clpP1 PE=3 SV=1	28	3	41	2	200	21.7	4.92	92.14	102.3	103.4	96.9	97.5
A0A0H3LN10	serS	Serine--tRNA ligase OS=Mycobacterium tuberculosis (strain ATCC 35801 / TMC 107 / Erdman) OX=652616 GN=serS PE=3 SV=1	16	4	9	4	419	45.3	5.54	20.69	97.5	90.5	119.1	92.9
A0A0T9EFQ6	sthA	Soluble pyridine nucleotide transhydrogenase OS=Mycobacterium tuberculosis OX=1773 GN=sthA PE=3 SV=1	8	3	7	3	613	66	8.03	17.8	89	92.1	129	90
A5TZB0	MRA_0391	Putative conserved secreted protein OS=Mycobacterium tuberculosis (strain ATCC 25177 / H37Ra) OX=419947 GN=MRA_0391 PE=4 SV=1	23	4	15	4	284	31.8	10.11	24.07	76.8	75	114.9	133.3
A0A109SSJ4	RN08_4258	HTH-type transcriptional repressor EthR OS=Mycobacterium tuberculosis variant microti OX=1806 GN=RN08_4258 PE=4 SV=1	20	3	13	3	216	23.7	5.3	30.46	92.4	81.6	124.5	101.4
G0TG82	echA7	Putative enoyl-CoA hydratase ECHA7 (Enoyl hydrase) (Unsaturated acyl-CoA hydratase) (Crotonase) OS=Mycobacterium canettii (strain CIPT 140010059) OX=1048245 GN=echA7 PE=4 SV=1	32	6	8	1	269	27.6	5.91	15.12	88.1	104	97.6	110.3
A0A083W2F8	Mb1595_p2501	PucR family transcriptional regulator OS=Mycobacterium bovis OX=1765 GN=Mb1595_p2501 PE=4 SV=1	19	6	14	6	414	44.6	5.6	21.57	111.4	90.1	106.1	92.4
D6MJP6	fbpB	FbpB OS=Mycobacterium bovis OX=1765 GN=fbpB PE=4 SV=1	10	3	19	2	325	34.5	5.94	27.89	64.5	166.1	86.6	82.8
P9WJL4	murD	UDP-N-acetylmuramoylalanine--D-glutamate ligase OS=Mycobacterium tuberculosis (strain CDC 1551 / Oshkosh) OX=83331 GN=murD PE=3 SV=2	12	4	11	4	496	50.2	5.48	23.86	98.3	92.9	117.6	91.2
A0A0T9EGI4	pepO_2	Zinc metalloprotease OS=Mycobacterium tuberculosis OX=1773 GN=pepO_2 PE=4 SV=1	15	8	21	1	556	61.9	6.02	44.98	110.7	94.5	106	88.7
A0A2I7W672	atpF	ATP synthase subunit b OS=Mycobacterium tuberculosis OX=1773 GN=atpF PE=3 SV=1	18	3	8	3	171	18.3	4.98	18.25	83	102.3	113.2	101.5
A0A0T9VFF6	amiB1	Peptidase M20 domain-containing protein 2 OS=Mycobacterium tuberculosis OX=1773 GN=amiB1 PE=3 SV=1	15	4	11	3	397	40.9	5.14	28.68	110	78.2	126	85.8
A0A0T9VF64	ERS007672_01888	Uncharacterized protein OS=Mycobacterium tuberculosis OX=1773 GN=ERS007672_01888 PE=4 SV=1	19	4	7	4	302	31.8	5.59	19.29	65.4	123.8	79.9	130.9
A0A0H3L8W0	ERDMAN_1363	Tetronasin-transport ATP-binding protein ABCtransporter OS=Mycobacterium tuberculosis (strain ATCC 35801 / TMC 107 / Erdman) OX=652616 GN=ERDMAN_1363 PE=4 SV=1	15	5	10	5	311	33.5	6.39	22.88	100.1	105.5	94.1	100.3
A0A0T9BLJ8	mca_1	Mycothiol S-conjugate amidase OS=Mycobacterium tuberculosis OX=1773 GN=mca_1 PE=3 SV=1	28	6	25	6	297	33.7	5.29	21.61	108.7	89.3	102	100
A0A0H3LBP6	ERDMAN_2352	Uncharacterized protein OS=Mycobacterium tuberculosis (strain ATCC 35801 / TMC 107 / Erdman) OX=652616 GN=ERDMAN_2352 PE=4 SV=1	38	6	8	6	236	25.1	6.1	17.99	96.1	93.9	115.8	94.2
A0A0E8B9H5	prrB	Sensor histidine kinase OS=Mycobacterium tuberculosis OX=1773 GN=prrB PE=4 SV=1	18	6	11	6	469	50	5.66	19.1	75.4	77.1	102.6	144.9
A0A049DUB0	rpsF	30S ribosomal protein S6 OS=Mycobacterium avium XTB13-223 OX=1427296 GN=rpsF PE=3 SV=1	43	3	24	1	96	11	6.57	78.99	112.2	106.7	86.4	94.6
A0A0H3M0T0	ptbB	Phosphotyrosine protein phosphatase ptpB OS=Mycobacterium bovis (strain BCG / Pasteur 1173P2) OX=410289 GN=ptbB PE=4 SV=1	19	5	13	5	276	30.1	6.58	28.62	91.3	108.2	96.8	103.7
A0A051U5R9	smc	Chromosome partition protein Smc OS=Mycobacterium [tuberculosis] TKK-01-0051 OX=1324261 GN=smc PE=3 SV=1	5	5	10	1	1198	129.8	5.15	23.58	130.8	115.9	64	89.3
A0A109SPZ2	RN08_2865	Lipoprotein OS=Mycobacterium tuberculosis variant microti OX=1806 GN=RN08_2865 PE=4 SV=1	11	3	8	2	557	58.6	5.95	21.53	100.4	107.5	87.3	104.8
A0A1R3XY23	BQ2027_MB1357C	Conserved protein OS=Mycobacterium bovis (strain ATCC BAA-935 / AF2122/97) OX=233413 GN=BQ2027_MB1357C PE=4 SV=1	33	3	8	3	152	16.6	5.95	17.43	105.1	101.1	91.6	102.1
A0A0H3LHT7	ERDMAN_2434	Uncharacterized protein OS=Mycobacterium tuberculosis (strain ATCC 35801 / TMC 107 / Erdman) OX=652616 GN=ERDMAN_2434 PE=4 SV=1	24	4	12	4	302	31.8	7.52	35.19	88.2	111.6	96	104.2
A0A109SWI6	bioB	Biotin synthase OS=Mycobacterium tuberculosis variant africanum OX=33894 GN=bioB PE=3 SV=1	20	5	16	5	365	39.2	4.84	20.01	82.1	101.3	92.5	124.1
A0A0H3LEW4	ERDMAN_3858	Uncharacterized protein OS=Mycobacterium tuberculosis (strain ATCC 35801 / TMC 107 / Erdman) OX=652616 GN=ERDMAN_3858 PE=4 SV=1	20	4	14	4	239	26.2	9.5	23.6	96.4	114.1	94.2	95.4
Q8VJZ5	MT1685	Purine cyclase-related protein OS=Mycobacterium tuberculosis (strain CDC 1551 / Oshkosh) OX=83331 GN=MT1685 PE=4 SV=1	27	5	11	5	327	35.2	9.69	16.47	98.2	110.1	95.6	96.1
A0A1K6MAR7	otsA	Alpha, alpha-trehalose-phosphate synthase OS=Mycobacterium tuberculosis OX=1773 GN=otsA PE=4 SV=1	16	8	15	8	517	57.7	7.25	32.45	92.4	99.7	95.4	112.6
A0A1X2LRM8	B8W66_17755	Serine/threonine protein kinase OS=Mycobacterium decipiens OX=1430326 GN=B8W66_17755 PE=4 SV=1	11	4	13	4	461	48.9	10.96	22.63	93.3	75.2	127	104.5
A0A0Y1B187	RN06_0022	Phosphoserine/threonine phosphatase PstP OS=Mycobacterium tuberculosis variant bovis BCG OX=33892 GN=RN06_0022 PE=4 SV=1	9	4	10	3	543	57.5	6.65	23.16	104	76.3	121.5	98.2
A0A0T9AUD0	fadH	NADPH-dependent 2,4-dienoyl-CoA reductase OS=Mycobacterium tuberculosis OX=1773 GN=fadH PE=4 SV=1	13	6	8	6	674	72.9	9.57	19.62	70.9	100.3	97.6	131.2
A0A120IZH7	RN09_0392	Glycerophosphoryl diester phosphodiesterase GlpQ OS=Mycobacterium tuberculosis variant africanum OX=33894 GN=RN09_0392 PE=4 SV=1	14	4	13	4	317	34.8	9.51	26.04	98.3	103.6	98.7	99.5
A0A045JS57	ERS007657_00456	Glycerolphosphodiesterase OS=Mycobacterium tuberculosis OX=1773 GN=ERS007657_00456 PE=4 SV=1	17	3	10	3	304	32.4	5.44	25.16	136.5	105.2	94.4	63.9
A0A083WF73	purN	Phosphoribosylglycinamide formyltransferase OS=Mycobacterium bovis OX=1765 GN=purN PE=3 SV=1	24	2	5	2	215	22.4	6.64	18.43	107.6	108.5	73.4	110.4
R4MIJ0	J113_15995	Uncharacterized protein OS=Mycobacterium tuberculosis CAS/NITR204 OX=1310114 GN=J113_15995 PE=4 SV=1	12	5	6	5	544	59.4	11.59	12.77	89.5	107.9	98	104.5
P9WJC4	espI	ESX-1 secretion-associated protein EspI OS=Mycobacterium tuberculosis (strain CDC 1551 / Oshkosh) OX=83331 GN=espI PE=3 SV=1	12	5	9	5	666	70.6	9.72	19	61.1	103.3	87.6	148
A0A120IV37	RN08_0108	Bifunctional 5'-methylthioadenosine nucleosidase /S-adenosylhomocysteine nucleosidase OS=Mycobacterium tuberculosis variant microti OX=1806 GN=RN08_0108 PE=4 SV=1	33	5	12	5	255	27.3	6.42	24.99	121.6	83.9	107.7	86.7
A5U4H8	ftsQ	Cell division protein FtsQ OS=Mycobacterium tuberculosis (strain ATCC 25177 / H37Ra) OX=419947 GN=ftsQ PE=3 SV=1	18	4	10	4	314	33.9	6.6	30.37	101.7	80.8	108.6	108.9
A0A0H3M4T3	BCG_0994c	Possible oxidoreductase OS=Mycobacterium bovis (strain BCG / Pasteur 1173P2) OX=410289 GN=BCG_0994c PE=4 SV=1	26	5	9	5	288	31.8	5.99	24.94	100.4	97.3	104.2	98.2
A0A120IZN7	RN09_0589	Uncharacterized protein OS=Mycobacterium tuberculosis variant africanum OX=33894 GN=RN09_0589 PE=4 SV=1	46	6	12	6	174	19.1	5.05	21.63	94.5	99.6	122.9	83.1
A0A0T9CZ70	ERS027644_02354	Cell division protein OS=Mycobacterium tuberculosis OX=1773 GN=ERS027644_02354 PE=4 SV=1	26	4	13	4	245	26.9	4.84	20.99	119	82.1	82.8	116.1
A0A396WRM6	B6231_10210	Type VII secretion protein EccE OS=Mycobacterium tuberculosis OX=1773 GN=B6231_10210 PE=4 SV=1	21	6	11	6	406	44.1	6.8	17.84	93.8	60.9	129.6	115.7
A0A045IWY0	rplO	50S ribosomal protein L15 OS=Mycobacterium tuberculosis OX=1773 GN=rplO PE=3 SV=1	33	5	13	5	146	15.5	11.34	28.49	92.8	99.7	106.2	101.4
A0A2I7W856	CAB90_02224	Uncharacterized protein OS=Mycobacterium tuberculosis OX=1773 GN=CAB90_02224 PE=4 SV=1	42	4	12	4	101	10.5	8.68	33.56	64.9	128.8	78.7	127.6
A0A0U0RC83	nuoD	NADH-quinone oxidoreductase subunit D OS=Mycobacterium tuberculosis OX=1773 GN=nuoD PE=3 SV=1	21	7	16	7	440	48.1	5.71	28.64	109.7	84.3	98.6	107.4
A0A0T7LIZ9	bcpB	Peroxidoxin OS=Mycobacterium tuberculosis OX=1773 GN=bcpB PE=4 SV=1	18	4	14	4	184	20	9.94	24.68	111.9	114.4	78.9	94.8
Q7D8X9	MT1080	Oxidoreductase, short-chain dehydrogenase/reductase family OS=Mycobacterium tuberculosis (strain CDC 1551 / Oshkosh) OX=83331 GN=MT1080 PE=3 SV=1	12	3	6	3	302	32.6	10.58	11.98	95.1	104.9	91.3	108.8
A0A0U0QX66	rpsP	30S ribosomal protein S16 OS=Mycobacterium tuberculosis OX=1773 GN=rpsP PE=3 SV=1	44	4	15	1	162	17.4	9.88	11.14	104.5	117.7	89.8	88
A0A0U0QGH4	ERS007672_00011	Transcriptional regulator OS=Mycobacterium tuberculosis OX=1773 GN=ERS007672_00011 PE=4 SV=1	12	6	13	6	516	57.7	7.83	26.46	157.6	62.9	117.2	62.4
A0A083WDH9	Mb1595_p1202	NTE family protein OS=Mycobacterium bovis OX=1765 GN=Mb1595_p1202 PE=4 SV=1	11	3	4	3	360	37.5	5.35	12.67	101.4	114.6	82.9	101.1
A0A0H3MCL7	glgE	Alpha-1,4-glucan:maltose-1-phosphate maltosyltransferase OS=Mycobacterium bovis (strain BCG / Pasteur 1173P2) OX=410289 GN=glgE PE=3 SV=1	8	4	7	4	701	78.6	5.66	18.15	80.9	96.6	114	108.5
A0A0U0R8W6	oppD	Peptide ABC transporter ATP-binding protein OS=Mycobacterium tuberculosis OX=1773 GN=oppD PE=3 SV=1	9	4	12	4	615	65.8	6.44	25.01	100.3	100.5	104.7	94.4
A0A0K0Q243	rpoB	RNA polymerase (Fragment) OS=Mycobacterium tuberculosis OX=1773 GN=rpoB PE=3 SV=1	32	3	14	1	136	15.1	8.27	39.65	92.4	85.3	116.3	106
A0A0U0SXG5	ERS007726_01745	Conserved serine-rich protein of uncharacterized function OS=Mycobacterium tuberculosis OX=1773 GN=ERS007726_01745 PE=4 SV=1	24	3	22	3	117	12.2	8.47	57.95	87.5	106.7	87.2	118.6
G0TIJ3	gmk	Guanylate kinase OS=Mycobacterium canettii (strain CIPT 140010059) OX=1048245 GN=gmk PE=3 SV=1	24	4	6	4	208	22.1	7.46	15.65	85.1	109.4	99.5	106
A0A045JP72	nrdF1	Ribonucleoside-diphosphate reductase subunit beta OS=Mycobacterium tuberculosis OX=1773 GN=nrdF1 PE=3 SV=1	18	5	14	4	322	36.6	4.98	24.11	71.5	102.3	106.1	120.1
A0A1A9E5B2	Mb1595_p1310	Transcriptional regulator OS=Mycobacterium bovis OX=1765 GN=Mb1595_p1310 PE=4 SV=1	32	3	8	1	121	13.1	9.23	19.38	89.5	107	96.2	107.2
A0A120J0M8	RN09_1608	Threonylcarbamoyl-AMP synthase OS=Mycobacterium tuberculosis variant africanum OX=33894 GN=RN09_1608 PE=3 SV=1	28	4	18	4	217	22.6	4.97	35.67	99.7	112.4	88.1	99.9
A0A0T9XGS2	opd	Parathion hydrolase OS=Mycobacterium tuberculosis OX=1773 GN=opd PE=3 SV=1	13	4	11	4	415	45.9	7.62	29.07	67.3	109.9	101.7	121.1
A0A2I7WDI1	proV	Glycine betaine/carnitine/choline/L-proline ABC transporter ATP-binding protein ProV OS=Mycobacterium tuberculosis OX=1773 GN=proV PE=4 SV=1	13	4	9	4	393	41.4	8.56	18.75	118.5	94.6	109	77.9
A0A0T5Y343	tatA	Sec-independent protein translocase protein TatA OS=Mycobacterium tuberculosis OX=1773 GN=tatA PE=3 SV=1	19	2	7	2	115	12.3	10.33	17.47	51.7	72.6	126	149.7
A0A328GAY5	C9J59_019580	Acyl-CoA dehydrogenase OS=Mycobacterium tuberculosis variant pinnipedii OX=194542 GN=C9J59_019580 PE=4 SV=1	28	4	10	4	319	33.4	6.28	21.6	91.8	100.5	105	102.7
A0A328GFG0	C9J59_013845	Acetyl/propionyl/methylcrotonyl-CoA carboxylase subunit alpha OS=Mycobacterium tuberculosis variant pinnipedii OX=194542 GN=C9J59_013845 PE=4 SV=1	15	8	14	8	654	70.5	5.53	29.89	87.2	107.3	99.4	106.1
A0A0U0QZR6	ERS007672_04075	Lipoprotein lpqD OS=Mycobacterium tuberculosis OX=1773 GN=ERS007672_04075 PE=4 SV=1	21	4	11	4	284	30.2	8.88	16.55	75.8	157.7	76.7	89.9
A5U2H4	trxB1	Thioredoxin OS=Mycobacterium tuberculosis (strain ATCC 25177 / H37Ra) OX=419947 GN=trxB1 PE=3 SV=1	34	4	17	4	123	13.3	5	17.6	127.7	87.2	121	64.1
A0A0H3LID8	mbtB	Phenyloxazoline synthase OS=Mycobacterium tuberculosis (strain ATCC 35801 / TMC 107 / Erdman) OX=652616 GN=mbtB PE=4 SV=1	5	5	8	5	1414	151.5	5.6	18.43	96.3	95.8	107.7	100.2
A0A049DL10	gatB	Aspartyl/glutamyl-tRNA(Asn/Gln) amidotransferase subunit B OS=Mycobacterium avium XTB13-223 OX=1427296 GN=gatB PE=3 SV=1	13	5	13	1	503	54.5	5.16	27.82	90.3	105.8	95.7	108.3
P9WIZ6	MT3217	Putative NAD(P)H nitroreductase MT3217 OS=Mycobacterium tuberculosis (strain CDC 1551 / Oshkosh) OX=83331 GN=MT3217 PE=2 SV=2	27	6	17	6	344	37	7.05	29.8	82.7	70.9	115.8	130.6
A0A375YS70	MPP7335_05731	Two component response transcriptional regulatory protein PrrA [Mycobacterium tuberculosis H37Rv] OS=Mycobacterium parafortuitum OX=39692 GN=MPP7335_05731 PE=4 SV=1	14	3	10	1	233	25.1	5.08	15.08	88.2	107.8	111.7	92.4
A0A0T9VNC0	ERS007670_02616	4-amino-4-deoxychorismate lyase OS=Mycobacterium tuberculosis OX=1773 GN=ERS007670_02616 PE=4 SV=1	21	5	12	5	295	31.7	6.25	30.51	98.3	95.4	107.4	99
A0A0T9C1A2	ERS027644_01023	tRNA/rRNA methyltransferase OS=Mycobacterium tuberculosis OX=1773 GN=ERS027644_01023 PE=3 SV=1	12	3	6	3	322	34	10.81	17.45	82.8	82.2	124.2	110.8
A0A0H3M1K8	BCG_0229	Uncharacterized protein OS=Mycobacterium bovis (strain BCG / Pasteur 1173P2) OX=410289 GN=BCG_0229 PE=4 SV=1	12	3	6	3	352	36.5	5.6	20.35	131.6	51.8	155.9	60.7
A0A0U0QZB7	acr1_3	Oxidoreductase OS=Mycobacterium tuberculosis OX=1773 GN=acr1_3 PE=4 SV=1	28	5	9	5	305	32.7	8.47	18.52	86.8	116.6	102.8	93.9
A0A109SW05	RN09_1688	Uncharacterized protein OS=Mycobacterium tuberculosis variant africanum OX=33894 GN=RN09_1688 PE=4 SV=1	20	6	12	6	401	43.7	6.95	23.79	88.4	96	111.4	104.2
A0A0U0RPZ0	purH	Bifunctional purine biosynthesis protein PurH OS=Mycobacterium tuberculosis OX=1773 GN=purH PE=3 SV=1	12	4	15	4	526	55.4	5.83	32.84	94.4	97.4	109	99.2
R4MFZ1	J113_09490	Regulator of sigma subunit, anti-anti-sigma factor RsbU OS=Mycobacterium tuberculosis CAS/NITR204 OX=1310114 GN=J113_09490 PE=4 SV=1	6	3	7	3	689	73.9	5.58	20.99	121.7	87.3	95	95.9
A0A045I839	rpsI	30S ribosomal protein S9 OS=Mycobacterium tuberculosis OX=1773 GN=rpsI PE=1 SV=1	15	2	25	2	151	16.4	10.67	10.7	101.9	113.1	98.1	86.9
A0A2I7W4E5	rplN	50S ribosomal protein L14 OS=Mycobacterium tuberculosis OX=1773 GN=rplN PE=3 SV=1	32	4	19	4	122	13.4	10.07	35.63	91.8	93.7	97.6	116.9
A0A0U0QYJ3	ybeZ_1	Putative hosphate starvation-inducible protein OS=Mycobacterium tuberculosis OX=1773 GN=ybeZ_1 PE=4 SV=1	17	4	7	4	359	38.3	5.3	10.91	68	118.4	103.9	109.7
A0A0T9EN70	echA8_3	Enoyl-CoA hydratase OS=Mycobacterium tuberculosis OX=1773 GN=echA8_3 PE=3 SV=1	19	5	10	5	341	36.9	7.53	14.53	94	106.7	96.8	102.6
A0A328GX17	mfd	Transcription-repair-coupling factor OS=Mycobacterium tuberculosis variant pinnipedii OX=194542 GN=mfd PE=3 SV=1	9	7	10	7	1234	132.8	5.83	12.62	92.1	86.9	123.2	97.7
A0A120IPM1	RN06_3283	RNA polymerase sigma factor OS=Mycobacterium tuberculosis variant bovis BCG OX=33892 GN=RN06_3283 PE=3 SV=1	9	5	18	4	530	59	8.92	30.73	110.5	107.1	101	81.4
A0A0H3LCI7	ERDMAN_0576	Uncharacterized protein OS=Mycobacterium tuberculosis (strain ATCC 35801 / TMC 107 / Erdman) OX=652616 GN=ERDMAN_0576 PE=4 SV=1	23	3	7	3	202	22.2	6.73	13.83	95.8	100.4	92.6	111.3
A0A1A9E9Y3	Mb1595_p2975	Protease OS=Mycobacterium bovis OX=1765 GN=Mb1595_p2975 PE=4 SV=1	19	5	14	5	528	54	5.06	29.91	106.1	90.5	98.2	105.1
A0A0T7LFK8	ERS007679_01814	Conserved protein of uncharacterized function with double hot dog fold, possible hydratase OS=Mycobacterium tuberculosis OX=1773 GN=ERS007679_01814 PE=4 SV=1	14	3	23	3	280	30.1	10.04	20.08	93.2	119.3	94.6	92.9
A0A1E3TIX4	MSP7336_04240	DNA-binding protein HU HupB (Histone-like protein) (HLP) (21-kDa laminin-2-binding protein) [Mycobacterium tuberculosis H37Rv] OS=Mycobacterium shimoidei OX=29313 GN=MSP7336_04240 PE=3 SV=1	20	4	10	1	203	21.5	12.12	22.83	95.2	90.2	78.4	136.2
A0A0U0RJI9	plsB2	Glycerol-3-phosphate acyltransferase OS=Mycobacterium tuberculosis OX=1773 GN=plsB2 PE=3 SV=1	8	5	14	5	804	90	8.75	12.82	104.6	106.5	80.9	108
A0A375YP22	MPP7335_04598	3-oxoacyl-[acyl-carrier protein] synthase 2 KasB (Beta-ketoacyl-ACP synthase) (KAS I) [Mycobacterium tuberculosis H37Rv] OS=Mycobacterium parafortuitum OX=39692 GN=MPP7335_04598 PE=3 SV=1	10	3	12	1	417	43.6	5.38	16.8	109.5	97.4	98.8	94.3
A1KPU4	folE	GTP cyclohydrolase 1 OS=Mycobacterium bovis (strain BCG / Pasteur 1173P2) OX=410289 GN=folE PE=3 SV=1	27	5	15	5	202	22.4	7.12	26.22	119.3	93.3	99.1	88.3
A0A0U0SDT5	hadB	(3R)-hydroxyacyl-ACP dehydratase subunit HadB OS=Mycobacterium tuberculosis OX=1773 GN=hadB PE=4 SV=1	25	2	81	2	148	15.7	5.96	168.25	107.6	106.4	96	89.9
A0A0H3MHC7	BCG_3219c	Uncharacterized protein OS=Mycobacterium bovis (strain BCG / Pasteur 1173P2) OX=410289 GN=BCG_3219c PE=4 SV=1	70	4	19	4	66	7.3	5.05	32.07	102.8	98.2	107.4	91.7
A0A396VDB6	rpsE	30S ribosomal protein S5 OS=Mycobacterium tuberculosis OX=1773 GN=rpsE PE=3 SV=1	15	3	13	3	220	22.8	10.29	26.58	103.8	108.6	91.6	96
A0A0H3LEC9	lhr	ATP-dependent helicase OS=Mycobacterium tuberculosis (strain ATCC 35801 / TMC 107 / Erdman) OX=652616 GN=lhr PE=4 SV=1	7	5	6	5	1513	161.3	6.65	11.02	102.3	99.3	100.6	97.9
R4MC50	mshB	1D-myo-inositol 2-acetamido-2-deoxy-alpha-D-glucopyranoside deacetylase OS=Mycobacterium tuberculosis CAS/NITR204 OX=1310114 GN=mshB PE=3 SV=1	16	3	6	3	319	33.9	6.86	15.92	92	99.9	122.3	85.8
A0A0T9VCK6	ERS023446_01689	Possible conserved membrane protein OS=Mycobacterium tuberculosis OX=1773 GN=ERS023446_01689 PE=4 SV=1	22	4	15	4	304	31	8.21	34.59	102.8	90.6	95.7	110.9
A0A0E8NV36	ugpQ	Glycerophosphoryl diester phosphodiesterase OS=Mycobacterium tuberculosis OX=1773 GN=ugpQ PE=4 SV=1	17	3	8	2	276	30.1	7.36	20.54	139.4	72.9	106.8	81
A0A0U0RJ19	sseA	Maf-like protein ERS007722_01654 OS=Mycobacterium tuberculosis OX=1773 GN=sseA PE=3 SV=1	12	5	15	5	537	58.1	5.3	30.27	157.8	60.8	123.8	57.7
A0A3E0V4N9	DSI35_09245	O-succinylbenzoate--CoA ligase OS=Mycobacterium tuberculosis OX=1773 GN=DSI35_09245 PE=4 SV=1	19	4	11	4	380	38.4	6.18	22.51	126.3	88.9	98.4	86.4
A0A083WMP9	Mb1595_p0273	TetR family transcriptional regulator OS=Mycobacterium bovis OX=1765 GN=Mb1595_p0273 PE=4 SV=1	22	3	14	3	204	22.5	5.26	15.6	120.7	97.1	87.6	94.7
A0A0T9ENK6	ERS007665_01774	Uncharacterized protein OS=Mycobacterium tuberculosis OX=1773 GN=ERS007665_01774 PE=4 SV=1	16	1	6	1	145	15.3	7.31	14.35	76.7	100.4	84.1	138.8
B2ZSG8	mpt63	MPT63 OS=Mycobacterium bovis OX=1765 GN=mpt63 PE=4 SV=1	20	2	6	2	159	16.6	5.06	17.33	156.3	109.8	86.9	47
A0A1A9EAL3	Mb1595_p3210	Amidase OS=Mycobacterium bovis OX=1765 GN=Mb1595_p3210 PE=3 SV=1	9	3	13	3	473	50.9	7.14	31.41	152.4	61.3	130	56.3
A0A051TJ73	K875_05456	Bifunctional membrane-associated penicillin-binding protein 1A/1B PonA2 OS=Mycobacterium [tuberculosis] TKK-01-0051 OX=1324261 GN=K875_05456 PE=4 SV=1	9	5	7	1	809	84.8	5.94	13.72	101.7	75.6	140.3	82.3
A0A328GD75	C9J59_016800	Iron-siderophore ABC transporter substrate-binding protein OS=Mycobacterium tuberculosis variant pinnipedii OX=194542 GN=C9J59_016800 PE=4 SV=1	23	3	11	3	359	36.9	5.48	33.28	93.7	82.3	104.8	119.2
A0A1K3PKQ1	DSI35_01050	1,4-alpha-glucan-branching protein OS=Mycobacterium tuberculosis OX=1773 GN=DSI35_01050 PE=3 SV=1	13	4	9	4	526	57.8	7.02	12.17	90.5	94.1	115.6	99.8
A0A109SAP2	RN06_4264	Mce family protein Mce4D OS=Mycobacterium tuberculosis variant bovis BCG OX=33892 GN=RN06_4264 PE=4 SV=1	8	5	6	5	833	88.7	5.02	12.36	108.4	100.8	113.3	77.5
A0A0U0SG36	lipH	Lipase OS=Mycobacterium tuberculosis OX=1773 GN=lipH PE=4 SV=1	13	3	5	3	388	41.7	5.53	12.34	86.9	117.5	91.8	103.9
A0A1X2LY44	B8W66_05775	NAD(P) transhydrogenase subunit alpha OS=Mycobacterium decipiens OX=1430326 GN=B8W66_05775 PE=4 SV=1	15	4	14	1	365	37.6	4.93	34.68	111.8	70.5	121.3	96.5
G7CCE5	prs	Ribose-phosphate pyrophosphokinase OS=Mycobacterium thermoresistibile (strain ATCC 19527 / DSM 44167 / CIP 105390 / JCM 6362 / NCTC 10409 / 316) OX=1078020 GN=prs PE=3 SV=1	13	4	14	1	326	35.8	6.54	35.55	84.5	72.9	150.2	92.4
A0A2I7W6V7	CAB90_01727	Carboxymuconolactone decarboxylase family protein OS=Mycobacterium tuberculosis OX=1773 GN=CAB90_01727 PE=4 SV=1	19	3	15	3	206	22.8	4.96	29.95	86.6	106.9	107.6	98.9
A0A0U0S3M5	ERS007722_02723	Transmembrane protein OS=Mycobacterium tuberculosis OX=1773 GN=ERS007722_02723 PE=4 SV=1	23	2	4	2	183	18.9	10.95	15.34	102.2	74.2	101.6	122
A0A0K2KR88	lpqZ	Lipoprotein LPQZ OS=Mycobacterium tuberculosis OX=1773 GN=lpqZ PE=4 SV=1	28	5	7	5	327	34.2	6.54	8.71	94.7	90.9	114.3	100.2
Q7D605	MT3258	Uncharacterized protein OS=Mycobacterium tuberculosis (strain CDC 1551 / Oshkosh) OX=83331 GN=MT3258 PE=4 SV=1	18	6	15	6	417	46.5	6.34	32.04	85.2	119.1	81.4	114.3
A0A0Y1BAS4	RN06_0413	Uncharacterized protein OS=Mycobacterium tuberculosis variant bovis BCG OX=33892 GN=RN06_0413 PE=4 SV=1	17	2	8	2	144	15	4.88	15.75	116.4	96.1	91.4	96
A0A0T9AVM2	rnd	Conserved protein of uncharacterized function, alanine rich OS=Mycobacterium tuberculosis OX=1773 GN=rnd PE=4 SV=1	10	3	8	3	438	47.2	5.81	18.87	102.8	106.4	91.3	99.5
A0A1X2LU11	coaD	Phosphopantetheine adenylyltransferase OS=Mycobacterium decipiens OX=1430326 GN=coaD PE=3 SV=1	23	2	9	2	161	17.6	5.91	14.51	97	108.1	90.5	104.4
A0A2R9SF16	lgrA	Methionyl-tRNA formyltransferase OS=Mycobacterium tuberculosis OX=1773 GN=lgrA PE=4 SV=1	18	3	9	3	234	26.5	5.91	22.43	84.5	116.1	99	100.4
Q8VJ48	MT3304	Uncharacterized protein OS=Mycobacterium tuberculosis (strain CDC 1551 / Oshkosh) OX=83331 GN=MT3304 PE=4 SV=1	56	4	13	4	97	10.1	4.97	24.48	139.8	80.9	93.6	85.8
A0A083WEP3	Mb1595_p1220	Cystathionine gamma-synthase OS=Mycobacterium bovis OX=1765 GN=Mb1595_p1220 PE=3 SV=1	7	2	7	2	388	41	5.44	19.77	81.4	113.6	100.6	104.5
A0A0H3LKM2	ERDMAN_4240	Uncharacterized protein OS=Mycobacterium tuberculosis (strain ATCC 35801 / TMC 107 / Erdman) OX=652616 GN=ERDMAN_4240 PE=4 SV=1	33	3	15	3	183	19.9	4.08	31.77	126.3	99.1	87.2	87.4
A0A0H3M4H4	BCG_1706c	Macrolide-transport ATP-binding protein ABC transporter OS=Mycobacterium bovis (strain BCG / Pasteur 1173P2) OX=410289 GN=BCG_1706c PE=4 SV=1	19	8	12	8	591	65	6.67	15.8	93.4	106.6	102.7	97.3
R4M2U6	I917_03925	Uncharacterized protein OS=Mycobacterium tuberculosis str. Haarlem/NITR202 OX=1304279 GN=I917_03925 PE=4 SV=1	30	3	9	2	209	23	7.71	26.84	148.1	63.1	132.3	56.5
A0A0T9CBK8	atsA	Arylsulfatase atsA OS=Mycobacterium tuberculosis OX=1773 GN=atsA PE=4 SV=1	7	3	10	3	811	89.1	5.71	11.88	66.7	107.2	83.7	142.4
A0A120IVR9	rpsH	30S ribosomal protein S8 OS=Mycobacterium tuberculosis variant microti OX=1806 GN=rpsH PE=3 SV=1	55	6	25	6	132	14.4	10.13	14.69	111.3	94.3	102.5	91.9
A0A0H3LFA1	fmu	Fmu protein OS=Mycobacterium tuberculosis (strain ATCC 35801 / TMC 107 / Erdman) OX=652616 GN=fmu PE=3 SV=1	9	3	7	2	457	48.5	9.33	17.69	105.9	84.9	101	108.2
A0A328GCW3	rpsP	30S ribosomal protein S16 OS=Mycobacterium tuberculosis variant pinnipedii OX=194542 GN=rpsP PE=3 SV=1	44	4	11	1	162	17.4	9.79	13.24	92.5	118.9	97.1	91.6
R4LXR5	I917_11475	Lipid-transfer protein OS=Mycobacterium tuberculosis str. Haarlem/NITR202 OX=1304279 GN=I917_11475 PE=4 SV=1	11	5	16	5	485	51.7	7.66	22.77	82.5	111.3	88	118.2
A0A109SAC9	folD	Bifunctional protein FolD OS=Mycobacterium tuberculosis variant bovis BCG OX=33892 GN=folD PE=3 SV=1	20	6	12	6	305	32	6.86	25.3	88.1	106.6	97.3	108
A0A0U0RDZ1	amiA1	N-acyl-L-amino acid amidohydrolase OS=Mycobacterium tuberculosis OX=1773 GN=amiA1 PE=4 SV=1	11	3	10	3	393	41.6	5.92	23.27	103	95.7	103.3	98
A0A0U0SN95	tsnR	23S rRNA methyltransferase OS=Mycobacterium tuberculosis OX=1773 GN=tsnR PE=3 SV=1	21	4	10	4	265	27.4	7.23	16.72	107.2	98.3	103.1	91.4
A0A396X9F4	B2G75_10145	Cadmium-translocating P-type ATPase OS=Mycobacterium tuberculosis OX=1773 GN=B2G75_10145 PE=3 SV=1	11	5	7	5	777	80.3	6.11	15.74	77.9	82	110.5	129.5
A0A109SRV8	RN08_3898	Lipid carrier protein OS=Mycobacterium tuberculosis variant microti OX=1806 GN=RN08_3898 PE=4 SV=1	13	4	7	3	394	41.4	6.65	17.25	84	132.7	90.4	92.9
A1KNE9	nuoI	NADH-quinone oxidoreductase subunit I OS=Mycobacterium bovis (strain BCG / Pasteur 1173P2) OX=410289 GN=nuoI PE=3 SV=1	14	2	14	2	211	23.4	6.89	33.95	111	95.1	102.1	91.9
G0TKV8	MCAN_38001	Uncharacterized protein OS=Mycobacterium canettii (strain CIPT 140010059) OX=1048245 GN=MCAN_38001 PE=4 SV=1	17	3	17	3	178	19.5	4.89	43.95	106.4	94.3	108.7	90.6
R4M3Q0	moaA	Molybdenum cofactor biosynthesis protein A OS=Mycobacterium tuberculosis str. Haarlem/NITR202 OX=1304279 GN=moaA PE=3 SV=1	7	3	8	3	584	62.5	8.7	14.31	107.5	104	90.2	98.3
A0A0U0RTM7	fabG_3	Short-chain dehydrogenase/reductase OS=Mycobacterium tuberculosis OX=1773 GN=fabG_3 PE=4 SV=1	20	4	8	4	295	30.6	6.34	10.92	90	120.2	88.7	101
A0A0T9ET35	ERS027656_04321	Conserved membrane protein of uncharacterized function OS=Mycobacterium tuberculosis OX=1773 GN=ERS027656_04321 PE=4 SV=1	14	3	11	1	269	28.9	8.63	29.73	50.3	94	78	177.6
A0A0H3M9G8	BCG_2782	Probable alanine rich hydrolase OS=Mycobacterium bovis (strain BCG / Pasteur 1173P2) OX=410289 GN=BCG_2782 PE=4 SV=1	28	4	10	4	245	26.1	5.31	15.25	117.3	89.1	100.6	93.1
A0A0T9VK67	rplI	50S ribosomal protein L9 OS=Mycobacterium tuberculosis OX=1773 GN=rplI PE=3 SV=1	22	2	37	2	152	16.2	8.97	36.91	102.2	126.9	88.9	81.9
Q7D8L7	MT1249	Uncharacterized protein OS=Mycobacterium tuberculosis (strain CDC 1551 / Oshkosh) OX=83331 GN=MT1249 PE=4 SV=1	39	3	23	3	90	9.7	7.2	51.74	95.8	83.7	55.8	164.7
A0A045JW80	pepA_1	Serine protease OS=Mycobacterium tuberculosis OX=1773 GN=pepA_1 PE=4 SV=1	13	2	7	2	355	34.9	5.33	20.13	102.7	113.4	105.8	78
A0A0E9AGV1	SAMEA2683035_02673	Fructose-bisphosphate aldolase OS=Mycobacterium tuberculosis OX=1773 GN=SAMEA2683035_02673 PE=4 SV=1	18	4	8	4	376	41.5	9.74	13.1	112.7	77.9	110.1	99.3
A0A1X2LNR7	B8W66_23210	Enoyl-CoA hydratase OS=Mycobacterium decipiens OX=1430326 GN=B8W66_23210 PE=3 SV=1	20	4	16	1	257	27.1	5.67	33.53	124	99.9	74.3	101.8
A0A109T1G8	RN09_4498	Bifunctional penicillin-insensitive transglycosylase/penicillin-sensitive transpeptidase OS=Mycobacterium tuberculosis variant africanum OX=33894 GN=RN09_4498 PE=4 SV=1	8	5	7	1	829	86.8	5.72	16.24	116.7	73.8	114.3	95.3
A0A1R3Y3H1	BQ2027_MB3244	Conserved protein OS=Mycobacterium bovis (strain ATCC BAA-935 / AF2122/97) OX=233413 GN=BQ2027_MB3244 PE=4 SV=1	14	3	9	3	321	34.5	9.04	23.75	107.4	98.1	104.4	90.2
A0A0T9D3R5	rutA	Putative oxidoreductase OS=Mycobacterium tuberculosis OX=1773 GN=rutA PE=4 SV=1	23	6	16	6	264	28.5	6.52	20.77	109.6	91.3	99.5	99.6
A0A0T9V8R2	mbtI	Isochorismate synthase OS=Mycobacterium tuberculosis OX=1773 GN=mbtI PE=4 SV=1	10	3	8	3	450	48.7	5.27	17.09	112.8	87.8	117.8	81.6
A0A0K2HXL2	RN06_2749	Peroxiredoxin OS=Mycobacterium tuberculosis variant bovis BCG OX=33892 GN=RN06_2749 PE=4 SV=1	27	4	11	4	153	16.8	5.48	23.85	94.6	112.3	89	104.1
Q7DAH8	MT0083	Hydrolase, alpha/beta hydrolase fold family OS=Mycobacterium tuberculosis (strain CDC 1551 / Oshkosh) OX=83331 GN=MT0083 PE=4 SV=1	20	5	12	5	284	30.6	8.07	18.86	99	110.1	98.9	92.1
G7CDV2	KEK_05802	NAD/mycothiol-dependent formaldehyde dehydrogenase OS=Mycobacterium thermoresistibile (strain ATCC 19527 / DSM 44167 / CIP 105390 / JCM 6362 / NCTC 10409 / 316) OX=1078020 GN=KEK_05802 PE=3 SV=1	15	3	7	1	362	38.2	4.91	20.44
A0A045JVI2	cysNC	Multifunctional fusion protein OS=Mycobacterium tuberculosis OX=1773 GN=cysNC PE=3 SV=1	12	6	10	6	614	67.8	6.65	14.71	95.9	101.1	104.9	98.1
A0A0U0TAG8	fadE9	Acyl-CoA dehydrogenase OS=Mycobacterium tuberculosis OX=1773 GN=fadE9 PE=3 SV=1	17	6	10	6	392	41.6	5.5	18.17	85.8	107.6	89.2	117.4
A0A0U0QXM1	menH	Demethylmenaquinone methyltransferase OS=Mycobacterium tuberculosis OX=1773 GN=menH PE=3 SV=1	13	2	5	2	245	26	9.98	9.96	82.3	109.8	84.2	123.6
P9WP19	dapF	Diaminopimelate epimerase OS=Mycobacterium tuberculosis (strain ATCC 25618 / H37Rv) OX=83332 GN=dapF PE=1 SV=1	17	4	14	4	289	29.7	5.21	44.46	103	97	95.7	104.3
A0A0T9B7N9	purQ	Phosphoribosylformylglycinamidine synthase subunit PurQ OS=Mycobacterium tuberculosis OX=1773 GN=purQ PE=3 SV=1	20	4	16	4	226	24.2	6.68	38.01	100.7	102.6	93.1	103.6
A0A0E9AE71	xseA	Exodeoxyribonuclease 7 large subunit OS=Mycobacterium tuberculosis OX=1773 GN=xseA PE=3 SV=1	19	6	9	6	415	44.6	9.06	11.8	88.3	84.6	149.6	77.5
A0A0H3M1H6	adhE1	Putative zinc-type alcohol dehydrogenase (E subunit) adhE OS=Mycobacterium bovis (strain BCG / Pasteur 1173P2) OX=410289 GN=adhE1 PE=3 SV=1	16	3	7	3	383	39.4	6.74	19.78	79.1	94	122.9	104
A0A0T9V5Q0	ERS023446_00148	Nucleoid-associated protein ERS023446_00148 OS=Mycobacterium tuberculosis OX=1773 GN=ERS023446_00148 PE=3 SV=1	24	2	18	2	136	15.3	9.99	32.42	108.2	100.1	94.2	97.5
A0A0H3LG43	argR	Arginine repressor OS=Mycobacterium tuberculosis (strain ATCC 35801 / TMC 107 / Erdman) OX=652616 GN=argR PE=3 SV=1	42	4	7	1	170	17.3	5.59	17.3
R4M772	I917_24005	Uncharacterized protein OS=Mycobacterium tuberculosis str. Haarlem/NITR202 OX=1304279 GN=I917_24005 PE=4 SV=1	13	3	4	2	393	41.4	10.96	9.96	147.2	79.5	94.8	78.5
A0A1A9E8H9	rsmH	Ribosomal RNA small subunit methyltransferase H OS=Mycobacterium bovis OX=1765 GN=rsmH PE=3 SV=1	14	4	8	4	396	42.5	8.31	17.88	91.4	91.2	116.9	100.4
B2HM75	MMAR_2089	Conserved protein OS=Mycobacterium marinum (strain ATCC BAA-535 / M) OX=216594 GN=MMAR_2089 PE=4 SV=1	27	4	17	1	190	21.3	6.29	12.6	109.3	113.8	84.6	92.3
A0A1X2LU45	dkgA	2,5-didehydrogluconate reductase A OS=Mycobacterium decipiens OX=1430326 GN=dkgA PE=4 SV=1	20	3	30	1	281	30.1	4.92	79.22
R4MF04	J113_07215	Uncharacterized protein OS=Mycobacterium tuberculosis CAS/NITR204 OX=1310114 GN=J113_07215 PE=4 SV=1	29	4	6	4	196	21.3	10.23	16.46	108	80.3	140.1	71.6
A0A045IVR8	DSI35_29530	Dehydrogenase/reductase OS=Mycobacterium tuberculosis OX=1773 GN=DSI35_29530 PE=4 SV=1	19	3	8	3	302	32.7	8.13	15.83	88.4	81.7	128.3	101.6
A0A081I243	K883_02522	UPF0678 fatty acid-binding protein-like protein K883_02522 OS=Mycobacterium sp. TKK-01-0059 OX=1324269 GN=K883_02522 PE=3 SV=1	15	2	4	2	228	24.7	4.84	12.89	106.4	111.1	93.4	89.1
A5U6T2	rncS	Ribonuclease 3 OS=Mycobacterium tuberculosis (strain ATCC 25177 / H37Ra) OX=419947 GN=rncS PE=3 SV=1	11	2	9	2	240	25.4	5.47	23.63	104.2	95.6	110.1	90.1
A0A083WF20	Mb1595_p1012	Acetyl-CoA carboxylase carboxyl transferase subunit beta OS=Mycobacterium bovis OX=1765 GN=Mb1595_p1012 PE=4 SV=1	12	4	7	4	495	51.7	6.55	15.68	99.3	99.5	99.5	101.6
A0A0T9ZMR9	limA	Epoxide hydrolase OS=Mycobacterium tuberculosis OX=1773 GN=limA PE=4 SV=1	7	3	10	3	452	47	11.19	28.57	74.5	136.3	83.4	105.8
A0A0T9KCZ3	secA1	Protein translocase subunit SecA OS=Mycobacterium tuberculosis OX=1773 GN=secA1 PE=3 SV=1	4	3	14	1	959	107.2	4.97	8.92	99.4	85.8	135.6	79.2
A0A0U0QYG5	ERS007741_00103	Cutinase OS=Mycobacterium tuberculosis OX=1773 GN=ERS007741_00103 PE=3 SV=1	10	1	4	1	249	25.2	5.53	15.56	77.8	108.7	104.4	109
A0A0U0UJ81	ERS007731_04349	CBS domain-containing protein OS=Mycobacterium tuberculosis OX=1773 GN=ERS007731_04349 PE=4 SV=1	23	4	10	4	171	18.3	7.03	15.53	87.8	120.9	105.2	86
A0A075ZCG2	zwf	Glucose-6-phosphate 1-dehydrogenase OS=Mycobacterium tuberculosis OX=1773 GN=zwf PE=3 SV=1	13	4	6	4	514	57.3	5.67	9.93	157.4	59.1	120.8	62.8
Q8VJ41	MT3369	Uncharacterized protein OS=Mycobacterium tuberculosis (strain CDC 1551 / Oshkosh) OX=83331 GN=MT3369 PE=4 SV=1	21	3	16	3	145	15.6	9.52	33.58	72.6	116.2	79.5	131.7
A0A051U3E8	tpiA	Triosephosphate isomerase OS=Mycobacterium [tuberculosis] TKK-01-0051 OX=1324261 GN=tpiA PE=3 SV=1	15	3	11	1	261	27.6	5.94	15.72	94.3	97.9	88.3	119.6
A0A0T9AYT4	ERS024213_01164	Antibiotic biosynthesis monooxygenase domain-containing protein OS=Mycobacterium tuberculosis OX=1773 GN=ERS024213_01164 PE=4 SV=1	9	2	10	2	428	44.8	10.84	16.63	97.5	103.8	94.8	103.9
A5U8Q9	lpqE	Putative lipoprotein LpqE OS=Mycobacterium tuberculosis (strain ATCC 25177 / H37Ra) OX=419947 GN=lpqE PE=4 SV=1	36	3	9	3	182	18.8	9.35	25.88	95.6	119.8	92.3	92.2
A0A109SL80	RN08_0511	Aldehyde dehydrogenase OS=Mycobacterium tuberculosis variant microti OX=1806 GN=RN08_0511 PE=3 SV=1	12	4	6	4	507	54.5	5.27	6.72	74.3	137	102.3	86.4
A0A051TX25	prfA	Peptide chain release factor 1 OS=Mycobacterium [tuberculosis] TKK-01-0051 OX=1324261 GN=prfA PE=3 SV=1	20	5	10	1	357	39.1	5.06	16.55	90.8	107.9	101.2	100.1
A0A045HAP4	CAB90_03468	Hypothetical alanine and valine rich protein OS=Mycobacterium tuberculosis OX=1773 GN=CAB90_03468 PE=4 SV=1	14	3	6	3	295	32.3	8.16	15.86	76.5	77.7	115.9	129.8
A0A0E8U3J3	scoB	Succinyl-CoA:3-ketoacid-coenzyme A transferase subunit beta OS=Mycobacterium tuberculosis OX=1773 GN=scoB PE=4 SV=1	26	4	9	4	218	22.9	5.36	17.54	77.1	98.7	120.1	104.2
A0A0H3M2X0	mapA	Methionine aminopeptidase OS=Mycobacterium bovis (strain BCG / Pasteur 1173P2) OX=410289 GN=mapA PE=3 SV=1	14	2	8	2	266	27.3	5.76	12.17	74.1	72.5	163.5	89.9
A0A0T7LDS7	nuoE	NADH dehydrogenase I subunit E OS=Mycobacterium tuberculosis OX=1773 GN=nuoE PE=4 SV=1	21	3	10	3	253	27.3	4.94	25.26	73.5	101.7	110.6	114.3
A0A2I7W5V2	dapE_1	Succinyl-diaminopimelate desuccinylase DapE OS=Mycobacterium tuberculosis OX=1773 GN=dapE_1 PE=4 SV=1	17	4	12	4	354	37.4	5.69	24.72	94.2	94.3	112.4	99.1
A0A0T9CSY4	rpiB	Ribose-5-phosphate isomerase B OS=Mycobacterium tuberculosis OX=1773 GN=rpiB PE=4 SV=1	25	3	16	3	198	20.8	6.52	36.61	86.5	100.5	121.8	91.2
A0A0E9AFD1	ERS023446_03119	Esterase of the alpha-beta hydrolase superfamily OS=Mycobacterium tuberculosis OX=1773 GN=ERS023446_03119 PE=4 SV=1	20	3	5	3	294	30.4	5.15	14.95	88.1	94.9	118.9	98
A0A081I7R4	K883_00682	Citronellol/citronellal dehydrogenase OS=Mycobacterium sp. TKK-01-0059 OX=1324269 GN=K883_00682 PE=4 SV=1	15	4	14	1	282	29.8	5.5	28.63	97.5	105.5	108.5	88.5
Q7D9U2	MT0443	Uncharacterized protein OS=Mycobacterium tuberculosis (strain CDC 1551 / Oshkosh) OX=83331 GN=MT0443 PE=4 SV=1	25	6	9	3	315	34.1	8.27	22.36	97.4	94.9	112.9	94.7
A0A083W0B5	Mb1595_p2801	Putative succinyl-CoA:3-ketoacid coenzyme A transferase subunit A OS=Mycobacterium bovis OX=1765 GN=Mb1595_p2801 PE=4 SV=1	29	4	5	4	248	26.3	5.76	11.46	94.5	108.5	92.1	104.8
A7Y0Q9	nat	Arylamine N-acetyltransferase (Fragment) OS=Mycobacterium tuberculosis variant caprae OX=115862 GN=nat PE=4 SV=1	18	4	8	4	283	31	5.67	11.69	89.6	106.5	104.1	99.7
A0A0U0S3E3	garR_2	3-hydroxyisobutyrate dehydrogenase OS=Mycobacterium tuberculosis OX=1773 GN=garR_2 PE=3 SV=1	20	3	4	3	299	30.3	5.94	14.48	65	114.1	112.1	108.9
A0A120IXL6	RN08_2732	Uncharacterized protein OS=Mycobacterium tuberculosis variant microti OX=1806 GN=RN08_2732 PE=4 SV=1	19	2	11	2	207	23	5.57	10.23	113.6	108.5	114.3	63.6
A0A0H3M6M5	qcrB	Probable Ubiquinol-cytochrome C reductase QcrB (Cytochrome B subunit) OS=Mycobacterium bovis (strain BCG / Pasteur 1173P2) OX=410289 GN=qcrB PE=4 SV=1	6	3	12	3	549	61	8.51	18.84	46.5	56.1	121.5	175.9
A0A2N5R866	X011_06550	Oxidoreductase OS=Mycobacterium tuberculosis variant microti OV254 OX=1427372 GN=X011_06550 PE=4 SV=1	12	3	10	1	334	35.4	9.14	24.87	113.3	103.3	99	84.4
P9WMR6	MT1382	dITP/XTP pyrophosphatase OS=Mycobacterium tuberculosis (strain CDC 1551 / Oshkosh) OX=83331 GN=MT1382 PE=3 SV=1	39	3	6	3	204	21	5.26	10.77	107.7	101.9	99.1	91.3
A0A0T9EHS3	hmp	Hemoglobine-related protein HMP OS=Mycobacterium tuberculosis OX=1773 GN=hmp PE=4 SV=1	18	4	7	4	365	39.2	4.81	5.13	110.6	76.8	135.1	77.5
A0A0T9BEP9	ethA_1	Monooxygenase ethA OS=Mycobacterium tuberculosis OX=1773 GN=ethA_1 PE=4 SV=1	15	4	12	4	502	56.7	8.37	19.59	80.1	86.3	93	140.6
A0A081I3F0	K883_01207	Isocitrate lyase Icl OS=Mycobacterium sp. TKK-01-0059 OX=1324269 GN=K883_01207 PE=4 SV=1	13	5	17	1	428	46.9	5.43	35.04	96.2	78.3	115.6	110
Q7D791	MT2448	Peptide synthetase OS=Mycobacterium tuberculosis (strain CDC 1551 / Oshkosh) OX=83331 GN=MT2448 PE=4 SV=1	4	5	7	5	1787	195.2	5.72	13.73	97.1	87.6	107.7	107.6
G0TPK3	MCAN_04961	Uncharacterized protein OS=Mycobacterium canettii (strain CIPT 140010059) OX=1048245 GN=MCAN_04961 PE=4 SV=1	24	5	9	5	296	32.9	7.71	10.22	102.4	66.7	121.1	109.7
A0A0T7LTJ5	menB_2	Enoyl-CoA hydratase OS=Mycobacterium tuberculosis OX=1773 GN=menB_2 PE=4 SV=1	16	3	6	3	280	28.9	5.27	16.51	101.6	119.5	80.4	98.5
A0A0H3M7M5	BCG_0303c	Probable periplasmic iron-transport lipoprotein OS=Mycobacterium bovis (strain BCG / Pasteur 1173P2) OX=410289 GN=BCG_0303c PE=4 SV=1	16	4	8	4	330	35.2	6.25	11.75	96.9	105.4	108.5	89.2
G7CG01	KEK_09612	Glyceraldehyde-3-phosphate dehydrogenase OS=Mycobacterium thermoresistibile (strain ATCC 19527 / DSM 44167 / CIP 105390 / JCM 6362 / NCTC 10409 / 316) OX=1078020 GN=KEK_09612 PE=3 SV=1	13	3	27	1	340	35.9	5.44	33.27	96.7	112.1	95.6	95.6
I6Y1W3	Rv2857c	Probable short-chain type dehydrogenase/reductase OS=Mycobacterium tuberculosis (strain ATCC 25618 / H37Rv) OX=83332 GN=Rv2857c PE=1 SV=1	15	4	6	4	258	26.8	4.96	12.01	88.5	105.8	102.6	103.1
A0A1X2LW41	argJ	Arginine biosynthesis bifunctional protein ArgJ OS=Mycobacterium decipiens OX=1430326 GN=argJ PE=3 SV=1	11	3	7	1	404	41.1	4.98	15.38
A0A1X2LQH1	pyrG	CTP synthase OS=Mycobacterium decipiens OX=1430326 GN=pyrG PE=3 SV=1	12	4	8	1	583	63.2	5.5	17.56	97.8	99	106.8	96.4
A0A0E8NSG4	ERS007741_02834	Putative esterase of the alpha-beta hydrolase superfamily OS=Mycobacterium tuberculosis OX=1773 GN=ERS007741_02834 PE=4 SV=1	10	4	11	4	586	64	7.08	25.58	91.5	92.4	114.4	101.7
A0A0U0RCW2	rnj	Ribonuclease J OS=Mycobacterium tuberculosis OX=1773 GN=rnj PE=3 SV=1	10	4	10	4	569	59.9	6.87	15.91	95.1	94.2	113.2	97.5
A0A2I7W8B8	clcD	Carboxymethylenebutenolidase OS=Mycobacterium tuberculosis OX=1773 GN=clcD PE=4 SV=1	12	3	12	3	237	25.2	9.55	34.14	111.6	100.7	90	97.6
A0A0E7THL7	pyrD	Dihydroorotate dehydrogenase (quinone) OS=Mycobacterium tuberculosis OX=1773 GN=pyrD PE=3 SV=1	17	5	13	5	372	39.6	10.15	8.85	105.5	91.9	103.8	98.8
B2HR27	argJ	Arginine biosynthesis bifunctional protein ArgJ OS=Mycobacterium marinum (strain ATCC BAA-535 / M) OX=216594 GN=argJ PE=3 SV=1	11	3	8	1	404	41.3	5.11	14.68	96.6	114.2	85.8	103.4
P9WHV7	ppnK	NAD kinase OS=Mycobacterium tuberculosis (strain ATCC 25618 / H37Rv) OX=83332 GN=ppnK PE=1 SV=1	21	6	7	6	307	32.9	5.44	15.07	94.9	95.9	108.9	100.2
A0A0U0U9Z4	ERS007739_03037	CBS domain-containing protein OS=Mycobacterium tuberculosis OX=1773 GN=ERS007739_03037 PE=4 SV=1	29	3	9	3	165	17.7	6.01	17.71	106.1	101.6	100.8	91.5
A0A0T9CLB2	mazF7	Toxin OS=Mycobacterium tuberculosis OX=1773 GN=mazF7 PE=4 SV=1	35	3	9	3	141	14.9	9.92	14.62	81.6	92.5	126.3	99.5
A0A0T7LAY4	ERS007679_00683	ATPase AAA+ superfamily protein OS=Mycobacterium tuberculosis OX=1773 GN=ERS007679_00683 PE=4 SV=1	12	4	8	4	441	48.3	8.03	14.35	97.5	102.4	98.4	101.7
A0A1X2LLT9	B8W66_23460	Phosphopantetheine-binding protein OS=Mycobacterium decipiens OX=1430326 GN=B8W66_23460 PE=4 SV=1	6	3	6	1	851	90.4	5.17	14.83	66.1	67.6	125.6	140.8
Q8VKH1	mma3	Methoxy mycolic acid synthase 3 OS=Mycobacterium tuberculosis (strain CDC 1551 / Oshkosh) OX=83331 GN=mma3 PE=4 SV=1	20	3	7	3	301	34	5.63	8.06	53.8	130.1	84.6	131.5
A0A109SPY4	RN08_2861	Peptidyl-prolyl cis-trans isomerase B OS=Mycobacterium tuberculosis variant microti OX=1806 GN=RN08_2861 PE=4 SV=1	19	3	16	3	328	34.8	8.69	26.2	70.9	73.3	111.9	143.9
A0A0T9C5M6	ileS	Isoleucine--tRNA ligase OS=Mycobacterium tuberculosis OX=1773 GN=ileS PE=3 SV=1	4	4	10	4	1051	118.3	5.24	15.17	76.2	84.8	131.8	107.2
A0A0E8UC29	ERS007661_00430	DNA-binding protein OS=Mycobacterium tuberculosis OX=1773 GN=ERS007661_00430 PE=4 SV=1	28	3	6	3	154	16.6	8.65	11.27	97	126.2	76.2	100.6
A1KLQ2	BCG_2577c	Putative pre-16S rRNA nuclease OS=Mycobacterium bovis (strain BCG / Pasteur 1173P2) OX=410289 GN=BCG_2577c PE=3 SV=1	35	4	8	2	170	18.1	8.28	9.4	118.9	96.1	103.9	81.1
A0A2I7W6D0	CAB90_01513	Transcriptional regulator OS=Mycobacterium tuberculosis OX=1773 GN=CAB90_01513 PE=4 SV=1	13	2	6	2	218	24	5.36	10.72	108.6	94.1	101.5	95.8
A0A081I6U6	pfkA	ATP-dependent 6-phosphofructokinase OS=Mycobacterium sp. TKK-01-0059 OX=1324269 GN=pfkA PE=3 SV=1	20	4	7	1	343	36.9	6.47	15.78
A0A109SKH6	RN08_0443	Uncharacterized protein OS=Mycobacterium tuberculosis variant microti OX=1806 GN=RN08_0443 PE=4 SV=1	21	3	8	3	239	25.3	5.92	19.03	110.7	101.1	94.3	93.9
A0A328GRS8	ribBA	Riboflavin biosynthesis protein RibBA OS=Mycobacterium tuberculosis variant pinnipedii OX=194542 GN=ribBA PE=3 SV=1	12	3	9	3	425	46	5.78	17.94	92.2	107.3	89.6	110.9
A0A0H3LFX5	ndk	Nucleoside diphosphate kinase OS=Mycobacterium tuberculosis (strain ATCC 35801 / TMC 107 / Erdman) OX=652616 GN=ndk PE=3 SV=1	29	3	12	3	140	14.9	5.48	33.08	97.3	124.7	88.4	89.6
A0A0H3L7R0	ERDMAN_1011	Acetyl-CoA acetyltransferase OS=Mycobacterium tuberculosis (strain ATCC 35801 / TMC 107 / Erdman) OX=652616 GN=ERDMAN_1011 PE=3 SV=1	23	6	10	6	412	43.8	5.21	3.95	75.2	110.1	87.2	127.4
A0A0H3M6S2	BCG_2620	Probable membrane protein OS=Mycobacterium bovis (strain BCG / Pasteur 1173P2) OX=410289 GN=BCG_2620 PE=4 SV=1	27	4	6	4	206	21.9	4.81	11.5	91.2	100.2	117.9	90.7
A0A396WTL9	B6231_18265	Uncharacterized protein OS=Mycobacterium tuberculosis OX=1773 GN=B6231_18265 PE=4 SV=1	40	4	12	4	213	22.7	4.28	18.91	116.2	90.5	95.3	98
A0A0T9VJJ8	lprK	MCE-family lipoprotein OS=Mycobacterium tuberculosis OX=1773 GN=lprK PE=4 SV=1	8	3	10	3	390	42.2	8.24	16.35	101	145.4	83.5	70.1
A0A0T9AW46	tgs3	Diacylglycerol O-acyltransferase OS=Mycobacterium tuberculosis OX=1773 GN=tgs3 PE=3 SV=1	9	3	9	3	473	51.4	8.15	20.02	110.5	107.5	91.1	91
A0A0T9C1L4	cobT	Nicotinate-nucleotide--dimethylbenzimidazole phosphoribosyltransferase OS=Mycobacterium tuberculosis OX=1773 GN=cobT PE=3 SV=1	14	3	5	3	361	36.3	5.14	9.95	111.1	92	98.2	98.7
A0A0H3LD16	fadD24	Acyl-CoA synthetase OS=Mycobacterium tuberculosis (strain ATCC 35801 / TMC 107 / Erdman) OX=652616 GN=fadD24 PE=4 SV=1	9	4	11	3	584	62.8	6.11	20.67	89.3	110.1	100.1	100.5
A0A0H4FWE8	RN06_3878	Lipase LipV OS=Mycobacterium tuberculosis variant bovis BCG OX=33892 GN=RN06_3878 PE=4 SV=1	14	3	11	3	261	27.9	5.86	23.49	116.6	91.4	109.7	82.2
A0A0T9G1I2	murC	UDP-N-acetylmuramate--L-alanine ligase OS=Mycobacterium tuberculosis OX=1773 GN=murC PE=3 SV=1	12	4	7	4	494	51.1	6.73	8.04	93.1	98.4	100.9	107.6
Q8VJC4	MT2892	Uncharacterized protein OS=Mycobacterium tuberculosis (strain CDC 1551 / Oshkosh) OX=83331 GN=MT2892 PE=4 SV=1	27	3	6	3	246	26.5	7.61	6.67	104.5	90.3	94.4	110.8
R4M1Q0	I917_21820	Alkyldihydroxyacetonephosphate synthase AgpS OS=Mycobacterium tuberculosis str. Haarlem/NITR202 OX=1304279 GN=I917_21820 PE=4 SV=1	8	3	7	3	528	56.5	6.33	13.86	79.8	114.1	84.2	121.9
A0A0T5YER0	oxyR	LysR family transcriptional regulator OS=Mycobacterium tuberculosis OX=1773 GN=oxyR PE=3 SV=1	20	4	9	4	316	34.5	6.24	19.74	102.3	91.8	107.3	98.6
A0A0H3LAN5	ERDMAN_2260	Uncharacterized protein OS=Mycobacterium tuberculosis (strain ATCC 35801 / TMC 107 / Erdman) OX=652616 GN=ERDMAN_2260 PE=4 SV=1	8	5	7	5	854	91.3	7.09	14.73	92.2	74	131.7	102.2
G0TJY7	MCAN_16451	Metallo-beta-lactamase superfamily protein OS=Mycobacterium canettii (strain CIPT 140010059) OX=1048245 GN=MCAN_16451 PE=4 SV=1	9	2	22	2	321	33.3	5.35	51.67	99.7	103.8	103.2	93.2
A0A120J3D1	RN09_4461	Uncharacterized protein OS=Mycobacterium tuberculosis variant africanum OX=33894 GN=RN09_4461 PE=4 SV=1	23	3	9	3	203	21.4	11	19.27	103.4	99.1	105.2	92.3
R4M502	I917_09540	Long-chain-fatty-acid--[acyl-carrier-protein] ligase OS=Mycobacterium tuberculosis str. Haarlem/NITR202 OX=1304279 GN=I917_09540 PE=4 SV=1	9	3	6	3	584	61.3	8.88	14.23	93	133.1	81.8	92.1
A0A0K2HSL5	RN06_0724	HTH-type transcriptional regulator Mce2R OS=Mycobacterium tuberculosis variant bovis BCG OX=33892 GN=RN06_0724 PE=4 SV=1	32	5	7	5	240	26.5	5.41	10.31	101.2	108.3	95	95.5
A0A0U0QGU2	ERS007672_03166	Phage-related replication protein OS=Mycobacterium tuberculosis OX=1773 GN=ERS007672_03166 PE=4 SV=1	19	5	7	5	354	39.1	9.58	19.4	119.6	91.4	102.1	86.9
A0A045I7Q8	ERS007741_01710	Uncharacterized protein OS=Mycobacterium tuberculosis OX=1773 GN=ERS007741_01710 PE=4 SV=1	19	3	7	3	267	29.4	5.83	11.33	101.5	118.2	99.4	80.9
A0A328GP33	C9J59_008730	SRPBCC family protein OS=Mycobacterium tuberculosis variant pinnipedii OX=194542 GN=C9J59_008730 PE=4 SV=1	22	2	10	2	143	15.3	6.8	14.06	94.9	111.3	97.8	96.1
A0A0E7ZTC8	ERS007657_00827	Hydrolase OS=Mycobacterium tuberculosis OX=1773 GN=ERS007657_00827 PE=4 SV=1	15	4	8	4	403	44.3	8.79	8.13	79.1	96.9	89.6	134.4
A0A0U0QPP7	ERS007703_00863	Conserved membrane protein of uncharacterized function OS=Mycobacterium tuberculosis OX=1773 GN=ERS007703_00863 PE=4 SV=1	17	4	10	4	303	34.9	9.51	14.72	113.5	70.5	118.5	97.4
A0A0H1SPC1	ERS007670_02710	Alanine racemase OS=Mycobacterium tuberculosis OX=1773 GN=ERS007670_02710 PE=4 SV=1	10	2	5	2	414	45.3	8.07	12.56	101.6	97.1	94.5	106.9
Q7D5X2	MT3310	Phosphoglycerate mutase family protein OS=Mycobacterium tuberculosis (strain CDC 1551 / Oshkosh) OX=83331 GN=MT3310 PE=1 SV=1	22	3	8	3	228	24.6	6.68	22.04	111.1	75.5	115.4	98
A0A0T9YDC7	fbiA	2-phospho-L-lactate transferase OS=Mycobacterium tuberculosis OX=1773 GN=fbiA PE=3 SV=1	14	3	5	3	331	35.4	5.27	14.14	95.2	81.5	115	108.3
A0A0E8WYQ1	ERS007661_01408	Enoyl-CoA hydratase OS=Mycobacterium tuberculosis OX=1773 GN=ERS007661_01408 PE=4 SV=1	14	3	7	1	261	27.2	5.07	10.9	103.9	108	99.8	88.4
A0A0U0RC86	aspB	Aminotransferase OS=Mycobacterium tuberculosis OX=1773 GN=aspB PE=3 SV=1	19	4	8	4	437	46.2	5.99	14.78	105.3	95.3	106.6	92.8
A0A0U0QMS3	espR	Conserved regulatory protein EspR OS=Mycobacterium tuberculosis OX=1773 GN=espR PE=4 SV=1	22	4	10	4	192	21.5	8.84	20.82	60.1	161.5	77.9	100.4
A0A396VPW2	B6236_03225	Uncharacterized protein OS=Mycobacterium tuberculosis OX=1773 GN=B6236_03225 PE=4 SV=1	5	2	12	2	560	56.2	4.59	30.84	123.6	81.6	115.8	78.9
A0A1R3Y479	nnrE	Multifunctional fusion protein OS=Mycobacterium bovis (strain ATCC BAA-935 / AF2122/97) OX=233413 GN=nnrE PE=3 SV=1	9	3	9	3	473	46.8	6.05	20.29	97.8	98.5	107.5	96.3
R4MNV3	glpK	Glycerol kinase OS=Mycobacterium tuberculosis CAS/NITR204 OX=1310114 GN=glpK PE=3 SV=1	4	2	5	2	522	56.2	5.12	14.67	127.1	50.7	175	47.3
A0A0H3M1K2	BCG_0224	Probable o-methyltransferase OS=Mycobacterium bovis (strain BCG / Pasteur 1173P2) OX=410289 GN=BCG_0224 PE=4 SV=1	15	2	13	2	220	23.1	5.14	30.15	96.5	99.5	105.9	98.1
A0A0Y1B547	RN06_0412	Uncharacterized protein OS=Mycobacterium tuberculosis variant bovis BCG OX=33892 GN=RN06_0412 PE=4 SV=1	20	3	4	3	261	28.5	6.11	11.52	118.5	95.3	90	96.3
A0A0U0SLK5	ERS007728_00626	Putative pyridoxamine 5'-phosphate oxidase (PNP/PMP oxidase) (Pyridoxinephosphate oxidase) (PNPox) (Pyridoxine 5'-phosphate oxidase) OS=Mycobacterium tuberculosis OX=1773 GN=ERS007728_00626 PE=4 SV=1	23	3	12	3	137	15	9.51	20.86	51.4	128.8	81.2	138.6
A0A328GQF5	C9J59_007250	ABC transporter family substrate-binding protein OS=Mycobacterium tuberculosis variant pinnipedii OX=194542 GN=C9J59_007250 PE=4 SV=1	15	6	14	6	591	63.4	7.49	17.34	111.3	109.7	100.7	78.3
A0A0U0QYS7	ERS007741_00218	Dehydrogenase OS=Mycobacterium tuberculosis OX=1773 GN=ERS007741_00218 PE=4 SV=1	4	2	6	2	727	78.7	7.15	17.29	74.8	93.2	115.5	116.6
A0A2I7W4D7	rplE	50S ribosomal protein L5 OS=Mycobacterium tuberculosis OX=1773 GN=rplE PE=3 SV=1	26	4	11	4	187	21	10.1	26.13	94.6	117	99.2	89.2
A0A109ST05	RN09_0037	Uncharacterized protein OS=Mycobacterium tuberculosis variant africanum OX=33894 GN=RN09_0037 PE=4 SV=1	54	5	9	1	120	13.1	5.9	16.73	91	115.1	99.3	94.7
A0A0T9D9Q5	ERS027666_00641	MoxR-like ATPase OS=Mycobacterium tuberculosis OX=1773 GN=ERS027666_00641 PE=4 SV=1	19	4	7	4	291	31.9	5.16	13.35	83.1	98.4	115.5	103.1
A0A045HM03	DSI35_12545	Uncharacterized conserved protein OS=Mycobacterium tuberculosis OX=1773 GN=DSI35_12545 PE=4 SV=1	22	4	16	4	161	18.3	10.87	31.04	94.7	101.4	107.3	96.5
R4M4E2	pth	Peptidyl-tRNA hydrolase OS=Mycobacterium tuberculosis CAS/NITR204 OX=1310114 GN=pth PE=3 SV=1	22	2	5	2	191	20.4	9.6	16.24	97.2	99.8	99.9	103.1
A0A1X2LSI2	B8W66_16235	Acetolactate synthase OS=Mycobacterium decipiens OX=1430326 GN=B8W66_16235 PE=3 SV=1	12	3	11	1	547	57.6	5.5	9.72	88.5	104.3	98.1	109
Q8VJE2	hflX	GTPase HflX OS=Mycobacterium tuberculosis (strain CDC 1551 / Oshkosh) OX=83331 GN=hflX PE=3 SV=1	15	5	8	5	556	60	7.65	7.2	126.8	96.7	89.8	86.8
A0A2I7WB82	CAB90_03351	Pyridoxamine 5'-phosphate oxidase OS=Mycobacterium tuberculosis OX=1773 GN=CAB90_03351 PE=4 SV=1	23	2	6	2	163	18.2	6.55	11.77	87.2	89.6	119.1	104.1
A0A045J1U7	ctpB	ATPase P OS=Mycobacterium tuberculosis OX=1773 GN=ctpB PE=3 SV=1	9	5	5	3	752	77.4	7.3	6.23	97.3	83	106	113.6
A0A0T9CJM7	lepB	Signal peptidase I OS=Mycobacterium tuberculosis OX=1773 GN=lepB PE=3 SV=1	15	3	10	1	294	31.8	6.24	10.11	71.9	71.5	121	135.6
G7CKU1	rplL	50S ribosomal protein L7/L12 OS=Mycobacterium thermoresistibile (strain ATCC 19527 / DSM 44167 / CIP 105390 / JCM 6362 / NCTC 10409 / 316) OX=1078020 GN=rplL PE=3 SV=1	39	5	21	1	131	13.6	4.65	27.13
A0A083WKB8	Mb1595_p0376	Glucose-1-phosphate thymidylyltransferase OS=Mycobacterium bovis OX=1765 GN=Mb1595_p0376 PE=3 SV=1	14	3	11	3	288	31.5	5.49	18.94	98.2	114.4	90.2	97.2
R4M3J3	I917_14890	RNA methyltransferase OS=Mycobacterium tuberculosis str. Haarlem/NITR202 OX=1304279 GN=I917_14890 PE=4 SV=1	10	3	6	3	386	41.2	10.42	5.51	93.7	88.5	105.4	112.4
A0A083WFH9	rplY	50S ribosomal protein L25 OS=Mycobacterium bovis OX=1765 GN=rplY PE=3 SV=1	15	4	24	2	215	22.4	4.88	59.53	86.6	107.3	129.6	76.5
A0A109S8Y7	RN06_3250	Uncharacterized protein OS=Mycobacterium tuberculosis variant bovis BCG OX=33892 GN=RN06_3250 PE=4 SV=1	11	3	7	3	278	30.2	4.49	13.21	87	117.4	91	104.5
A0A328G7W3	C9J59_018545	Histidine kinase OS=Mycobacterium tuberculosis variant pinnipedii OX=194542 GN=C9J59_018545 PE=4 SV=1	7	5	7	5	876	93.4	6.93	7.65	74.2	82.8	132.3	110.7
Q50451		U0002d OS=Mycobacterium tuberculosis OX=1773 PE=4 SV=1	12	2	6	2	215	23.3	9.8	14.46	112.4	94.5	102.4	90.8
A0A0U0QZG1	dapE_1	Carboxypeptidase PM20D1 OS=Mycobacterium tuberculosis OX=1773 GN=dapE_1 PE=4 SV=1	10	3	11	3	454	48.7	5.15	11.26	89.9	89.9	113.2	107.1
A0A0T9WWQ8	ERS007665_00352	Conserved protein of uncharacterized function, possible phage protein OS=Mycobacterium tuberculosis OX=1773 GN=ERS007665_00352 PE=4 SV=1	9	3	6	3	539	58.4	7.09	10.3	117.2	95.4	90.8	96.6
A0A328GLS6	C9J59_009520	ParA family protein OS=Mycobacterium tuberculosis variant pinnipedii OX=194542 GN=C9J59_009520 PE=4 SV=1	19	5	11	5	318	34.4	6.44	18.21	129.9	87.4	87	95.7
A0A328G5H5	C9J59_020520	Uncharacterized protein OS=Mycobacterium tuberculosis variant pinnipedii OX=194542 GN=C9J59_020520 PE=4 SV=1	39	3	6	3	119	12.7	4.37	11.27	114.4	89.6	117.9	78.1
A0A0K2HT47	apeB	Probable M18 family aminopeptidase 2 OS=Mycobacterium tuberculosis variant bovis BCG OX=33892 GN=apeB PE=3 SV=1	14	5	8	5	433	46	6.64	14.34	92.7	101.3	114.7	91.3
A0A109SZE8	RN09_3449	Multifunctional uroporphyrin-III C-methyltransferase/precorrin-2 oxidase/ferrochelatase OS=Mycobacterium tuberculosis variant africanum OX=33894 GN=RN09_3449 PE=4 SV=1	10	3	8	3	477	49.9	10.71	20.23	105.5	98	105.1	91.4
A0A0T9BP41	amiB2	Amidase OS=Mycobacterium tuberculosis OX=1773 GN=amiB2 PE=3 SV=1	10	2	6	2	466	49.6	6.89	16.84	90.9	87.6	140.4	81.2
A0A375YRB2	MPP7335_05402	Putative beta-ketoacyl CoA thiolase FadA3 [Mycobacterium tuberculosis H37Rv] OS=Mycobacterium parafortuitum OX=39692 GN=MPP7335_05402 PE=3 SV=1	11	3	16	1	405	42.5	4.93	32.37
B2HCT7	rplR	50S ribosomal protein L18 OS=Mycobacterium marinum (strain ATCC BAA-535 / M) OX=216594 GN=rplR PE=3 SV=1	15	2	16	2	135	14.6	11.65	41.89	93.2	67.7	105.5	133.5
A0A0H3LBF6	ERDMAN_2594	Isoprenyl transferase OS=Mycobacterium tuberculosis (strain ATCC 35801 / TMC 107 / Erdman) OX=652616 GN=ERDMAN_2594 PE=3 SV=1	13	3	5	3	296	33.8	9.23	15	89	109.9	83.1	118
A0A109SWA8	RN09_1826	UPF0353 protein RN09_1826 OS=Mycobacterium tuberculosis variant africanum OX=33894 GN=RN09_1826 PE=3 SV=1	13	2	6	2	335	36	9.48	9.97	97.6	86.8	122.9	92.7
R4LUQ0	I917_03375	Mycolic acid synthase pcaA OS=Mycobacterium tuberculosis str. Haarlem/NITR202 OX=1304279 GN=I917_03375 PE=4 SV=1	8	3	15	2	372	41.4	6.61	11.57	76	110.8	92.4	120.7
A5TYU7	echA1	Enoyl-CoA hydratase EchA1 OS=Mycobacterium tuberculosis (strain ATCC 25177 / H37Ra) OX=419947 GN=echA1 PE=3 SV=1	27	5	9	5	262	27.3	5.15	9.03	68.5	130.1	88.1	113.3
A0A049DUT8	rplY	50S ribosomal protein L25 OS=Mycobacterium avium XTB13-223 OX=1427296 GN=rplY PE=3 SV=1	21	3	20	1	219	23	4.56	51.21	104.5	96.2	98.2	101.1
A0A1A9E8M0	Mb1595_p2495	Uncharacterized protein OS=Mycobacterium bovis OX=1765 GN=Mb1595_p2495 PE=4 SV=1	15	3	6	3	271	30.8	9.61	8.46	97.9	79.9	106.7	115.6
A0A109SUM1	RN09_0984	Uncharacterized protein OS=Mycobacterium tuberculosis variant africanum OX=33894 GN=RN09_0984 PE=4 SV=1	30	3	15	3	115	12.5	5.06	17	84.1	114.8	86.6	114.5
B2HMJ9	pks13	Polyketide synthase Pks13 OS=Mycobacterium marinum (strain ATCC BAA-535 / M) OX=216594 GN=pks13 PE=4 SV=1	4	6	12	1	1785	191.4	4.92	15.63	77.7	103.3	106.7	112.3
A0A045H8W3	birA	Bifunctional protein BirA: biotin operon repressor + biotin--[acetyl-CoA-carboxylase] synthetase OS=Mycobacterium tuberculosis OX=1773 GN=birA PE=4 SV=1	13	2	2	2	266	28.1	6.38	9.5	95.8	100.9	93.8	109.5
A0A328GKN7	C9J59_009860	Peptidase M28 OS=Mycobacterium tuberculosis variant pinnipedii OX=194542 GN=C9J59_009860 PE=4 SV=1	5	2	8	2	428	45.9	6.54	21.8	89.9	96.5	107.1	106.5
R4MMP3	J113_26195	Uncharacterized protein OS=Mycobacterium tuberculosis CAS/NITR204 OX=1310114 GN=J113_26195 PE=4 SV=1	20	2	4	2	173	18.6	4.25	12.4	85.6	120.8	86.9	106.7
A0A083WMU8	Mb1595_p0034	Uncharacterized protein OS=Mycobacterium bovis OX=1765 GN=Mb1595_p0034 PE=4 SV=1	16	3	4	3	365	39.5	7.85	8.84	104.4	95.4	103.3	96.9
A0A083VST3	Mb1595_p3961	Acyl-CoA dehydrogenase OS=Mycobacterium bovis OX=1765 GN=Mb1595_p3961 PE=3 SV=1	15	5	8	5	377	41.3	5.31	9.64	97.5	122.7	89.1	90.8
A0A1X2LZY0	rpmD	50S ribosomal protein L30 OS=Mycobacterium decipiens OX=1430326 GN=rpmD PE=3 SV=1	30	2	17	2	66	7.5	11.49	29.19	98.8	105.8	96.8	98.5
A0A045IDS7	ERS007741_02395	Methyltransferase OS=Mycobacterium tuberculosis OX=1773 GN=ERS007741_02395 PE=4 SV=1	26	7	11	7	270	30.7	7.88	17.7	148	62.5	113.1	76.4
A0A1R3Y6Q7	BQ2027_MB3806	Probable oxidoreductase OS=Mycobacterium bovis (strain ATCC BAA-935 / AF2122/97) OX=233413 GN=BQ2027_MB3806 PE=4 SV=1	15	3	6	3	328	33.9	6.7	12	98	106.1	98.7	97.1
A0A2I7W8F4	CAB90_02338	Membrane protein OS=Mycobacterium tuberculosis OX=1773 GN=CAB90_02338 PE=4 SV=1	10	3	11	3	244	26	6.09	18.45	73.6	79.2	120.6	126.6
B2HN72	secD	Protein translocase subunit SecD OS=Mycobacterium marinum (strain ATCC BAA-535 / M) OX=216594 GN=secD PE=3 SV=1	4	2	3	2	615	64.1	9.06	10.19	70.7	76.5	123.1	129.7
A0A0H3M9L2	ephC	Probable epoxide hydrolase ephC OS=Mycobacterium bovis (strain BCG / Pasteur 1173P2) OX=410289 GN=ephC PE=4 SV=1	19	4	9	4	316	34.7	8.47	14.74	94.7	103.5	107.1	94.8
A0A0K2HZM2	RN06_3505	UPF0109 protein RN06_3505 OS=Mycobacterium tuberculosis variant bovis BCG OX=33892 GN=RN06_3505 PE=3 SV=1	38	2	8	2	80	8.5	6.8	12.66	91.5	112.9	92.9	102.7
A0A120IZA0	RN09_0171	Transcriptional regulator OS=Mycobacterium tuberculosis variant africanum OX=33894 GN=RN09_0171 PE=4 SV=1	28	4	9	4	201	22	6.34	18.71	86.3	101.5	112.4	99.8
A0A0T9B2T3	dapC	Aminotransferase OS=Mycobacterium tuberculosis OX=1773 GN=dapC PE=4 SV=1	10	4	5	4	492	52.4	6.21	12.72	99.3	100.7	102.2	97.9
A0A0U0SYQ4	caiD_2	Enoyl-CoA hydratase echA19 OS=Mycobacterium tuberculosis OX=1773 GN=caiD_2 PE=4 SV=1	16	3	9	3	302	32.4	7.68	13.11	117.4	97.1	90.9	94.6
A0A2I7W858	CAB90_02217	RES domain protein OS=Mycobacterium tuberculosis OX=1773 GN=CAB90_02217 PE=4 SV=1	11	1	3	1	186	20.3	4.97	12.73	110.7	108.8	89.9	90.6
A0A0U0TC70	mazE5	Antitoxin OS=Mycobacterium tuberculosis OX=1773 GN=mazE5 PE=4 SV=1	22	2	8	2	150	16.4	7.52	23.17	121.6	105.1	81.9	91.4
A0A0K2HU35	RN06_1390	Uncharacterized protein OS=Mycobacterium tuberculosis variant bovis BCG OX=33892 GN=RN06_1390 PE=4 SV=1	21	2	9	2	212	23	5.97	21.09	107.6	112	81	99.4
A0A328GWQ3	C9J59_003050	TlpA family protein disulfide reductase OS=Mycobacterium tuberculosis variant pinnipedii OX=194542 GN=C9J59_003050 PE=4 SV=1	15	3	5	3	216	23.2	7.88	14.23	103.3	96.8	108.2	91.8
A0A2I7W8I4	mpa	AAA ATPase forming ring-shaped complexes OS=Mycobacterium tuberculosis OX=1773 GN=mpa PE=3 SV=1	11	4	9	4	615	68.1	4.94	22.87	96.5	97.8	106.9	98.8
I6YAY5	Rv3033	Uncharacterized protein OS=Mycobacterium tuberculosis (strain ATCC 25618 / H37Rv) OX=83332 GN=Rv3033 PE=1 SV=1	31	3	12	3	182	19.3	5.59	10.83	87.3	118.9	103.4	90.4
A0A0E8TZR2	carA	Carbamoyl-phosphate synthase small chain OS=Mycobacterium tuberculosis OX=1773 GN=carA PE=3 SV=1	9	3	8	3	376	39.7	6.33	16.18	106.3	102	97.1	94.5
Q7D9S1	MT0477	Uncharacterized protein OS=Mycobacterium tuberculosis (strain CDC 1551 / Oshkosh) OX=83331 GN=MT0477 PE=4 SV=1	15	2	5	2	200	21.7	7.81	11.6	69.7	91	107.3	132.1
A0A1X2LVV8	B8W66_09135	Ketoacyl reductase OS=Mycobacterium decipiens OX=1430326 GN=B8W66_09135 PE=3 SV=1	17	4	13	1	267	28.2	8.07	23.91	96.4	109.4	75.4	118.9
Q7D4L7	MT4037	Soj family protein OS=Mycobacterium tuberculosis (strain CDC 1551 / Oshkosh) OX=83331 GN=MT4037 PE=4 SV=1	16	3	9	3	381	41.5	6.81	13.37	95.3	102.7	105.5	96.4
A0A045IQ30	xthA	Exodeoxyribonuclease III OS=Mycobacterium tuberculosis OX=1773 GN=xthA PE=4 SV=1	21	4	9	4	291	32.1	5.41	18.13	88.6	100.4	120.9	90.1
A0A051UHM6	rplJ	50S ribosomal protein L10 OS=Mycobacterium [tuberculosis] TKK-01-0051 OX=1324261 GN=rplJ PE=3 SV=1	16	3	17	1	208	21.1	5.08	32.52	84.7	143.7	95.7	75.9
A0A1A9ECS8	Mb1595_p3990	Carbonic anhydrase OS=Mycobacterium bovis OX=1765 GN=Mb1595_p3990 PE=3 SV=1	22	3	18	3	207	21.8	5.97	29.49	87	78.4	118.4	116.2
A0A0K2KSZ9	mazF5	Toxin protein OS=Mycobacterium tuberculosis OX=1773 GN=mazF5 PE=4 SV=1	31	2	6	2	117	12.6	9.01	16.7	107.6	110.7	81.5	100.1
A0A0K2HS67	RN06_0271	Acyl-CoA dehydrogenase OS=Mycobacterium tuberculosis variant bovis BCG OX=33892 GN=RN06_0271 PE=3 SV=1	10	3	10	3	388	41.9	5.73	20.22	140.8	67.4	116	75.9
A0A375YX01	MSP7336_01584	Putative short-chain type dehydrogenase/reductase [Mycobacterium tuberculosis H37Rv] OS=Mycobacterium shimoidei OX=29313 GN=MSP7336_01584 PE=3 SV=1	15	3	9	1	301	30.7	5.16	17.35
A0A0T5YGL9	fhaA	Conserved protein with FHA domain, FhaA OS=Mycobacterium tuberculosis OX=1773 GN=fhaA PE=4 SV=1	9	4	11	4	527	56.8	5.05	18.63	106.6	83.7	105.3	104.4
G0TMA7	ctpA	Cation transporter P-type ATPase a OS=Mycobacterium canettii (strain CIPT 140010059) OX=1048245 GN=ctpA PE=3 SV=1	6	4	5	2	763	79.2	8.09	11.42	90.8	85.3	106.8	117.1
A0A0T9BGP7	plsC_1	1-acylglycerol-3-phosphate O-acyltransferase OS=Mycobacterium tuberculosis OX=1773 GN=plsC_1 PE=4 SV=1	12	2	4	1	247	26.9	9.66	11.03	90.1	101.1	97.9	111
A0A328GUR5	C9J59_004820	Alpha/beta fold hydrolase OS=Mycobacterium tuberculosis variant pinnipedii OX=194542 GN=C9J59_004820 PE=3 SV=1	10	2	6	2	286	31.9	5.63	14.67	94	90	118.3	97.6
A0A0T9G1B5	ahpD	Alkyl hydroperoxide reductase AhpD OS=Mycobacterium tuberculosis OX=1773 GN=ahpD PE=3 SV=1	31	4	15	4	177	18.8	6.68	24.72	74.5	94.9	77.4	153.2
A0A1R3XZ76	BQ2027_MB1777	Uncharacterized protein OS=Mycobacterium bovis (strain ATCC BAA-935 / AF2122/97) OX=233413 GN=BQ2027_MB1777 PE=4 SV=1	28	4	7	4	243	27.1	6.18	10.06	107.5	96.6	106.1	89.9
A0A0T7LDC0	eccB1_2	ESX-1 secretion system protein EccB1 OS=Mycobacterium tuberculosis OX=1773 GN=eccB1_2 PE=4 SV=1	10	4	8	3	480	51	7.62	12.75	74.4	97.5	94.5	133.5
A0A1K7XQZ8	lppR	Lipoprotein LppR OS=Mycobacterium tuberculosis OX=1773 GN=lppR PE=4 SV=1	21	3	5	3	251	26.3	6.54	13.52	87.1	98.8	99.4	114.7
A0A049DS81	rpsZ	30S ribosomal protein S14 type Z OS=Mycobacterium avium XTB13-223 OX=1427296 GN=rpsZ PE=3 SV=1	21	1	12	1	61	6.9	11.03	3.09	83.7	66.4	127	122.9
A0A328GUP9	C9J59_004645	Folate-binding protein OS=Mycobacterium tuberculosis variant pinnipedii OX=194542 GN=C9J59_004645 PE=3 SV=1	27	4	8	4	368	39.4	6.42	11.2	124.4	92.5	100.8	82.3
A0A0H3LEB7	acyP	Acylphosphatase OS=Mycobacterium tuberculosis (strain ATCC 35801 / TMC 107 / Erdman) OX=652616 GN=acyP PE=3 SV=1	42	3	12	3	93	10.2	9.19	15.43	98.9	94	104.6	102.5
B2HML6	MMAR_5381	Uncharacterized protein OS=Mycobacterium marinum (strain ATCC BAA-535 / M) OX=216594 GN=MMAR_5381 PE=4 SV=1	8	3	9	1	516	58.1	5.06	24.71	99.6	90.4	119.7	90.2
A0A1X2LWP6	B8W66_08955	Superoxide dismutase OS=Mycobacterium decipiens OX=1430326 GN=B8W66_08955 PE=3 SV=1	15	2	17	1	207	23.1	6.3	44.31	95	102.2	97.6	105.2
A0A0H3MIC5	BCG_3586	Uncharacterized protein OS=Mycobacterium bovis (strain BCG / Pasteur 1173P2) OX=410289 GN=BCG_3586 PE=4 SV=1	12	4	6	4	354	37.9	6.4	11.8	81	104.8	103.8	110.4
A0A120IPU7	RN06_3314	Alanine-rich transferase OS=Mycobacterium tuberculosis variant bovis BCG OX=33892 GN=RN06_3314 PE=4 SV=1	13	4	5	4	460	47.8	6.86	11.99	99.8	99.1	111.6	89.5
A0A0T7LFQ9	yutF	Phosphatase OS=Mycobacterium tuberculosis OX=1773 GN=yutF PE=4 SV=1	16	4	10	4	362	38	5.24	17.93	94.9	102.1	100	103
A0A0U0RBM6	mce1F	MCE-family protein MCE1F OS=Mycobacterium tuberculosis OX=1773 GN=mce1F PE=4 SV=1	13	3	6	3	523	54.9	6.6	11.32	93.8	106.4	112.4	87.5
A0A045HAL4	fabR	TetR/AcrR family transcriptional regulator OS=Mycobacterium tuberculosis OX=1773 GN=fabR PE=4 SV=1	19	4	11	4	246	27.6	7.15	11.86	90.1	91.4	134.2	84.4
A0A0U0RW45	ERS007672_01907	Protein of uncharacterized function (DUF1876) OS=Mycobacterium tuberculosis OX=1773 GN=ERS007672_01907 PE=4 SV=1	25	3	12	3	153	17.3	8.06	27.12	101.2	68.2	111.8	118.9
A0A051UIC4	K875_00893	Uncharacterized protein OS=Mycobacterium [tuberculosis] TKK-01-0051 OX=1324261 GN=K875_00893 PE=3 SV=1	7	4	5	1	731	75.8	5.21	7.83	113.2	94.5	80.5	111.8
A0A109S6K1	RN06_0945	Cytochrome P450 Cyp123 OS=Mycobacterium tuberculosis variant bovis BCG OX=33892 GN=RN06_0945 PE=3 SV=1	6	4	7	4	677	74.8	6.79	15.03	54.8	157.6	108.7	78.9
A0A049DJP9	pyrH	Uridylate kinase OS=Mycobacterium avium XTB13-223 OX=1427296 GN=pyrH PE=3 SV=1	9	1	5	1	265	28.1	7.44	13.86	96.4	96.6	96.4	110.6
A0A1K3N183	SAMEA2682864_03531	Cholesterol dehydrogenase OS=Mycobacterium tuberculosis OX=1773 GN=SAMEA2682864_03531 PE=4 SV=1	14	3	9	3	400	44.4	9	13.61	98.8	105.7	92.7	102.8
A0A0K2HZ79	RN06_3296	Transmembrane alanine/glycine-rich protein OS=Mycobacterium tuberculosis variant bovis BCG OX=33892 GN=RN06_3296 PE=4 SV=1	10	5	9	5	699	72.3	4.64	13.21	69.9	98.4	122.4	109.3
A0A083VUD2	Mb1595_p3645	dTDP-4-dehydrorhamnose reductase OS=Mycobacterium bovis OX=1765 GN=Mb1595_p3645 PE=3 SV=1	6	1	3	1	304	32	6.89	10.58	140.5	83.4	102.1	74
A0A1R3Y636	BQ2027_MB3558C	Uncharacterized protein OS=Mycobacterium bovis (strain ATCC BAA-935 / AF2122/97) OX=233413 GN=BQ2027_MB3558C PE=4 SV=1	18	4	16	4	237	27.4	7.88	10.36	81.2	125.2	94.6	99
A0A045HBT9	CAB90_02774	Acyl-CoA thioesterase OS=Mycobacterium tuberculosis OX=1773 GN=CAB90_02774 PE=4 SV=1	29	2	8	2	138	15.8	7.65	20.1	108.5	115.6	90.8	85.1
A0A1R3Y3C4	BQ2027_MB3193	Putative aminoglycoside phosphotransferase OS=Mycobacterium bovis (strain ATCC BAA-935 / AF2122/97) OX=233413 GN=BQ2027_MB3193 PE=4 SV=1	10	3	10	3	378	42.5	5.11	25.6	88.5	105.1	104.6	101.8
A0A0H3LGR4	ERDMAN_2075	Uncharacterized protein OS=Mycobacterium tuberculosis (strain ATCC 35801 / TMC 107 / Erdman) OX=652616 GN=ERDMAN_2075 PE=4 SV=1	26	3	10	3	152	17.1	8.53	20.14	81.2	117.8	80.3	120.7
A0A083VQN4	Mb1595_p4276	Uncharacterized protein OS=Mycobacterium bovis OX=1765 GN=Mb1595_p4276 PE=4 SV=1	6	2	6	2	218	23.8	11.63	16.35	76.6	72	130.6	120.8
A0A0T9X479	ERS007661_00351	Methyltransferase OS=Mycobacterium tuberculosis OX=1773 GN=ERS007661_00351 PE=4 SV=1	7	2	6	2	347	38	8.29	23.66	101.7	88.2	102.6	107.5
A0A0K2HZE9	rimP	Ribosome maturation factor RimP OS=Mycobacterium tuberculosis variant bovis BCG OX=33892 GN=rimP PE=3 SV=1	17	3	8	3	183	19.6	5.48	17.92	131.1	93.7	94.1	81.1
A0A0T9EN32	mapB	Methionine aminopeptidase OS=Mycobacterium tuberculosis OX=1773 GN=mapB PE=3 SV=1	7	2	8	2	285	30.9	5.24	12.92	114.6	88.1	90.2	107.1
A0A2I7W482	mmaA1	Mycolic acid methyltransferase MmaA1 OS=Mycobacterium tuberculosis OX=1773 GN=mmaA1 PE=4 SV=1	17	4	6	3	286	33.1	5.06	8.05	71.6	79.7	105.7	143
A0A1R3Y037	dost	Two component sensor histidine kinase dost OS=Mycobacterium bovis (strain ATCC BAA-935 / AF2122/97) OX=233413 GN=dost PE=4 SV=1	7	4	9	1	573	62.1	5.01	19.17	79.1	79.7	177.4	63.9
A0A0T9AYF7	echA10	Enoyl-CoA hydratase OS=Mycobacterium tuberculosis OX=1773 GN=echA10 PE=4 SV=1	15	3	5	3	278	28.7	5.66	11.9	81.2	97.1	117.8	103.9
A0A045H7L5	DSI35_31755	Phytanoyl-CoA dioxygenase OS=Mycobacterium tuberculosis OX=1773 GN=DSI35_31755 PE=4 SV=1	15	4	12	4	291	32.4	5.78	19.54	65.4	100.4	103.7	130.4
P9WGR2	MT2133	Uncharacterized oxidoreductase MT2133 OS=Mycobacterium tuberculosis (strain CDC 1551 / Oshkosh) OX=83331 GN=MT2133 PE=3 SV=1	17	3	8	3	249	25.9	10.64	11.14	65.3	122.2	96.9	115.6
A0A0H3M5P6	BCG_1347	Uncharacterized protein OS=Mycobacterium bovis (strain BCG / Pasteur 1173P2) OX=410289 GN=BCG_1347 PE=4 SV=1	12	4	8	4	405	44.1	6.1	11.95	67.6	121.5	115.6	95.3
B2HNI7	MMAR_3830	ATP-binding component of an ABC transporter OS=Mycobacterium marinum (strain ATCC BAA-535 / M) OX=216594 GN=MMAR_3830 PE=4 SV=1	10	3	5	1	558	61.9	5.27	8.04
Q7D9H6	estB	Carboxyl esterase OS=Mycobacterium tuberculosis (strain CDC 1551 / Oshkosh) OX=83331 GN=estB PE=4 SV=1	14	4	12	4	336	36.7	9.85	26.42	89.2	95.1	111.3	104.5
A0A0U0R3K3	hit_2	HIT family protein OS=Mycobacterium tuberculosis OX=1773 GN=hit_2 PE=4 SV=1	11	2	8	2	187	20	9	14.16	167.5	63.5	113.1	55.9
A0A0T9N040	ERS007657_01787	TetR family transcriptional regulator OS=Mycobacterium tuberculosis OX=1773 GN=ERS007657_01787 PE=4 SV=1	12	4	7	4	256	28.6	6.7	15.85	102.3	96	104.6	97.1
A0A109S6G3	RN06_0837	Enoyl-CoA hydratase EchA5 OS=Mycobacterium tuberculosis variant bovis BCG OX=33892 GN=RN06_0837 PE=3 SV=1	12	3	8	3	308	32.5	11.21	17.08	89.6	110.3	92.3	107.8
A0A0K2KT58	ttgV_1	IclR family transcriptional regulator OS=Mycobacterium tuberculosis OX=1773 GN=ttgV_1 PE=4 SV=1	19	3	4	3	259	27.9	8.54	12.2	92.4	100.4	107.5	99.6
R4M453	J113_00520	Transcriptional regulatory protein OS=Mycobacterium tuberculosis CAS/NITR204 OX=1310114 GN=J113_00520 PE=4 SV=1	24	2	6	2	139	15.4	11.33	14.76	108.4	135.4	79.3	76.9
A0A109SBB3	RN06_4535	Uncharacterized protein OS=Mycobacterium tuberculosis variant bovis BCG OX=33892 GN=RN06_4535 PE=4 SV=1	7	3	7	3	470	52.9	7.49	9.42	92.4	95.2	110.8	101.7
A0A396WLH3	B6233_09615	Acetyl-CoA acetyltransferase OS=Mycobacterium tuberculosis OX=1773 GN=B6233_09615 PE=4 SV=1	9	4	4	4	494	53.6	5.76	8.38	100.8	106	93.4	99.8
A0A0T7LG62	dnaG	DNA primase OS=Mycobacterium tuberculosis OX=1773 GN=dnaG PE=3 SV=1	12	5	7	5	643	70	6.84	10.03	87.8	91.8	110.5	110
A0A0T9BXA0	rplX	50S ribosomal protein L24 OS=Mycobacterium tuberculosis OX=1773 GN=rplX PE=3 SV=1	27	4	9	4	105	11.5	10.36	16.27	102.6	119.1	88	90.2
A0A0U0QGZ0	ERS007679_00388	Conserved membrane protein of uncharacterized function OS=Mycobacterium tuberculosis OX=1773 GN=ERS007679_00388 PE=4 SV=1	4	1	2	1	440	47.4	9.88	8.12	69.5	48.5	149.7	132.3
A0A083WFC9	Mb1595_p0957	Cyclase OS=Mycobacterium bovis OX=1765 GN=Mb1595_p0957 PE=4 SV=1	14	2	13	2	147	16.3	5.22	23.66	86.2	130.9	87.7	95.3
A0A328GZQ3	rpsQ	30S ribosomal protein S17 OS=Mycobacterium tuberculosis variant pinnipedii OX=194542 GN=rpsQ PE=3 SV=1	29	4	12	4	136	14.9	10.56	19.05	95.7	94.8	102.9	106.6
P95144	Rv1871c	Conserved protein OS=Mycobacterium tuberculosis (strain ATCC 25618 / H37Rv) OX=83332 GN=Rv1871c PE=1 SV=1	33	4	9	4	129	14.7	11.18	17.74	89.5	117.5	92.8	100.1
R4MDZ5	rplW	50S ribosomal protein L23 OS=Mycobacterium tuberculosis CAS/NITR204 OX=1310114 GN=rplW PE=3 SV=1	30	2	18	2	100	11	10.48	37.84	102.1	99.5	85.3	113.1
A0A083VYR4	Mb1595_p3000	Uncharacterized protein OS=Mycobacterium bovis OX=1765 GN=Mb1595_p3000 PE=4 SV=1	29	6	8	6	259	27.2	5.53	16.56	87.3	118.2	84	110.5
Q7D5R1	MT3403	Uncharacterized protein OS=Mycobacterium tuberculosis (strain CDC 1551 / Oshkosh) OX=83331 GN=MT3403 PE=4 SV=1	27	3	5	3	212	23.4	5.44	9.13	125.6	90.7	94.6	89.2
A0A1K4L6R0	smtA_2	Methyltransferase OS=Mycobacterium tuberculosis OX=1773 GN=smtA_2 PE=4 SV=1	8	1	4	1	250	27.6	6.01	15.29	109.2	132.8	68.3	89.7
A0A045H3G1	purA	Adenylosuccinate synthetase OS=Mycobacterium tuberculosis OX=1773 GN=purA PE=3 SV=1	11	4	10	4	432	46.8	6.74	12.69	94.4	99.1	93.7	112.8
A0A045J1S6	lprF	Lipoprotein LprF OS=Mycobacterium tuberculosis OX=1773 GN=lprF PE=4 SV=1	17	3	7	3	261	26.9	8.76	7.16	83.4	116.1	104.4	96.2
A0A083WFQ5	vapC	Ribonuclease VapC OS=Mycobacterium bovis OX=1765 GN=vapC PE=3 SV=1	31	3	6	3	137	14.8	8.27	14.76	116.5	98.3	93.8	91.3
A0A0Y1CAD4	RN06_1792	Uncharacterized protein OS=Mycobacterium tuberculosis variant bovis BCG OX=33892 GN=RN06_1792 PE=4 SV=1	38	3	9	3	136	15	5.34	16.57	87.2	99.9	119.7	93.1
A0A0E8TU41	rebM_6	Asparaginyl-tRNA synthetase OS=Mycobacterium tuberculosis OX=1773 GN=rebM_6 PE=4 SV=1	14	4	8	4	407	45.9	6.84	11.29	95.8	91.9	94.4	118
A0A0H3LD50	treX	Maltooligosyltrehalose synthase OS=Mycobacterium tuberculosis (strain ATCC 35801 / TMC 107 / Erdman) OX=652616 GN=treX PE=3 SV=1	5	3	7	3	722	81.2	5.25	16.62	79.7	99	106.9	114.4
A0A0U0QVB7	gmd_1	GDP-mannose 4,6-dehydratase OS=Mycobacterium tuberculosis OX=1773 GN=gmd_1 PE=3 SV=1	13	3	4	3	356	40.3	9.2	8.87	45	147.5	69.1	138.3
Q7D6D3	MT3029	Uncharacterized protein OS=Mycobacterium tuberculosis (strain CDC 1551 / Oshkosh) OX=83331 GN=MT3029 PE=4 SV=1	14	3	6	3	324	36.3	8.85	11.42	105.3	92.1	118.9	83.7
A0A083W8V1	Mb1595_p1746	Deazaflavin-dependent nitroreductase OS=Mycobacterium bovis OX=1765 GN=Mb1595_p1746 PE=4 SV=1	22	2	8	2	148	16.3	8.34	14.95	100	123.1	82.4	94.4
Q7D7J1	MT2120	Uncharacterized protein OS=Mycobacterium tuberculosis (strain CDC 1551 / Oshkosh) OX=83331 GN=MT2120 PE=4 SV=1	14	2	5	2	147	16.3	9.8	17.66	92.3	106.6	97.8	103.3
A0A2I7W623	lprB	Lipoprotein LprB OS=Mycobacterium tuberculosis OX=1773 GN=lprB PE=4 SV=1	19	3	10	3	190	20.2	6.32	12.68	135.7	99.7	91.2	73.4
A0A045JVG5	glgB	1,4-alpha-glucan branching enzyme GlgB OS=Mycobacterium tuberculosis OX=1773 GN=glgB PE=3 SV=1	8	4	4	4	731	81.7	5.73	10.17	78.5	97.7	129.9	93.8
B2HIB7	rpsF	30S ribosomal protein S6 OS=Mycobacterium marinum (strain ATCC BAA-535 / M) OX=216594 GN=rpsF PE=3 SV=1	43	3	6	1	96	10.9	8.47	16.57	51.4	160.7	120.1	67.8
A0A045JQA2	cyp121	Cytochrome P450 121 CYP121 OS=Mycobacterium tuberculosis OX=1773 GN=cyp121 PE=3 SV=1	18	4	5	4	396	43.3	6.57	6.54	91.8	113.5	104.2	90.6
A0A328G6C2	C9J59_019955	Adenylate/guanylate cyclase domain-containing protein OS=Mycobacterium tuberculosis variant pinnipedii OX=194542 GN=C9J59_019955 PE=4 SV=1	8	2	2	2	549	58.7	6.32	8.32	70	78.7	128.4	122.9
A0A0T9D5H2	rplM	50S ribosomal protein L13 OS=Mycobacterium tuberculosis OX=1773 GN=rplM PE=1 SV=1	24	5	12	5	195	21.6	10.33	12.19	96	125	89.2	89.8
A0A396VRG0	B6236_03770	UPF0336 protein B6236_03770 OS=Mycobacterium tuberculosis OX=1773 GN=B6236_03770 PE=3 SV=1	18	3	14	3	158	17.5	4.63	11.61	111.5	106.4	85.4	96.7
A0A2I7W7R9	CAB90_02031	Uncharacterized protein OS=Mycobacterium tuberculosis OX=1773 GN=CAB90_02031 PE=4 SV=1	14	3	10	3	195	21.7	4.69	22.06	96.7	109.6	101.4	92.3
G0TGP1	MCAN_30661	Putative conserved ATP-binding protein ABC transporter OS=Mycobacterium canettii (strain CIPT 140010059) OX=1048245 GN=MCAN_30661 PE=4 SV=1	27	4	8	4	287	31.3	5.86	21.28	92	102.9	111.2	93.9
P9WH45	rpsS	30S ribosomal protein S19 OS=Mycobacterium tuberculosis (strain ATCC 25618 / H37Rv) OX=83332 GN=rpsS PE=1 SV=1	35	4	14	4	93	10.8	10.48	11.52	101.2	98.9	100.2	99.6
R4MB00	mltG	Endolytic murein transglycosylase OS=Mycobacterium tuberculosis CAS/NITR204 OX=1310114 GN=mltG PE=3 SV=1	7	3	8	1	544	59.5	10.27	11.62	73.1	74.6	142	110.3
A0A328GM62	C9J59_008345	Uncharacterized protein OS=Mycobacterium tuberculosis variant pinnipedii OX=194542 GN=C9J59_008345 PE=4 SV=1	14	1	6	1	186	19.6	4.77	19.77	97.7	94.5	99.1	108.8
A0A0H3MJF3	BCG_3927	Uncharacterized protein OS=Mycobacterium bovis (strain BCG / Pasteur 1173P2) OX=410289 GN=BCG_3927 PE=4 SV=1	8	4	9	4	418	43.5	4.89	18.06	75.3	85.2	104.2	135.4
A0A0U0RQS5	ERS007679_02082	Uncharacterized protein conserved in bacteria (DUF2248) OS=Mycobacterium tuberculosis OX=1773 GN=ERS007679_02082 PE=4 SV=1	16	4	10	4	351	39.1	5.59	9.59	95.5	88	109.9	106.5
A0A1R3XU54	BQ2027_MB0026	Uncharacterized protein OS=Mycobacterium bovis (strain ATCC BAA-935 / AF2122/97) OX=233413 GN=BQ2027_MB0026 PE=4 SV=1	54	5	7	1	120	13.1	5.9	14.97	163.1	48.2	126	62.7
A0A0Y1D0N4	RN06_3353	Uncharacterized protein OS=Mycobacterium tuberculosis variant bovis BCG OX=33892 GN=RN06_3353 PE=4 SV=1	16	5	11	5	312	34.5	9.42	22.05	99.2	103.2	119	78.6
R4M883	I917_14735	ATP-dependent RNA helicase HelY OS=Mycobacterium tuberculosis str. Haarlem/NITR202 OX=1304279 GN=I917_14735 PE=4 SV=1	6	5	8	5	907	99.6	7.15	12.68	102.3	81.6	120.7	95.4
A0A0H3M1V8	cyp135B1	Possible cytochrome p450 135b1 cyp135B1 OS=Mycobacterium bovis (strain BCG / Pasteur 1173P2) OX=410289 GN=cyp135B1 PE=3 SV=1	14	5	10	4	472	50.7	9.8	10.72	95.9	99.6	103.1	101.4
A0A0H3LK51	glnB	Nitrogen regulatory protein P-II OS=Mycobacterium tuberculosis (strain ATCC 35801 / TMC 107 / Erdman) OX=652616 GN=glnB PE=3 SV=1	23	2	12	2	112	12.2	6.57	14.47	111	110	95.7	83.4
O07739	Rv1893	Uncharacterized protein OS=Mycobacterium tuberculosis (strain ATCC 25618 / H37Rv) OX=83332 GN=Rv1893 PE=1 SV=1	33	2	7	2	72	7.5	4.81	18.83	70.9	96.1	142.4	90.7
A0A083WMI9	Mb1595_p0208	MCE-associated membrane protein OS=Mycobacterium bovis OX=1765 GN=Mb1595_p0208 PE=4 SV=1	30	4	6	4	184	20.2	8.22	10.36	127.2	99.3	93.3	80.2
A0A0U0QPK0	dhaA_1	Haloalkane dehalogenase OS=Mycobacterium tuberculosis OX=1773 GN=dhaA_1 PE=3 SV=1	10	3	9	3	331	37.3	9.8	11.57	97.7	109.5	95.2	97.6
A0A109SS84	RN08_3938	Fatty-acid--CoA ligase FadD3 OS=Mycobacterium tuberculosis variant microti OX=1806 GN=RN08_3938 PE=4 SV=1	7	2	7	2	507	54.1	5.53	12.5	94.1	101.8	96.8	107.3
Q7D9L7	MT0605	Transcriptional regulator, ArsR family OS=Mycobacterium tuberculosis (strain CDC 1551 / Oshkosh) OX=83331 GN=MT0605 PE=4 SV=1	17	5	7	5	437	46.7	5.94	3.89	74.9	121.6	87.5	115.9
A0A0U0THV9	rbpA	RNA polymerase-binding protein RbpA OS=Mycobacterium tuberculosis OX=1773 GN=rbpA PE=3 SV=1	45	4	6	4	111	13	5.64	10.64	103	117.3	84.5	95.2
R4M8K8	J113_11995	Biotin carboxylase-like protein OS=Mycobacterium tuberculosis CAS/NITR204 OX=1310114 GN=J113_11995 PE=4 SV=1	5	3	4	3	906	98.5	6	5.4	74.7	110.3	86.9	128
R4MAI8	I917_23405	N-acetylglucosamine-6-phosphate deacetylase OS=Mycobacterium tuberculosis str. Haarlem/NITR202 OX=1304279 GN=I917_23405 PE=3 SV=1	20	4	6	4	384	38.9	5.49	6.9	88.1	97.1	104.5	110.4
A0A045J5W2	coaA	Pantothenate kinase OS=Mycobacterium tuberculosis OX=1773 GN=coaA PE=3 SV=1	11	3	9	3	312	35.6	7.75	16.68	91.4	110.3	102.3	96
A5U8E0	rmlB	dTDP-glucose 4,6-dehydratase OS=Mycobacterium tuberculosis (strain ATCC 25177 / H37Ra) OX=419947 GN=rmlB PE=3 SV=1	14	3	5	3	331	37.5	5.66	12.52	98.7	94.3	106.1	100.9
P59804	esxL	ESAT-6-like protein EsxL OS=Mycobacterium bovis (strain ATCC BAA-935 / AF2122/97) OX=233413 GN=esxL PE=3 SV=1	53	3	7	1	94	10	4.93	10.95	79.9	98.2	102.4	119.5
A0A0H3M7M1	BCG_2870c	Possible magnesium chelatase OS=Mycobacterium bovis (strain BCG / Pasteur 1173P2) OX=410289 GN=BCG_2870c PE=4 SV=1	11	4	9	4	629	66.9	8.06	6.56	106.2	110.3	97.7	85.8
A0A109S6T7	RN06_1226	Two component histidine-protein kinase/phosphatase MprB OS=Mycobacterium tuberculosis variant bovis BCG OX=33892 GN=RN06_1226 PE=4 SV=1	11	6	6	6	737	79.1	10.3	6.33	86.5	84.1	122.7	106.7
A0A328GZL7	C9J59_001420	Acyl-CoA synthetase OS=Mycobacterium tuberculosis variant pinnipedii OX=194542 GN=C9J59_001420 PE=4 SV=1	8	3	11	3	537	58.9	5.94	24.04	113.3	90.2	104.4	92
A0A0U0QWW6	ERS007661_00876	Amino acid ABC transporter substrate-binding protein OS=Mycobacterium tuberculosis OX=1773 GN=ERS007661_00876 PE=4 SV=1	22	4	7	1	343	36.3	6.68	11.11	99.3	101.5	112.9	86.3
A0A0H3L967	ERDMAN_1865	Uncharacterized protein OS=Mycobacterium tuberculosis (strain ATCC 35801 / TMC 107 / Erdman) OX=652616 GN=ERDMAN_1865 PE=4 SV=1	19	4	5	4	319	32.9	5.36	8.49	69.4	94	84.9	151.7
A0A396XA74	B2G75_11950	Cobalt ABC transporter ATP-binding protein OS=Mycobacterium tuberculosis OX=1773 GN=B2G75_11950 PE=4 SV=1	10	4	5	4	697	72.8	7.12	11.5	92.4	87	116.9	103.7
A0A083W0F2	aroK	Shikimate kinase OS=Mycobacterium bovis OX=1765 GN=aroK PE=3 SV=1	24	3	6	3	176	18.6	10.56	14.1	118.6	99.5	95.2	86.7
A0A2I7W5U6	yafJ	Glutamine amidotransferase YafJ OS=Mycobacterium tuberculosis OX=1773 GN=yafJ PE=4 SV=1	10	3	8	3	287	32.1	6.27	17.02	91.3	99.2	112.1	97.4
A0A0H3L5B1	ERDMAN_0250	Aldehyde dehydrogenase OS=Mycobacterium tuberculosis (strain ATCC 35801 / TMC 107 / Erdman) OX=652616 GN=ERDMAN_0250 PE=3 SV=1	12	4	6	4	487	51.1	4.88	10.3	41.5	166.9	63.2	128.4
A0A1R3XZW3	BQ2027_MB2024	Uncharacterized protein OS=Mycobacterium bovis (strain ATCC BAA-935 / AF2122/97) OX=233413 GN=BQ2027_MB2024 PE=4 SV=1	22	3	4	3	250	28.7	6.4	6.69	112	105.7	92.6	89.7
A0A109SU08	RN09_0506	Phosphate acetyltransferase OS=Mycobacterium tuberculosis variant africanum OX=33894 GN=RN09_0506 PE=3 SV=1	8	4	7	4	690	72.9	5.4	11.4	103.8	80.6	122.1	93.5
G7CKS3	rplA	50S ribosomal protein L1 OS=Mycobacterium thermoresistibile (strain ATCC 19527 / DSM 44167 / CIP 105390 / JCM 6362 / NCTC 10409 / 316) OX=1078020 GN=rplA PE=3 SV=1	9	3	7	1	237	25.2	9.6	10.75	93.4	109.5	106.1	91
A0A083WLB9	Mb1595_p0435	NADH dehydrogenase NdhA OS=Mycobacterium bovis OX=1765 GN=Mb1595_p0435 PE=4 SV=1	15	4	6	3	470	50.3	8.47	5.84	83.9	96.5	112.3	107.3
A0A0T7LU17	ERS007688_01920	Predicted kinase OS=Mycobacterium tuberculosis OX=1773 GN=ERS007688_01920 PE=4 SV=1	17	6	8	6	498	54.2	6.24	6.45	113.5	81.7	113.7	91.1
A0A328GZP2	ccsB	C-type cytochrome biogenesis protein CcsB OS=Mycobacterium tuberculosis variant pinnipedii OX=194542 GN=ccsB PE=4 SV=1	13	2	3	2	324	35	9.92	6.18	76	79.8	117.3	126.8
A0A0U0T501	pdxH	Pyridoxine/pyridoxamine 5'-phosphate oxidase OS=Mycobacterium tuberculosis OX=1773 GN=pdxH PE=3 SV=1	11	3	7	3	304	33.5	8.9	14.65	93.2	107.1	96.7	103
A0A0H3MBK2	BCG_2026	Uncharacterized protein OS=Mycobacterium bovis (strain BCG / Pasteur 1173P2) OX=410289 GN=BCG_2026 PE=4 SV=1	19	1	2	1	80	8.9	4.51	7.22	120.7	79.1	110.6	89.6
A0A1K6TN15	fgd1_3	Oxidoreductase OS=Mycobacterium tuberculosis OX=1773 GN=fgd1_3 PE=4 SV=1	13	2	2	2	340	37.3	7.08	7.24	107.8	105.9	85.9	100.4
A0A0H3M582	BCG_2035	Uncharacterized protein OS=Mycobacterium bovis (strain BCG / Pasteur 1173P2) OX=410289 GN=BCG_2035 PE=4 SV=1	13	2	3	2	239	26	5.44	8.59
A0A1A9E9X6	pdxT	Pyridoxal 5'-phosphate synthase subunit PdxT OS=Mycobacterium bovis OX=1765 GN=pdxT PE=3 SV=1	28	5	8	5	198	21.1	5.58	13.22	95.3	106.2	106.3	92.2
A0A0H3LBK4	mce1C	MCE-family protein OS=Mycobacterium tuberculosis (strain ATCC 35801 / TMC 107 / Erdman) OX=652616 GN=mce1C PE=4 SV=1	8	4	13	4	515	53.8	5.62	22.18	88.1	115.4	107.2	89.2
A0A0Y1CN28	RN06_2253	Flavoprotein OS=Mycobacterium tuberculosis variant bovis BCG OX=33892 GN=RN06_2253 PE=4 SV=1	9	3	5	3	522	56.1	8.62	10.2	110.9	66.5	126.6	96
A0A109SWG3	RN09_1901	Monooxygenase OS=Mycobacterium tuberculosis variant africanum OX=33894 GN=RN09_1901 PE=4 SV=1	4	1	10	1	375	39.6	6.06	32.89	103.4	100.7	93.9	101.9
A0A109SMU8	RN08_1617	OXPP cycle protein OpcA OS=Mycobacterium tuberculosis variant microti OX=1806 GN=RN08_1617 PE=4 SV=1	17	4	5	1	304	32.7	5.26	9.62
A0A051UGE6	K875_00799	Aspartate aminotransferase AspC OS=Mycobacterium [tuberculosis] TKK-01-0051 OX=1324261 GN=K875_00799 PE=4 SV=1	9	2	4	2	430	47.3	5.19	7.02	108.8	84.1	122	85.1
A0A396WKC5	B6233_16055	NUDIX hydrolase OS=Mycobacterium tuberculosis OX=1773 GN=B6233_16055 PE=4 SV=1	11	2	5	2	289	31.6	4.83	8.77	76.2	93.7	140.3	89.7
A0A109S844	RN06_2521	Uncharacterized protein OS=Mycobacterium tuberculosis variant bovis BCG OX=33892 GN=RN06_2521 PE=4 SV=1	12	5	9	5	712	74.2	5.63	4.8	88.9	74.7	140.9	95.5
G0THU0	MCAN_12791	Uncharacterized protein OS=Mycobacterium canettii (strain CIPT 140010059) OX=1048245 GN=MCAN_12791 PE=4 SV=1	19	4	7	4	226	25.2	7.24	12.15	122.4	100.8	97.8	79.1
A0A2R9SBH6	ERS027651_00652	Conserved exported protein of uncharacterized function OS=Mycobacterium tuberculosis OX=1773 GN=ERS027651_00652 PE=4 SV=1	11	3	6	3	352	37.5	6.6	8.61	96.4	81.7	110.5	111.4
P9WK36	lpqB	Lipoprotein LpqB OS=Mycobacterium tuberculosis (strain CDC 1551 / Oshkosh) OX=83331 GN=lpqB PE=3 SV=1	11	5	11	4	587	61.6	5.41	12.19	109.4	110.1	89.4	91.1
A0A0U0R7E0	ddn_1	Deazaflavin-dependent nitroreductase OS=Mycobacterium tuberculosis OX=1773 GN=ddn_1 PE=4 SV=1	13	3	6	3	164	18.8	9.5	13.88	87.5	132.1	74.3	106.1
A0A0H3M3F0	BCG_1275c	Uncharacterized protein OS=Mycobacterium bovis (strain BCG / Pasteur 1173P2) OX=410289 GN=BCG_1275c PE=4 SV=1	12	5	9	5	561	62.6	9.44	12.66	91.6	90.2	116.4	101.8
A0A0H3LE28	ERDMAN_3541	Uncharacterized protein OS=Mycobacterium tuberculosis (strain ATCC 35801 / TMC 107 / Erdman) OX=652616 GN=ERDMAN_3541 PE=3 SV=1	22	4	7	4	330	34.9	7.8	14.55	129.9	82.6	100.9	86.6
A0A328GH84	C9J59_013035	Transcriptional repressor OS=Mycobacterium tuberculosis variant pinnipedii OX=194542 GN=C9J59_013035 PE=3 SV=1	37	3	8	3	131	14.5	6.51	5.38	99	100.7	97.8	102.5
R4M2H8	def	Peptide deformylase OS=Mycobacterium tuberculosis str. Haarlem/NITR202 OX=1304279 GN=def PE=3 SV=1	22	4	6	1	350	37.2	8.32	14.29	119.1	116.1	56.5	108.3
P9WFW8	menF	Putative isochorismate synthase MenF OS=Mycobacterium tuberculosis (strain CDC 1551 / Oshkosh) OX=83331 GN=menF PE=3 SV=1	12	4	5	4	372	38.9	7.47	5.35	110.9	102.4	82.4	104.2
C1AN24	pyrR	Bifunctional protein PyrR OS=Mycobacterium bovis (strain BCG / Tokyo 172 / ATCC 35737 / TMC 1019) OX=561275 GN=pyrR PE=3 SV=1	15	3	8	3	193	20.6	7.69	15.25	99.7	114.9	94.3	91.1
R4MBV5	I917_23710	Trehalose 6-phosphate phosphatase OS=Mycobacterium tuberculosis str. Haarlem/NITR202 OX=1304279 GN=I917_23710 PE=3 SV=1	17	4	5	4	392	41.9	6.05	8.32	91.9	93	120.3	94.8
A0A0U0S6Y8	argC_1	N-acetyl-gamma-glutamyl-phosphate reductase OS=Mycobacterium tuberculosis OX=1773 GN=argC_1 PE=3 SV=1	15	4	12	4	452	46.9	8.03	18.06	108.8	86.5	105.6	99.1
P9WNI6	esxO	ESAT-6-like protein EsxO OS=Mycobacterium tuberculosis (strain CDC 1551 / Oshkosh) OX=83331 GN=esxO PE=3 SV=1	53	3	4	1	94	9.9	4.93	4.49	54.2	130.7	106.5	108.7
A0A0H3M7C3	BCG_1983c	Uncharacterized protein OS=Mycobacterium bovis (strain BCG / Pasteur 1173P2) OX=410289 GN=BCG_1983c PE=4 SV=1	25	2	6	2	196	20.8	4.78	14.9	83	109.7	107.9	99.3
P9WP87	cobH	Precorrin-8X methylmutase OS=Mycobacterium tuberculosis (strain ATCC 25618 / H37Rv) OX=83332 GN=cobH PE=1 SV=1	19	2	4	2	208	21.6	6.04	5.8	92.8	118	93.1	96.1
A0A0H3LD61	ERDMAN_2787	Amino acid decarboxylase OS=Mycobacterium tuberculosis (strain ATCC 35801 / TMC 107 / Erdman) OX=652616 GN=ERDMAN_2787 PE=4 SV=1	8	5	7	5	947	106	5.74	11.05	90.5	92.7	97.1	119.6
A0A0H3M787	BCG_2767	S-adenosyl-L-methionine-dependent methyltransferase OS=Mycobacterium bovis (strain BCG / Pasteur 1173P2) OX=410289 GN=BCG_2767 PE=3 SV=1	8	2	6	2	296	33.6	9.26	15.29	87.2	98.4	111.5	102.9
A0A109SLL6	moaC	Cyclic pyranopterin monophosphate synthase OS=Mycobacterium tuberculosis variant microti OX=1806 GN=moaC PE=3 SV=1	14	2	5	2	167	17.6	6.95	14.17	74.9	130.6	66.4	128.1
A0A0T9XG09	ERS007665_01263	ATPase AAA+ superfamily protein OS=Mycobacterium tuberculosis OX=1773 GN=ERS007665_01263 PE=4 SV=1	12	4	5	4	413	44.9	7.47	7.5	99.3	94.8	95	110.8
B2HGY3	ephD	Short-chain dehydrogenase EphD OS=Mycobacterium marinum (strain ATCC BAA-535 / M) OX=216594 GN=ephD PE=4 SV=1	5	3	10	1	594	63.9	9.03	21.67	92.5	94.1	91.9	121.6
A0A109SMA8	RN08_1410	Uncharacterized protein OS=Mycobacterium tuberculosis variant microti OX=1806 GN=RN08_1410 PE=4 SV=1	20	3	6	3	157	17.7	10.45	4.79	86.4	124	95.4	94.2
Q50448		U0002a (Fragment) OS=Mycobacterium tuberculosis OX=1773 PE=4 SV=1	18	5	9	5	299	31.6	7.99	10.12	77.8	71	127.4	123.9
A0A1R3Y2Y2	lepB	Signal peptidase I OS=Mycobacterium bovis (strain ATCC BAA-935 / AF2122/97) OX=233413 GN=lepB PE=3 SV=1	15	3	9	1	294	31.9	6.24	7.64	99.6	60	157	83.4
A0A0T9VCZ9	ptrB	Oligopeptidase B OS=Mycobacterium tuberculosis OX=1773 GN=ptrB PE=4 SV=1	9	6	9	6	719	80.4	5.16	21.14	84.9	90.8	122.5	101.8
A0A045IN13	esxA	ESAT-6-like protein OS=Mycobacterium tuberculosis OX=1773 GN=esxA PE=3 SV=1	42	2	32	2	95	9.9	4.51	4.8	85	113.2	101.6	100.2
P9WLD7	Rv2300c	Probable metallo-hydrolase Rv2300c OS=Mycobacterium tuberculosis (strain ATCC 25618 / H37Rv) OX=83332 GN=Rv2300c PE=1 SV=1	12	2	4	2	310	34.3	8.97	10.59	90.1	114.2	94.2	101.5
A0A375Z091	MSP7336_02815	Putative aminopeptidase N PepN (Lysyl aminopeptidase) (LYS-AP) (Alanine aminopeptidase) [Mycobacterium tuberculosis H37Rv] OS=Mycobacterium shimoidei OX=29313 GN=MSP7336_02815 PE=4 SV=1	4	3	13	1	853	93.5	4.89	21.31	95.3	81.5	112	111.2
P9WFX5	trpD	Anthranilate phosphoribosyltransferase OS=Mycobacterium tuberculosis (strain ATCC 25618 / H37Rv) OX=83332 GN=trpD PE=1 SV=1	13	3	5	3	370	37.7	6.44	8.8	98.1	100.1	120.5	81.3
A0A0Y1CHP9	RN06_1718	Orotidine 5'-phosphate decarboxylase OS=Mycobacterium tuberculosis variant bovis BCG OX=33892 GN=RN06_1718 PE=3 SV=1	11	2	5	2	290	28.8	5.21	12.3	110	101.5	88.4	100.1
O69643	MT3776	Uncharacterized protein OS=Mycobacterium tuberculosis (strain CDC 1551 / Oshkosh) OX=83331 GN=MT3776 PE=4 SV=1	20	1	2	1	125	13.7	7.05	5.44	98	88.8	108.3	104.9
A0A1R3XX78	BQ2027_MB1089	Uncharacterized protein OS=Mycobacterium bovis (strain ATCC BAA-935 / AF2122/97) OX=233413 GN=BQ2027_MB1089 PE=4 SV=1	21	3	10	1	157	16.9	8.81	15.43	151.7	97.4	64	86.9
A0A0U0T2M8	nadC	Nicotinate-nucleotide pyrophosphorylase OS=Mycobacterium tuberculosis OX=1773 GN=nadC PE=3 SV=1	13	3	7	3	316	33	6.8	15.45	84.8	97.3	104.2	113.8
A0A0U0R663	infA	Translation initiation factor IF-1 OS=Mycobacterium tuberculosis OX=1773 GN=infA PE=3 SV=1	16	3	12	3	188	20.7	7.91	14.82	95.1	117.8	90.1	97.1
R4MB35	I917_25250	Iron-regulated LSR2 protein OS=Mycobacterium tuberculosis str. Haarlem/NITR202 OX=1304279 GN=I917_25250 PE=4 SV=1	30	3	13	3	112	12.1	10.08	17.58	109.9	113.8	88.5	87.8
A0A0K2HRX0	RN06_0524	Uncharacterized protein OS=Mycobacterium tuberculosis variant bovis BCG OX=33892 GN=RN06_0524 PE=4 SV=1	27	4	5	4	209	21.7	9.41	10.29	98.5	96	100.5	105.1
A0A0T9N9R8	tatD_1	Deoxyribonuclease OS=Mycobacterium tuberculosis OX=1773 GN=tatD_1 PE=4 SV=1	18	3	4	3	286	31.4	6.54	9.14	108.5	79.1	124	88.4
A0A1X2LQR4	B8W66_19215	1,3-beta-glucanase OS=Mycobacterium decipiens OX=1430326 GN=B8W66_19215 PE=4 SV=1	13	3	8	3	295	32.1	5.01	13.89	145.1	71.3	108.1	75.5
G0TMJ7	MCAN_01871	Uncharacterized protein OS=Mycobacterium canettii (strain CIPT 140010059) OX=1048245 GN=MCAN_01871 PE=3 SV=1	11	2	5	2	244	26.2	5.25	10.4	120.4	89.9	97.8	92
A0A081I8P6	K883_00104	Alanine and leucine rich protein OS=Mycobacterium sp. TKK-01-0059 OX=1324269 GN=K883_00104 PE=4 SV=1	12	2	3	1	323	35.8	4.82	13.4	87.7	99.5	110.2	102.6
A0A0T9ZKB7	vapC	Ribonuclease VapC OS=Mycobacterium tuberculosis OX=1773 GN=vapC PE=3 SV=1	23	3	7	3	133	15	10.67	13.2	62.6	149.3	83.4	104.7
A0A0U0QVB2	noeI	FkbM family methyltransferase OS=Mycobacterium tuberculosis OX=1773 GN=noeI PE=4 SV=1	21	4	8	4	254	27.8	8.7	12.12	49.7	152.3	67	130.9
A0A120IQ67	RN06_4044	Thymidine phosphorylase OS=Mycobacterium tuberculosis variant bovis BCG OX=33892 GN=RN06_4044 PE=3 SV=1	11	4	7	4	559	58.3	6.95	13.06	92.1	99.1	112.9	95.9
R4M3H4	I917_05380	Two component system sensor kinase phoR OS=Mycobacterium tuberculosis str. Haarlem/NITR202 OX=1304279 GN=I917_05380 PE=4 SV=1	8	3	5	3	497	53.3	8.13	7.59	96	79.4	96.6	127.9
A0A0H3MA13	recG	ATP-dependent DNA helicase RecG OS=Mycobacterium bovis (strain BCG / Pasteur 1173P2) OX=410289 GN=recG PE=3 SV=1	8	4	5	4	737	80.3	6.68	9.65	72	92.4	149.4	86.2
A0A2R9SCB5	ERS027651_00928	Membrane protein OS=Mycobacterium tuberculosis OX=1773 GN=ERS027651_00928 PE=4 SV=1	18	4	9	4	292	31.1	8.06	12.72	126.3	98.6	83.2	92
A0A0T7LY89	ERS007688_03389	Uncharacterized protein OS=Mycobacterium tuberculosis OX=1773 GN=ERS007688_03389 PE=4 SV=1	18	2	8	2	248	27.2	8.7	17.85	104.1	82.9	120.8	92.2
A0A328GQH7	rpmE	50S ribosomal protein L31 OS=Mycobacterium tuberculosis variant pinnipedii OX=194542 GN=rpmE PE=3 SV=1	58	3	8	3	80	8.7	9.58	7.78	97.6	107.2	91.1	104.1
A0A0T9PHP9	ppiA	Peptidyl-prolyl cis-trans isomerase OS=Mycobacterium tuberculosis OX=1773 GN=ppiA PE=3 SV=1	12	1	9	1	104	11	4.92	15.16	88.8	100.1	114.2	96.9
A0A328G9U1	C9J59_018870	IS21 family transposase OS=Mycobacterium tuberculosis variant pinnipedii OX=194542 GN=C9J59_018870 PE=4 SV=1	8	4	7	4	724	80.7	9.19	5.25	60.1	119.1	104	116.8
A0A1A9E541	Mb1595_p1228	Isoprenyl transferase OS=Mycobacterium bovis OX=1765 GN=Mb1595_p1228 PE=3 SV=1	11	3	7	3	262	29.5	5.85	14.88	106.8	92	94.1	107.1
A0A0T7LU84	ERS007679_01302	Lipoprotein lpqW OS=Mycobacterium tuberculosis OX=1773 GN=ERS007679_01302 PE=4 SV=1	10	6	8	6	670	69.9	6.35	13.79	82.8	91.7	128.9	96.6
A0A045JJE6	higA	Transcriptional regulator OS=Mycobacterium tuberculosis OX=1773 GN=higA PE=4 SV=1	23	3	5	3	149	16.8	8.19	8.87	94.8	119.5	105.3	80.4
Q7D7E2	MT2238	Uncharacterized protein OS=Mycobacterium tuberculosis (strain CDC 1551 / Oshkosh) OX=83331 GN=MT2238 PE=4 SV=1	31	4	10	4	134	13.6	5.02	4.77	99.9	106.5	101.5	92.1
A0A0H3LEU7	ERDMAN_2341	Uncharacterized protein OS=Mycobacterium tuberculosis (strain ATCC 35801 / TMC 107 / Erdman) OX=652616 GN=ERDMAN_2341 PE=4 SV=1	15	3	4	3	292	31.9	4.73	10.52	110.4	98	87.7	104
A0A109SMR5	RN08_1336	Uncharacterized protein OS=Mycobacterium tuberculosis variant microti OX=1806 GN=RN08_1336 PE=4 SV=1	16	3	4	3	294	32.1	8.29	9.14	116.7	80.3	111.2	91.8
A0A045GWF4	DSI35_12025	Hypothetical alanine and leucine rich protein OS=Mycobacterium tuberculosis OX=1773 GN=DSI35_12025 PE=4 SV=1	18	4	7	4	325	36	5.44	14.98	100.2	96.8	104.7	98.3
A0A0T9KSV8	cysA_2	Sulfurtransferase OS=Mycobacterium tuberculosis OX=1773 GN=cysA_2 PE=4 SV=1	5	1	9	1	279	31.4	5.03	19.79	85.2	83.3	128.8	102.7
A0A375YEU5	MPP7335_01382	Putative fatty-acid-CoA ligase FadD2 (Fatty-acid-CoA synthetase) (Fatty-acid-CoA synthase) [Mycobacterium tuberculosis H37Rv] OS=Mycobacterium parafortuitum OX=39692 GN=MPP7335_01382 PE=4 SV=1	8	2	13	1	573	61.7	5.72	15.2	71.2	156.5	66.8	105.4
A0A0U0R077	ERS007679_02111	Transcriptional regulatory protein OS=Mycobacterium tuberculosis OX=1773 GN=ERS007679_02111 PE=4 SV=1	11	3	6	3	430	46.8	6.81	11.27	71.6	102.5	108.7	117.2
A0A0U0R465	choD	Cholesterol oxidase choD OS=Mycobacterium tuberculosis OX=1773 GN=choD PE=4 SV=1	6	2	7	2	585	63.8	9.45	16.41	102.9	99	90.2	107.9
A0A0T9DU47	gpmA_2	2,3-bisphosphoglycerate-dependent phosphoglycerate mutase OS=Mycobacterium tuberculosis OX=1773 GN=gpmA_2 PE=3 SV=1	14	3	4	3	259	28.3	5.86	9.9	107.5	90.7	109.2	92.6
P9WH71	nrdF2	Ribonucleoside-diphosphate reductase subunit beta nrdF2 OS=Mycobacterium tuberculosis (strain ATCC 25618 / H37Rv) OX=83332 GN=nrdF2 PE=1 SV=1	15	4	12	3	324	37	4.72	22.84	136.3	63.2	127.1	73.4
A0A045K0L1	CAB90_02832	DUF3618 domain-containing protein OS=Mycobacterium tuberculosis OX=1773 GN=CAB90_02832 PE=4 SV=1	17	1	15	1	75	8.4	10.37	45.82	59	82.5	109.4	149
O53562	Rv3517	Uncharacterized protein OS=Mycobacterium tuberculosis (strain ATCC 25618 / H37Rv) OX=83332 GN=Rv3517 PE=4 SV=1	20	4	6	4	279	31	9.23	10.78	111.1	78.3	122.5	88.1
A0A0Y1B7U6	RN06_0231	Uncharacterized protein OS=Mycobacterium tuberculosis variant bovis BCG OX=33892 GN=RN06_0231 PE=4 SV=1	8	3	10	3	417	45.1	10.35	21.42	99.3	80.4	121.8	98.5
A0A0E8VKZ1	ERS007663_02817	Amidohydrolase OS=Mycobacterium tuberculosis OX=1773 GN=ERS007663_02817 PE=4 SV=1	25	5	9	5	375	40.4	5.88	7.24	80.5	86.5	132.4	100.6
A0A0H3MBL1	hpt	Hypoxanthine phosphoribosyltransferase OS=Mycobacterium bovis (strain BCG / Pasteur 1173P2) OX=410289 GN=hpt PE=3 SV=1	13	2	4	2	216	23.6	5.24	10	78.5	126.6	75.1	119.7
A0A045JSM5	ubiF	FAD-dependent oxidoreductase OS=Mycobacterium tuberculosis OX=1773 GN=ubiF PE=4 SV=1	7	2	11	2	460	50.4	9.44	25.95	70.9	125	79.2	124.9
A0A081HWJ6	K883_04549	Metal cation transporter P-type ATPase CtpV OS=Mycobacterium sp. TKK-01-0059 OX=1324269 GN=K883_04549 PE=3 SV=1	3	2	4	1	802	84.1	6	11.03	98	94.2	123.8	84.1
A0A045K6M5	viuB	Siderophore utilization protein OS=Mycobacterium tuberculosis OX=1773 GN=viuB PE=4 SV=1	17	3	7	3	283	30.6	5.73	13.24	107.1	103.7	99.3	89.9
A0A109T1A9	RN09_4422	Transmembrane protein OS=Mycobacterium tuberculosis variant africanum OX=33894 GN=RN09_4422 PE=4 SV=1	18	4	4	4	435	47.1	9.32	8.43	83	75.7	126	115.3
A0A0T9X9U7	ERS007670_01402	Calpastatin OS=Mycobacterium tuberculosis OX=1773 GN=ERS007670_01402 PE=4 SV=1	10	3	5	3	423	46.7	7.9	10.3	103	118.3	87.2	91.4
A0A0U0RUA4	ERS007741_02129	5-methyltetrahydropteroyltriglutamate/homocysteine S-methyltransferase OS=Mycobacterium tuberculosis OX=1773 GN=ERS007741_02129 PE=3 SV=1	25	3	4	1	228	23.1	4.79	7.6	78.7	105	123.9	92.5
Q7D5B4	MT3648	Acyl-CoA dehydrogenase, putative OS=Mycobacterium tuberculosis (strain CDC 1551 / Oshkosh) OX=83331 GN=MT3648 PE=4 SV=1	12	2	3	2	345	36	4.96	10.35	97.1	97.7	108.9	96.3
A0A328GYN3	C9J59_000185	Hydrolase OS=Mycobacterium tuberculosis variant pinnipedii OX=194542 GN=C9J59_000185 PE=4 SV=1	11	3	4	3	406	43.9	6.86	9.94	84.6	93.9	124	97.6
A0A0E8V495	glnA3	Glutamine synthetase OS=Mycobacterium tuberculosis OX=1773 GN=glnA3 PE=3 SV=1	14	4	8	4	453	47	5.21	13.74	88.3	110.2	95.3	106.1
A0A0T9B103	ygfA	5-formyltetrahydrofolate cyclo-ligase OS=Mycobacterium tuberculosis OX=1773 GN=ygfA PE=4 SV=1	12	3	6	3	349	36.4	10.37	10.49	78.5	106.2	98.8	116.5
A0A0T9X8F0	ERS007663_01047	Putative OXPP cycle protein opcA OS=Mycobacterium tuberculosis OX=1773 GN=ERS007663_01047 PE=4 SV=1	17	4	5	1	303	32.7	5.26	9.62	166.9	64.9	104.9	63.4
G0TKG4	proX	Putative osmoprotectant (Glycine betaine/carnitine/choline/L-proline) binding lipoprotein PROX OS=Mycobacterium canettii (strain CIPT 140010059) OX=1048245 GN=proX PE=4 SV=1	24	4	7	1	315	33.3	6.09	11.11	108.4	101.1	113	77.5
A5U0R8	MRA_0887	Putative marr-family transcriptional regulatory protein OS=Mycobacterium tuberculosis (strain ATCC 25177 / H37Ra) OX=419947 GN=MRA_0887 PE=4 SV=1	29	3	10	3	143	15.5	9.89	13.81	98.7	99	110	92.3
A0A074QVZ1	thyA_1	Thymidylate synthase OS=Mycobacterium tuberculosis OX=1773 GN=thyA_1 PE=3 SV=1	13	2	4	2	266	30.1	5.74	8.09	114.5	101.2	97.9	86.4
R4MIQ0	J113_12995	Uncharacterized protein OS=Mycobacterium tuberculosis CAS/NITR204 OX=1310114 GN=J113_12995 PE=4 SV=1	26	3	10	3	147	16	6.57	19.01	106.3	107.3	99.8	86.6
A0A109T0E2	RN09_3971	Uncharacterized protein OS=Mycobacterium tuberculosis variant africanum OX=33894 GN=RN09_3971 PE=4 SV=1	11	4	5	4	524	54.6	7.44	7.55	73	78.6	123.1	125.3
A0A0H3LKG7	ERDMAN_4184	Phosphotransferase OS=Mycobacterium tuberculosis (strain ATCC 35801 / TMC 107 / Erdman) OX=652616 GN=ERDMAN_4184 PE=3 SV=1	19	3	4	3	251	27.2	6.79	10.12	91.3	86.6	121.3	100.8
A0A049DVF9	X425_01238	Enoyl-CoA hydratase EchA6 OS=Mycobacterium avium XTB13-223 OX=1427296 GN=X425_01238 PE=3 SV=1	12	2	6	1	243	25.9	5.92	15.53	85.7	97	122.6	94.6
A0A0T9CYU7	ERS027651_02756	Uncharacterized protein OS=Mycobacterium tuberculosis OX=1773 GN=ERS027651_02756 PE=4 SV=1	23	4	4	4	241	24.9	4.87	10.85	114	89.9	108	88
A0A109SKW2	vapC	Ribonuclease VapC OS=Mycobacterium tuberculosis variant microti OX=1806 GN=vapC PE=3 SV=1	19	2	5	2	135	14.4	4.77	7.16	104.8	99	102.6	93.6
O05310	Rv1209	Conserved protein OS=Mycobacterium tuberculosis (strain ATCC 25618 / H37Rv) OX=83332 GN=Rv1209 PE=1 SV=1	20	2	8	2	122	13.1	5.2	16.24	125.2	100.2	93	81.7
A0A081I444	K883_01455	Acyl-CoA dehydrogenase FadE5 OS=Mycobacterium sp. TKK-01-0059 OX=1324269 GN=K883_01455 PE=3 SV=1	10	6	14	1	611	66.4	5.19	21.19
A0A0K2I195	metXA	Homoserine O-acetyltransferase OS=Mycobacterium tuberculosis variant bovis BCG OX=33892 GN=metXA PE=3 SV=1	8	2	6	2	379	39.7	5.67	14.91	87.2	95.8	106	111
A0A083WG37	Mb1595_p0813	D-3-phosphoglycerate dehydrogenase OS=Mycobacterium bovis OX=1765 GN=Mb1595_p0813 PE=3 SV=1	13	2	4	2	326	34.4	6.07	11.84	92.2	80.3	136.4	91.1
A0A0H3M5A9	BCG_1670c	Uncharacterized protein OS=Mycobacterium bovis (strain BCG / Pasteur 1173P2) OX=410289 GN=BCG_1670c PE=4 SV=1	29	3	3	3	147	16.6	5.91	7.98	83.2	99	129.7	88.1
A0A0T9BJD5	hepT_1	Polyprenyl synthetase OS=Mycobacterium tuberculosis OX=1773 GN=hepT_1 PE=3 SV=1	19	3	5	3	325	34.7	5.4	2.1	94.2	76.8	148.1	80.9
A0A120IV62	RN08_0170	Quinone oxidoreductase OS=Mycobacterium tuberculosis variant microti OX=1806 GN=RN08_0170 PE=4 SV=1	8	2	9	2	322	33.3	5.11	11.77	90.8	92.4	108.8	108
A0A0U0QKG8	sdaA	Serine hydroxymethyltransferase OS=Mycobacterium tuberculosis OX=1773 GN=sdaA PE=3 SV=1	7	6	7	6	888	93.9	5.97	6.81	93.8	67.5	153.3	85.4
A0A0H3LB21	recF	DNA replication and repair protein RecF OS=Mycobacterium tuberculosis (strain ATCC 35801 / TMC 107 / Erdman) OX=652616 GN=recF PE=3 SV=1	6	2	8	2	385	42.2	7.18	19.57	104.5	97.6	93.4	104.4
A0A328GL11	C9J59_008895	Lipase OS=Mycobacterium tuberculosis variant pinnipedii OX=194542 GN=C9J59_008895 PE=4 SV=1	11	3	8	3	446	48	6.02	6.82	79.9	82.6	125.1	112.3
A0A328GER4	C9J59_015215	DNA translocase FtsK OS=Mycobacterium tuberculosis variant pinnipedii OX=194542 GN=C9J59_015215 PE=3 SV=1	8	6	8	6	883	94.3	8.43	9.94	62.1	60.1	102.2	175.6
A0A109SL72	rskA	Anti-sigma-K factor RskA OS=Mycobacterium tuberculosis variant microti OX=1806 GN=rskA PE=3 SV=1	22	3	3	3	232	23.9	6.01	6.45	75.1	95.8	130.6	98.5
A0A2I7WAW9	rimM	Ribosome maturation factor RimM OS=Mycobacterium tuberculosis OX=1773 GN=rimM PE=3 SV=1	14	2	4	2	176	18.6	4.74	11.15	76.4	125	99.2	99.4
A0A0H3M2R7	BCG_0233	Putative transcriptional regulatory protein OS=Mycobacterium bovis (strain BCG / Pasteur 1173P2) OX=410289 GN=BCG_0233 PE=4 SV=1	16	2	2	2	194	21.2	6.05	7.04	78	96.9	121.1	104
G7CIY6	clpP	ATP-dependent Clp protease proteolytic subunit OS=Mycobacterium thermoresistibile (strain ATCC 19527 / DSM 44167 / CIP 105390 / JCM 6362 / NCTC 10409 / 316) OX=1078020 GN=clpP PE=3 SV=1	14	2	22	1	195	21.1	4.97	37.84
A0A083WCF5	Mb1595_p1322	Nitrate reductase subunit alpha OS=Mycobacterium bovis OX=1765 GN=Mb1595_p1322 PE=3 SV=1	7	4	4	4	1232	136.8	6.74	0	85.5	88.3	118.7	107.5
A0A109S8T4	RN06_3124	Uncharacterized protein OS=Mycobacterium tuberculosis variant bovis BCG OX=33892 GN=RN06_3124 PE=4 SV=1	16	2	4	2	225	24.8	5.16	9.13	85.1	86.9	111.8	116.3
G0THA0	folP2	Dihydropteroate synthase OS=Mycobacterium canettii (strain CIPT 140010059) OX=1048245 GN=folP2 PE=3 SV=1	11	3	3	3	318	33	7.23	6.4	121.5	77.7	113.5	87.3
A0A0T7LSJ1	galE2	UDP-glucose 4-epimerase OS=Mycobacterium tuberculosis OX=1773 GN=galE2 PE=4 SV=1	12	4	5	4	376	41.1	10.32	13.11	58.1	86.7	154.6	100.6
A0A375YQM1	MPP7335_05084	Putative acetyl-CoA acetyltransferase FadA4 (Acetoacetyl-CoA thiolase) [Mycobacterium tuberculosis H37Rv] OS=Mycobacterium parafortuitum OX=39692 GN=MPP7335_05084 PE=3 SV=1	8	2	3	1	393	40.5	5.21	5.31	98.9	86.7	116.7	97.7
A0A120IYU9	RN08_4039	Dipeptide ABC transporter ATP-binding protein DppD OS=Mycobacterium tuberculosis variant microti OX=1806 GN=RN08_4039 PE=3 SV=1	6	2	3	2	552	59.3	9.95	5.01	92.4	100.8	105.7	101.1
A0A1K3MYM6	fdxA_1	Ferredoxin FDXA OS=Mycobacterium tuberculosis OX=1773 GN=fdxA_1 PE=4 SV=1	36	2	9	2	129	13.8	4.74	15.46	71.6	59	147.7	121.7
A0A0E7TI40	ERS007657_02168	Uncharacterized protein OS=Mycobacterium tuberculosis OX=1773 GN=ERS007657_02168 PE=4 SV=1	10	3	5	3	380	41.3	8.91	8.63	94.8	74.9	140.3	89.9
A0A0T9EHC7	cobB_2	NAD-dependent protein deacylase OS=Mycobacterium tuberculosis OX=1773 GN=cobB_2 PE=3 SV=1	13	2	7	2	287	31	5.44	17.08	100.6	89.9	113.9	95.5
A0A328G7N3	moaD	Molybdopterin converting factor subunit 1 OS=Mycobacterium tuberculosis variant pinnipedii OX=194542 GN=moaD PE=4 SV=1	13	2	4	2	221	24	5.31	7.23	105.7	85.9	97.9	110.5
A0A0H3LBZ2	vapC	Ribonuclease VapC OS=Mycobacterium tuberculosis (strain ATCC 35801 / TMC 107 / Erdman) OX=652616 GN=vapC PE=3 SV=1	26	3	6	3	143	16	5.55	14.14	114.9	98.9	90.3	95.9
R4M6W9	I917_14560	Bifunctional S-adenosyl-L-methionine-precorrin-2 methyl transferase/precorrin-3 methylase Cob I/J OS=Mycobacterium tuberculosis str. Haarlem/NITR202 OX=1304279 GN=I917_14560 PE=3 SV=1	9	4	6	4	580	61.8	8.65	10.52	100.5	95.9	113.9	89.7
A0A049DM87	X425_02840	Uncharacterized protein OS=Mycobacterium avium XTB13-223 OX=1427296 GN=X425_02840 PE=4 SV=1	6	2	5	1	498	51.5	5.48	9.78	111.4	103	94.6	91.1
A5TYV4	vapC	Ribonuclease VapC OS=Mycobacterium tuberculosis (strain ATCC 25177 / H37Ra) OX=419947 GN=vapC PE=3 SV=1	6	1	2	1	226	25.2	11.28	7.68	110.1	89.5	91.2	109.2
A0A045I752	rsmE_1	Ribosomal RNA small subunit methyltransferase E OS=Mycobacterium tuberculosis OX=1773 GN=rsmE_1 PE=3 SV=1	15	2	2	2	262	27.6	8.21	7.11	92.6	96.7	106.8	104
A0A120IXK5	obg	GTPase Obg OS=Mycobacterium tuberculosis variant microti OX=1806 GN=obg PE=3 SV=1	7	3	5	3	484	50.9	6.62	8.71	84.3	108.9	106.5	100.3
A0A0H3L5P6	ERDMAN_0350	Muconolactone isomerase OS=Mycobacterium tuberculosis (strain ATCC 35801 / TMC 107 / Erdman) OX=652616 GN=ERDMAN_0350 PE=4 SV=1	12	1	5	1	204	22.3	5.67	3.98	110.5	95.7	99.6	94.3
A0A1X2LNU2	dapD	2,3,4,5-tetrahydropyridine-2,6-dicarboxylate N-succinyltransferase OS=Mycobacterium decipiens OX=1430326 GN=dapD PE=3 SV=1	11	3	5	1	317	32.5	5.78	6.65	99.8	84.8	108.4	107
A0A109SKM0	RN08_0495	Uncharacterized protein OS=Mycobacterium tuberculosis variant microti OX=1806 GN=RN08_0495 PE=4 SV=1	8	1	4	1	185	20.5	6.07	13.02	99.8	116.5	77	106.7
A0A109SQX8	RN08_3388	Hydrolase OS=Mycobacterium tuberculosis variant microti OX=1806 GN=RN08_3388 PE=4 SV=1	7	3	4	3	603	66.8	6.65	11.88	117.8	86.2	114.4	81.7
A0A0E7SCR7	DSI35_14010	S-adenosyl-L-methionine-dependent methyltransferase OS=Mycobacterium tuberculosis OX=1773 GN=DSI35_14010 PE=3 SV=1	11	2	5	1	325	36.1	5.21	10.89	111.8	88.4	115	84.8
A0A0T9Y512	lpqC	Esterase lipoprotein LPQC OS=Mycobacterium tuberculosis OX=1773 GN=lpqC PE=4 SV=1	12	3	5	3	314	32.6	5.71	11.27	101.9	89.2	111.6	97.3
G0TNT0	iniC	Isoniazid inductible gene protein INIC OS=Mycobacterium canettii (strain CIPT 140010059) OX=1048245 GN=iniC PE=4 SV=1	17	6	10	6	493	53	10.15	11.5	81.7	108.6	94.4	115.3
A0A1R3XU88	vapB1	Possible antitoxin VapB1 OS=Mycobacterium bovis (strain ATCC BAA-935 / AF2122/97) OX=233413 GN=vapB1 PE=4 SV=1	29	1	4	1	79	8.7	8.66	11.71	175.5	51.5	121.8	51.2
P9WL18	MT2992	Uncharacterized protein MT2992 OS=Mycobacterium tuberculosis (strain CDC 1551 / Oshkosh) OX=83331 GN=MT2992 PE=4 SV=1	26	2	7	2	137	14.8	4.83	10.2	122.3	83.1	110.7	83.8
A0A2R9SHV2	fadD12	Long-chain-fatty-acid--CoA ligase OS=Mycobacterium tuberculosis OX=1773 GN=fadD12 PE=4 SV=1	6	3	7	3	535	58	6.61	17.66	84.2	68.4	155.6	91.8
A0A045GL20	tauD_2	Oxidoreductase OS=Mycobacterium tuberculosis OX=1773 GN=tauD_2 PE=4 SV=1	6	2	6	2	289	32.6	6.6	9.95	126	66.2	146.6	61.2
A0A2I7W7N0	garA	Glycogen accumulation regulator GarA OS=Mycobacterium tuberculosis OX=1773 GN=garA PE=4 SV=1	31	3	4	3	159	16.9	4.5	7.91	96.3	101.3	105.4	96.9
G0TLF4	MCAN_19061	Uncharacterized protein OS=Mycobacterium canettii (strain CIPT 140010059) OX=1048245 GN=MCAN_19061 PE=3 SV=1	12	2	3	2	203	22.3	9.51	8.59	110.3	99.4	100.9	89.3
A0A109SYQ0	RN09_3098	Uncharacterized protein OS=Mycobacterium tuberculosis variant africanum OX=33894 GN=RN09_3098 PE=4 SV=1	11	3	5	3	470	49.3	5.59	5.32	66.6	99.2	138.5	95.7
A0A0T9FEQ7	rsmI	Ribosomal RNA small subunit methyltransferase I OS=Mycobacterium tuberculosis OX=1773 GN=rsmI PE=3 SV=1	7	3	6	3	365	37.9	9.38	12.2	91.1	97.5	100.2	111.2
A0A2I7W8D7	CAB90_02112	S-adenosyl-L-methionine-dependent methyltransferase OS=Mycobacterium tuberculosis OX=1773 GN=CAB90_02112 PE=3 SV=1	16	4	8	4	303	33.2	4.96	9.27	86.9	116.6	93.7	102.8
B2HND2	efp	Elongation factor P OS=Mycobacterium marinum (strain ATCC BAA-535 / M) OX=216594 GN=efp PE=3 SV=1	14	1	3	1	187	20.4	5.59	2.62	103.9	114.3	91.9	89.9
A0A0H3L4P4	ERDMAN_0152	Uncharacterized protein OS=Mycobacterium tuberculosis (strain ATCC 35801 / TMC 107 / Erdman) OX=652616 GN=ERDMAN_0152 PE=4 SV=1	10	1	3	1	151	16	6.15	7.94	108.3	96.3	112.9	82.5
A0A2N5R1B5	acpP	Acyl carrier protein OS=Mycobacterium tuberculosis variant microti OV254 OX=1427372 GN=acpP PE=3 SV=1	43	3	19	1	115	12.5	4.09	32.74
A0A0H3LHK2	gpsA	Glycerol-3-phosphate dehydrogenase [NAD(P)+] OS=Mycobacterium tuberculosis (strain ATCC 35801 / TMC 107 / Erdman) OX=652616 GN=gpsA PE=3 SV=1	13	4	7	4	336	34.3	5.67	10.16	86	99.3	88.9	125.8
A0A045KIX2	yheS	ABC transporter ATP-binding protein OS=Mycobacterium tuberculosis OX=1773 GN=yheS PE=4 SV=1	6	2	5	2	542	58.4	5.5	8.46	96.1	104.5	97.7	101.7
A0A1K6CZX9	ggtB	Gamma-glutamyltranspeptidase OS=Mycobacterium tuberculosis OX=1773 GN=ggtB PE=4 SV=1	8	4	4	4	643	66.5	6.06	5.48	95.3	102.5	108.7	93.5
A0A083VY69	Mb1595_p3378	Uncharacterized protein OS=Mycobacterium bovis OX=1765 GN=Mb1595_p3378 PE=4 SV=1	6	1	3	1	227	24.4	5.72	9.39	118	102.3	106.1	73.6
R4LXM5	I917_18425	Lipid A biosynthesis lauroyl acyltransferase OS=Mycobacterium tuberculosis str. Haarlem/NITR202 OX=1304279 GN=I917_18425 PE=4 SV=1	12	4	8	4	318	35.3	10.02	16.11	103.6	96.4	98.3	101.8
A0A0H3LDE4	phoT	Phosphate import ATP-binding protein PstB OS=Mycobacterium tuberculosis (strain ATCC 35801 / TMC 107 / Erdman) OX=652616 GN=phoT PE=3 SV=1	20	4	4	4	258	28	6.8	2.17	62	143.6	76.2	118.2
A0A0H3MC48	BCG_2275c	Uncharacterized protein OS=Mycobacterium bovis (strain BCG / Pasteur 1173P2) OX=410289 GN=BCG_2275c PE=4 SV=1	9	1	4	1	272	28.4	5.38	8.42	93.1	94.2	104.4	108.3
A0A083VS33	Mb1595_p4029	Membrane protein OS=Mycobacterium bovis OX=1765 GN=Mb1595_p4029 PE=4 SV=1	12	1	3	1	114	13.1	10.39	8.1	44.7	55.7	124.9	174.7
A0A0U0RQS4	tetR_2	Transcriptional regulator OS=Mycobacterium tuberculosis OX=1773 GN=tetR_2 PE=4 SV=1	8	1	4	1	227	24.5	8.47	8.74	93.1	85.8	121	100.2
A0A049DFE3	X425_04058	AP-4-A phosphorylase OS=Mycobacterium avium XTB13-223 OX=1427296 GN=X425_04058 PE=4 SV=1	22	3	9	1	195	21.7	5.8	4.25
A0A0T9YSI6	ERS007663_04143	Putative cutinase Cut1 OS=Mycobacterium tuberculosis OX=1773 GN=ERS007663_04143 PE=4 SV=1	9	1	4	1	218	22	4.45	13.75	181.4	35	137.9	45.8
R4M554	I917_06660	Short chain dehydrogenase OS=Mycobacterium tuberculosis str. Haarlem/NITR202 OX=1304279 GN=I917_06660 PE=3 SV=1	8	2	7	2	286	29.9	10.18	12.87	114.9	110.1	87.9	87.2
A0A083WA13	murI	Glutamate racemase OS=Mycobacterium bovis OX=1765 GN=murI PE=3 SV=1	17	3	7	3	271	28.6	5.83	7.83	105.1	108.2	82.2	104.5
A0A2I7WBB6	bamB	Outer membrane protein assembly factor BamB OS=Mycobacterium tuberculosis OX=1773 GN=bamB PE=4 SV=1	6	2	8	2	539	57	9.06	13.34	112	91.7	102.8	93.4
A0A0T9WUC9	ERS007665_02738	Hydrolase, NUDIX family protein OS=Mycobacterium tuberculosis OX=1773 GN=ERS007665_02738 PE=4 SV=1	10	3	6	3	317	34.7	10.71	13.67	93.7	91.5	132.8	82
G0TG86	fadE13	Putative acyl-CoA dehydrogenase FADE13 OS=Mycobacterium canettii (strain CIPT 140010059) OX=1048245 GN=fadE13 PE=3 SV=1	8	3	5	3	382	40.7	6.19	11.19	78.6	95.2	104.8	121.4
A0A1A9E5Y4	Mb1595_p1545	Uncharacterized protein OS=Mycobacterium bovis OX=1765 GN=Mb1595_p1545 PE=4 SV=1	18	4	7	4	273	30.1	5.96	4.76	85.2	87.8	133.4	93.7
O53379	Rv3329	Probable aminotransferase Rv3329 OS=Mycobacterium tuberculosis (strain ATCC 25618 / H37Rv) OX=83332 GN=Rv3329 PE=1 SV=2	7	3	8	3	466	50.8	6.18	5.38	98.2	92.2	114.1	95.5
A0A109T073	RN09_3869	Uncharacterized protein OS=Mycobacterium tuberculosis variant africanum OX=33894 GN=RN09_3869 PE=4 SV=1	7	3	5	3	477	53.5	8.41	9.43	133.4	82.9	101.5	82.2
A0A109SVK4	RN09_1361	Membrane glycine/proline-rich protein OS=Mycobacterium tuberculosis variant africanum OX=33894 GN=RN09_1361 PE=4 SV=1	13	2	4	2	293	29.9	5.15	11.44	77.9	104.3	110	107.9
A5U5U3	ruvA	Holliday junction ATP-dependent DNA helicase RuvA OS=Mycobacterium tuberculosis (strain ATCC 25177 / H37Ra) OX=419947 GN=ruvA PE=3 SV=1	18	2	3	2	196	20.2	6.96	6.58	148.6	70.4	114.7	66.3
A0A1R3XW72	BQ2027_MB0709C	Uncharacterized protein OS=Mycobacterium bovis (strain ATCC BAA-935 / AF2122/97) OX=233413 GN=BQ2027_MB0709C PE=4 SV=1	12	3	5	3	349	38.1	6.71	4.9	101.6	118	80.2	100.2
A0A1X2LPU4	B8W66_21070	Uncharacterized protein OS=Mycobacterium decipiens OX=1430326 GN=B8W66_21070 PE=4 SV=1	5	1	4	1	318	34.7	5.19	8.51	118.3	100.2	87.4	94.2
A0A0K2HVX5	cmk	Cytidylate kinase OS=Mycobacterium tuberculosis variant bovis BCG OX=33892 GN=cmk PE=3 SV=1	21	4	6	4	230	24.2	5.24	8.86	127.2	84.6	111.3	76.8
A0A0T9CAW6	ERS027644_01482	Sugar phosphate isomerase/epimerase OS=Mycobacterium tuberculosis OX=1773 GN=ERS027644_01482 PE=4 SV=1	9	2	6	2	280	30.5	7.99	8.93	101.2	83.1	135.2	80.5
A0A328GA17	C9J59_018445	Methyltransferase OS=Mycobacterium tuberculosis variant pinnipedii OX=194542 GN=C9J59_018445 PE=4 SV=1	33	4	8	4	243	26.6	6.8	9.25	86.1	106.9	107.6	99.4
R4MB46	nuoC	NADH-quinone oxidoreductase subunit C OS=Mycobacterium tuberculosis str. Haarlem/NITR202 OX=1304279 GN=nuoC PE=3 SV=1	17	3	6	3	236	26.9	5.63	9.59	101	87.8	129	82.2
A0A0K2KQ92	ku	Non-homologous end joining protein Ku OS=Mycobacterium tuberculosis OX=1773 GN=ku PE=3 SV=1	10	2	9	2	291	33	5.02	0	101.3	102.1	93.2	103.4
A0A049DHR8	X425_03847	Integral membrane efflux protein EfpA OS=Mycobacterium avium XTB13-223 OX=1427296 GN=X425_03847 PE=4 SV=1	4	1	3	1	538	56.4	9.29	2.71	57.4	47.8	142.4	152.4
A0A1A9E8C8	sepF	Cell division protein SepF OS=Mycobacterium bovis OX=1765 GN=sepF PE=3 SV=1	14	2	8	2	241	27.6	7.06	11.94	89.8	103.5	107.1	99.6
A0A0H3MA34	fbpD	Secreted MPT51/MPB51 antigen protein fbpD OS=Mycobacterium bovis (strain BCG / Pasteur 1173P2) OX=410289 GN=fbpD PE=4 SV=1	10	1	3	1	299	31.1	6.64	3.67	104.9	110.3	100.6	84.2
A0A045JQ91	cycB	Sugar ABC transporter substrate-binding protein OS=Mycobacterium tuberculosis OX=1773 GN=cycB PE=4 SV=1	7	2	4	2	439	47.8	6.57	3.61	124.5	98.6	106.8	70.1
A0A0T9ETL8	baeB	Glyoxalase OS=Mycobacterium tuberculosis OX=1773 GN=baeB PE=4 SV=1	13	2	3	2	237	25.9	5.11	6.36	134.4	72.5	124	69.1
A0A109SX00	RN09_2204	PPE family protein PPE26 OS=Mycobacterium tuberculosis variant africanum OX=33894 GN=RN09_2204 PE=3 SV=1	11	2	3	2	439	43.9	6.79	4.31	119.6	76.5	140.4	63.6
A0A0T9V6J0	tdh	Dehydrogenase OS=Mycobacterium tuberculosis OX=1773 GN=tdh PE=4 SV=1	14	3	3	3	401	42	7.25	8.74	95.4	103.9	93.5	107.1
A0A045HU65	vapB29	Antitoxin OS=Mycobacterium tuberculosis OX=1773 GN=vapB29 PE=4 SV=1	39	3	5	3	75	8.2	5.86	9.48	90.3	86.3	138.7	84.7
A0A0H3LL57	ERDMAN_3525	Uncharacterized protein OS=Mycobacterium tuberculosis (strain ATCC 35801 / TMC 107 / Erdman) OX=652616 GN=ERDMAN_3525 PE=4 SV=1	10	2	5	2	407	42.5	8.68	8.11	71.6	86.7	124.1	117.6
Q7D8F3	MT1502	Uncharacterized protein OS=Mycobacterium tuberculosis (strain CDC 1551 / Oshkosh) OX=83331 GN=MT1502 PE=4 SV=1	13	2	4	2	300	32.8	6.54	5.57	102.1	101.6	107.5	88.8
A0A2I7WBL7	smpB	SsrA-binding protein OS=Mycobacterium tuberculosis OX=1773 GN=smpB PE=3 SV=1	13	1	6	1	160	18.3	10.71	17.7	111.5	78.3	106.9	103.3
A0A0E8TW99	hisC2	Putative phenylalanine aminotransferase OS=Mycobacterium tuberculosis OX=1773 GN=hisC2 PE=3 SV=1	11	3	8	3	353	38	6.55	7.51	93.9	93.3	118.4	94.3
A0A2I7W390	CAB90_00390	Uncharacterized protein OS=Mycobacterium tuberculosis OX=1773 GN=CAB90_00390 PE=4 SV=1	21	3	7	3	219	24.7	5.59	5.39	80.6	115.4	93	111
G7CGV9	KEK_14258	Acetyl-CoA acetyltransferase OS=Mycobacterium thermoresistibile (strain ATCC 19527 / DSM 44167 / CIP 105390 / JCM 6362 / NCTC 10409 / 316) OX=1078020 GN=KEK_14258 PE=4 SV=1	8	2	8	1	392	41.5	6.1	11.12	97.2	110.8	104.8	87.2
A0A0T9AZ10	eccD1_1	Transmembrane protein OS=Mycobacterium tuberculosis OX=1773 GN=eccD1_1 PE=4 SV=1	4	2	9	2	476	48.3	8.31	24.43	35.7	36.3	130.1	197.9
Q7D7F3	MT2227	Uncharacterized protein OS=Mycobacterium tuberculosis (strain CDC 1551 / Oshkosh) OX=83331 GN=MT2227 PE=4 SV=1	12	2	5	2	241	25.3	5.76	5.52	93.9	93.4	120.2	92.5
A0A0U0RFE9	nuoF	NADH dehydrogenase I subunit F OS=Mycobacterium tuberculosis OX=1773 GN=nuoF PE=4 SV=1	7	2	5	2	465	50.4	6.44	9.77	71.2	99.4	84.2	145.2
A0A2I7WBD6	CAB90_03425	Chromate reductase OS=Mycobacterium tuberculosis OX=1773 GN=CAB90_03425 PE=4 SV=1	7	1	6	1	194	20.2	4.88	15.72	89.4	131.2	108.7	70.7
A0A2I7WB72	rpmB	50S ribosomal protein L28 OS=Mycobacterium tuberculosis OX=1773 GN=rpmB PE=3 SV=1	44	3	8	3	64	6.8	10.61	18.32	102.3	83.2	108.3	106.1
A0A045KIY6	ychM_2	SulP family inorganic anion transporter OS=Mycobacterium tuberculosis OX=1773 GN=ychM_2 PE=4 SV=1	7	2	3	2	486	51.2	9.41	3.76	61.8	59.1	142	137.1
A0A083W261	Mb1595_p2882	Uncharacterized protein OS=Mycobacterium bovis OX=1765 GN=Mb1595_p2882 PE=4 SV=1	25	3	10	3	167	19	9.1	21.44	105	99.9	98.6	96.5
B2HLY8	ideR	Iron-dependent repressor and activator IdeR OS=Mycobacterium marinum (strain ATCC BAA-535 / M) OX=216594 GN=ideR PE=4 SV=1	17	3	6	1	230	25.3	5.48	9.53	101.9	104.7	96.3	97.1
A0A109SVH5	RN09_1437	Nitrate reductase subunit beta OS=Mycobacterium tuberculosis variant africanum OX=33894 GN=RN09_1437 PE=4 SV=1	2	1	2	1	590	65	6.42	6.28	54.3	115.2	83.2	147.3
A0A081I3N4	K883_01292	Serine/threonine-protein kinase PknG OS=Mycobacterium sp. TKK-01-0059 OX=1324269 GN=K883_01292 PE=4 SV=1	6	4	12	1	762	82.9	5.63	26.84	105.1	98.8	112.4	83.7
A0A0T9AVC7	yddA	Multidrug ABC transporter ATP-binding protein OS=Mycobacterium tuberculosis OX=1773 GN=yddA PE=4 SV=1	9	4	6	4	639	71.3	8.57	12.49	61.7	69	123.1	146.2
A0A045J396	aldA	Aldehyde dehydrogenase NAD-dependent OS=Mycobacterium tuberculosis OX=1773 GN=aldA PE=3 SV=1	13	3	4	3	489	51.2	5.14	6.32	124	82.6	114.8	78.6
A0A0T9XDI9	ligB	Probable DNA ligase OS=Mycobacterium tuberculosis OX=1773 GN=ligB PE=3 SV=1	14	4	5	4	507	53.7	9.14	8.72	110.7	95.5	98.1	95.6
P0A5I7	blaC	Beta-lactamase OS=Mycobacterium bovis (strain ATCC BAA-935 / AF2122/97) OX=233413 GN=blaC PE=3 SV=1	16	3	10	3	307	32.5	6.16	9.1	78.1	126.9	83.4	111.6
R4M0Z8	I917_08180	Transcriptional regulator OS=Mycobacterium tuberculosis str. Haarlem/NITR202 OX=1304279 GN=I917_08180 PE=4 SV=1	49	3	7	1	79	8.5	6.02	14.61
A0A0T9E867	ERS027651_02800	F420-dependent enzyme OS=Mycobacterium tuberculosis OX=1773 GN=ERS027651_02800 PE=4 SV=1	15	1	4	1	144	16.1	10.07	13.01	98.7	90.9	125.6	84.8
A0A045I108	fadD13	Chain-fatty-acid-CoA ligase OS=Mycobacterium tuberculosis OX=1773 GN=fadD13 PE=4 SV=1	11	4	5	4	503	54.4	5.22	8.15	85.9	98.6	106.2	109.3
A0A0U0QIW9	misCA	Inner membrane protein translocase component YidC OS=Mycobacterium tuberculosis OX=1773 GN=misCA PE=3 SV=1	10	3	6	3	428	47.4	10.3	5.11	83.6	70.1	151.5	94.8
A0A0H4B358	orfA	Transposase OS=Mycobacterium tuberculosis OX=1773 GN=orfA PE=4 SV=1	24	2	5	2	108	12	10.3	13.76	54.4	148.8	91.4	105.3
Q7D9K2	MT0629	Uncharacterized protein OS=Mycobacterium tuberculosis (strain CDC 1551 / Oshkosh) OX=83331 GN=MT0629 PE=4 SV=1	26	2	4	2	87	9.3	6.54	5.3	114.6	94.1	93.5	97.8
A0A081HZS2	K883_03127	Iron-sulfur cluster carrier protein OS=Mycobacterium sp. TKK-01-0059 OX=1324269 GN=K883_03127 PE=3 SV=1	11	3	7	2	384	40.1	5.59	11.42
A0A0H3LFZ7	ERDMAN_4239	Uncharacterized protein OS=Mycobacterium tuberculosis (strain ATCC 35801 / TMC 107 / Erdman) OX=652616 GN=ERDMAN_4239 PE=4 SV=1	10	2	7	2	285	30.3	5.14	12.53	91.9	81.9	148.8	77.5
A0A1R3Y1Y3	BQ2027_MB2723	Conserved protein OS=Mycobacterium bovis (strain ATCC BAA-935 / AF2122/97) OX=233413 GN=BQ2027_MB2723 PE=4 SV=1	24	2	2	2	142	14.6	5.54	6.31	88.4	93.4	97.6	120.7
A0A328GBQ7	C9J59_016155	DUF177 domain-containing protein OS=Mycobacterium tuberculosis variant pinnipedii OX=194542 GN=C9J59_016155 PE=4 SV=1	12	2	10	2	207	22.4	4.96	20.55	109.1	89.3	102.1	99.5
A0A2N5R1U2	X011_17460	Plasmid partitioning protein ParA OS=Mycobacterium tuberculosis variant microti OV254 OX=1427372 GN=X011_17460 PE=4 SV=1	14	3	5	2	266	28.1	6.55	11.05	92.2	100.8	118.9	88.1
A0A0T9MLW4	tcrX_1	DNA-binding response regulator OS=Mycobacterium tuberculosis OX=1773 GN=tcrX_1 PE=4 SV=1	10	2	5	2	286	31.8	7.71	5.43	126.4	91.2	102.4	80
G0TJF5	MCAN_15941	Uncharacterized protein OS=Mycobacterium canettii (strain CIPT 140010059) OX=1048245 GN=MCAN_15941 PE=4 SV=1	18	2	5	2	169	18.1	10.32	13.56	104	88.6	105.2	102.2
Q7D6R9	MT2763	Uncharacterized protein OS=Mycobacterium tuberculosis (strain CDC 1551 / Oshkosh) OX=83331 GN=MT2763 PE=3 SV=1	13	4	6	4	434	46.4	8.41	4.69	100.1	92.4	109.9	97.5
A0A0H3LCA6	ERDMAN_1477	Adenylate cyclase OS=Mycobacterium tuberculosis (strain ATCC 35801 / TMC 107 / Erdman) OX=652616 GN=ERDMAN_1477 PE=4 SV=1	8	2	5	2	558	60.7	9.73	4.17	57.5	67.7	130.1	144.7
A0A0H3L8D5	ERDMAN_1427	Uncharacterized protein OS=Mycobacterium tuberculosis (strain ATCC 35801 / TMC 107 / Erdman) OX=652616 GN=ERDMAN_1427 PE=4 SV=1	5	2	2	2	875	93.3	5.17	6.04
A0A0T7LHZ8	pncA	Pyrazinamidase/nicotinamidas OS=Mycobacterium tuberculosis OX=1773 GN=pncA PE=4 SV=1	9	2	4	1	316	34.1	6.6	10.41
A0A0K2I1P8	RN06_3974	RNA polymerase sigma factor SigF OS=Mycobacterium tuberculosis variant bovis BCG OX=33892 GN=RN06_3974 PE=3 SV=1	18	3	5	3	261	28.8	6.57	12.49	119.3	78	121.9	80.8
A0A0D1PTA8	Mb1595_p2346	Protein PafC OS=Mycobacterium bovis OX=1765 GN=Mb1595_p2346 PE=4 SV=1	14	2	5	2	316	33.7	4.82	8.32	120.2	99	90.3	90.5
A0A0U0SXP2	ERS007739_00695	Conserved membrane protein of uncharacterized function OS=Mycobacterium tuberculosis OX=1773 GN=ERS007739_00695 PE=4 SV=1	10	1	4	1	126	14.2	11.03	5.22	76.5	88.1	123	112.4
A0A0K2HUP3	RN06_1536	Membrane protein OS=Mycobacterium tuberculosis variant bovis BCG OX=33892 GN=RN06_1536 PE=4 SV=1	9	1	7	1	180	20.4	9.57	14.28	88.5	99.7	105.3	106.6
A0A0T9B2P1	ERS024213_01979	Hydrolase OS=Mycobacterium tuberculosis OX=1773 GN=ERS024213_01979 PE=4 SV=1	15	4	4	4	341	36.9	8.72	7.38	105.1	109.9	82.6	102.4
A0A0T9BP27	ERS027652_00610	Uncharacterized protein OS=Mycobacterium tuberculosis OX=1773 GN=ERS027652_00610 PE=4 SV=1	39	1	2	1	69	7.7	5.69	6.8	97.2	86.4	110.6	105.9
A0A045K0S4	vapC17	Ribonuclease VapC OS=Mycobacterium tuberculosis OX=1773 GN=vapC17 PE=3 SV=1	18	2	4	2	133	15.2	8.1	11.63	100	83.3	104.2	112.5
A0A0H3M7H6	BCG_2611c	Probable conserved membrane protein secretion factor yajC OS=Mycobacterium bovis (strain BCG / Pasteur 1173P2) OX=410289 GN=BCG_2611c PE=4 SV=1	15	1	3	1	115	13	4.48	6.06	104.9	71.7	113.5	109.9
A0A2I7W3R7	CAB90_00573	DNA-binding protein OS=Mycobacterium tuberculosis OX=1773 GN=CAB90_00573 PE=4 SV=1	13	1	9	1	108	11.6	10.14	28.49	105.2	112.1	85.8	96.9
A0A045JS12	mmpL4	Transporter OS=Mycobacterium tuberculosis OX=1773 GN=mmpL4 PE=4 SV=1	5	3	6	3	967	105.2	7.12	4.71	29.9	42.9	153.5	173.7
A0A0U0RFE1	miaA	tRNA dimethylallyltransferase OS=Mycobacterium tuberculosis OX=1773 GN=miaA PE=3 SV=1	6	2	2	2	547	58	8.94	7.27	107.5	87.2	121.4	83.9
A0A0Y1D0F3	miaB	tRNA-2-methylthio-N(6)-dimethylallyladenosine synthase OS=Mycobacterium tuberculosis variant bovis BCG OX=33892 GN=miaB PE=3 SV=1	9	3	5	3	578	63	9.16	11.6	93.9	86.6	128	91.5
A0A1R3XYC0	maze3	Possible antitoxin maze3 OS=Mycobacterium bovis (strain ATCC BAA-935 / AF2122/97) OX=233413 GN=maze3 PE=4 SV=1	23	1	2	1	106	11.4	5.48	8.24	100.6	99.2	94	106.2
B2HNR1	mycP3_1	Membrane-anchored serine protease (Mycosin), MycP3_1 OS=Mycobacterium marinum (strain ATCC BAA-535 / M) OX=216594 GN=mycP3_1 PE=4 SV=1	4	1	2	1	468	47.7	5.8	6.56	76.8	115.6	110.1	97.5
A0A1K3JD36	SAMEA2682835_03734	Dehydrogenase OS=Mycobacterium tuberculosis OX=1773 GN=SAMEA2682835_03734 PE=4 SV=1	13	3	4	3	400	41.9	7.2	7.07	107.5	105.5	92.9	94
A0A045IAS2	deoD	Purine nucleoside phosphorylase OS=Mycobacterium tuberculosis OX=1773 GN=deoD PE=3 SV=1	13	3	4	3	268	27.6	5.87	10.11	149.6	92.8	85.1	72.5
R4LYG3	dxr	1-deoxy-D-xylulose 5-phosphate reductoisomerase OS=Mycobacterium tuberculosis str. Haarlem/NITR202 OX=1304279 GN=dxr PE=3 SV=1	4	1	5	1	440	45.8	6.13	7.93	118.8	90.2	95.6	95.4
A0A083WLL1	murB	UDP-N-acetylenolpyruvoylglucosamine reductase OS=Mycobacterium bovis OX=1765 GN=murB PE=3 SV=1	19	5	8	5	369	38.5	6.87	11.99	110.2	98.8	99.8	91.3
A0A0T9FT10	tauD_2	Dioxygenase OS=Mycobacterium tuberculosis OX=1773 GN=tauD_2 PE=4 SV=1	9	2	6	2	295	32.6	6.61	10.19	127.5	87.7	90.4	94.3
A0A0T9B0Y5	lipE	Lipase LIPE OS=Mycobacterium tuberculosis OX=1773 GN=lipE PE=4 SV=1	18	5	7	5	415	45.2	8.68	4.95	86	98.7	119.4	95.9
A0A0H3LJW7	ERDMAN_3119	Uncharacterized protein OS=Mycobacterium tuberculosis (strain ATCC 35801 / TMC 107 / Erdman) OX=652616 GN=ERDMAN_3119 PE=4 SV=1	23	3	7	3	162	16.9	5.76	15.15	113.5	98.9	91.9	95.7
A0A0U0QZM9	psd	Phosphatidylserine decarboxylase proenzyme OS=Mycobacterium tuberculosis OX=1773 GN=psd PE=3 SV=1	22	2	4	2	237	24.9	9.26	11.85	94.8	90.4	115.6	99.3
A0A049DFX8	recA	Protein RecA OS=Mycobacterium avium XTB13-223 OX=1427296 GN=recA PE=3 SV=1	11	2	2	1	350	37.4	5.25	6.2	117.1	80	117.8	85
A0A0T7LM98	fadD14	Medium chain fatty-acid-CoA ligase OS=Mycobacterium tuberculosis OX=1773 GN=fadD14 PE=4 SV=1	3	2	4	2	546	59.9	5.62	10.12	89.5	96	118	96.6
A0A0U0SWE5	kstD	3-ketosteroid-delta-1-dehydrogenase OS=Mycobacterium tuberculosis OX=1773 GN=kstD PE=4 SV=1	12	3	5	1	417	44.9	7.65	2.31	53.4	143.5	80.4	122.7
Q7D9S6	MT0471	Uncharacterized protein OS=Mycobacterium tuberculosis (strain CDC 1551 / Oshkosh) OX=83331 GN=MT0471 PE=4 SV=1	26	3	8	3	175	19.5	7.37	10.12	108.4	107.6	100.3	83.7
A0A2I7W676	CAB90_01496	Adenylate cyclase OS=Mycobacterium tuberculosis OX=1773 GN=CAB90_01496 PE=4 SV=1	4	2	3	2	567	61.9	7.34	5.13	58.4	52.6	201.5	87.5
G7CH88	gpsA	Glycerol-3-phosphate dehydrogenase [NAD(P)+] OS=Mycobacterium thermoresistibile (strain ATCC 19527 / DSM 44167 / CIP 105390 / JCM 6362 / NCTC 10409 / 316) OX=1078020 GN=gpsA PE=3 SV=1	11	2	3	1	341	36.4	6.46	3.13
A0A0H3M857	mtr	Probable mycothiol reductase mtr OS=Mycobacterium bovis (strain BCG / Pasteur 1173P2) OX=410289 GN=mtr PE=3 SV=1	6	2	6	2	459	49.9	5.69	6.47	79.2	67.6	158.7	94.6
A0A0U0T5W6	era	GTPase Era OS=Mycobacterium tuberculosis OX=1773 GN=era PE=3 SV=1	18	4	8	4	353	38.1	6.57	15.11	102.2	81.5	129.5	86.8
A0A109SWD6	RN09_1858	Uncharacterized protein OS=Mycobacterium tuberculosis variant africanum OX=33894 GN=RN09_1858 PE=4 SV=1	13	3	3	3	316	35.4	5.35	5.32	167	41.5	144	47.4
A0A109SPT3	RN08_2770	Oxidase regulatory-like protein OS=Mycobacterium tuberculosis variant microti OX=1806 GN=RN08_2770 PE=4 SV=1	8	1	7	1	185	20.2	8.53	14.19	101.8	106	98.7	93.5
A0A109SQG3	rbfA	Ribosome-binding factor A OS=Mycobacterium tuberculosis variant microti OX=1806 GN=rbfA PE=3 SV=1	11	2	6	1	212	22.8	10.56	13.88	104.4	103.3	100.4	91.9
A0A0H3LF76	ERDMAN_3950	Uncharacterized protein OS=Mycobacterium tuberculosis (strain ATCC 35801 / TMC 107 / Erdman) OX=652616 GN=ERDMAN_3950 PE=4 SV=1	12	3	7	3	303	31.1	5.92	7.2	91.1	101.7	95	112.2
P9WKQ2	MT0910	Uncharacterized protein MT0910 OS=Mycobacterium tuberculosis (strain CDC 1551 / Oshkosh) OX=83331 GN=MT0910 PE=4 SV=1	17	2	4	2	170	18	5.12	8.19	80.4	121.7	103.7	94.2
A0A109SUD7	vapC	Ribonuclease VapC OS=Mycobacterium tuberculosis variant africanum OX=33894 GN=vapC PE=3 SV=1	13	1	3	1	131	14.2	5.12	9.31	97.4	100.5	96.2	105.8
A0A109SMV3	RN08_1768	L-aspartate oxidase OS=Mycobacterium tuberculosis variant microti OX=1806 GN=RN08_1768 PE=3 SV=1	9	3	4	3	528	53.9	6.73	5.63	108.1	84.1	110.2	97.5
A0A120J202	RN09_3036	Uncharacterized protein OS=Mycobacterium tuberculosis variant africanum OX=33894 GN=RN09_3036 PE=4 SV=1	13	3	7	3	224	23.9	7.2	16.55	98.1	101.9	103.4	96.6
A0A045J226	glgC	Glucose-1-phosphate adenylyltransferase OS=Mycobacterium tuberculosis OX=1773 GN=glgC PE=3 SV=1	8	2	4	2	404	43.8	5.34	5.15	89.4	110.6	113.2	86.8
A0A0T9YSV6	gatC	Aspartyl/glutamyl-tRNA(Asn/Gln) amidotransferase subunit C OS=Mycobacterium tuberculosis OX=1773 GN=gatC PE=3 SV=1	23	2	4	2	120	13.1	5.48	8	104.2	80.1	90.3	125.4
A0A1R3XX72	BQ2027_MB0734	PROBABLE CONSERVED TRANSMEMBRANE PROTEIN OS=Mycobacterium bovis (strain ATCC BAA-935 / AF2122/97) OX=233413 GN=BQ2027_MB0734 PE=4 SV=1	14	3	6	3	313	33.9	5.34	11.1	71.5	83.2	129.8	115.4
A0A0H3LLW5	rpsK	30S ribosomal protein S11 OS=Mycobacterium tuberculosis (strain ATCC 35801 / TMC 107 / Erdman) OX=652616 GN=rpsK PE=3 SV=1	17	2	4	2	139	14.8	11.69	9.94	98	79.9	137.6	84.5
R4MI58	J113_15090	Geranylgeranyl pyrophosphate synthetase OS=Mycobacterium tuberculosis CAS/NITR204 OX=1310114 GN=J113_15090 PE=3 SV=1	7	2	5	2	352	37.8	6.74	14.19	77	79.6	109.8	133.6
Q9RMU8	mpt70	Mpt70 OS=Mycobacterium tuberculosis OX=1773 GN=mpt70 PE=4 SV=1	12	2	2	2	226	22.5	6.77	5.95	133.8	91.6	130.4	44.2
A0A062WKV8	yajL	DJ-1/PfpI family protein OS=Mycobacterium tuberculosis OX=1773 GN=yajL PE=4 SV=1	10	2	3	2	212	23	6.14	6.41	104	59.2	136.4	100.4
A0A0E8WLQ7	mutT2	7,8-dihydro-8-oxoguanine-triphosphatase OS=Mycobacterium tuberculosis OX=1773 GN=mutT2 PE=3 SV=1	26	4	6	4	141	15.3	6.54	12.75	98.2	98.6	100.2	103
A0A0T9EUM7	ERS027644_04378	Uncharacterized protein OS=Mycobacterium tuberculosis OX=1773 GN=ERS027644_04378 PE=4 SV=1	17	3	8	3	185	20.1	5.8	13.97	112	101.6	94.9	91.5
A0A0T9X626	glnD	Bifunctional uridylyltransferase/uridylyl-removing enzyme OS=Mycobacterium tuberculosis OX=1773 GN=glnD PE=3 SV=1	5	3	4	3	836	89.6	6.34	8.19	105.2	94.4	109.4	91.1
A0A0T9DNZ6	embR2	Transcriptional regulatory protein EmbR2 OS=Mycobacterium tuberculosis OX=1773 GN=embR2 PE=4 SV=1	10	3	5	3	381	41.7	6.81	5.18	82.2	96.6	105.8	115.4
A0A024CBH6	embC	Arabinosyltransferase EmbC OS=Mycobacterium tuberculosis OX=1773 GN=embC PE=4 SV=1	5	5	5	5	1094	117.4	9.8	2.85	60.6	64.9	133.6	140.9
R4M3I5	J113_05190	MarR family transcriptional regulator OS=Mycobacterium tuberculosis CAS/NITR204 OX=1310114 GN=J113_05190 PE=4 SV=1	19	3	4	3	197	21.8	11.34	6.83	111.4	99.5	99.7	89.5
R4M9T3	J113_14835	Uncharacterized protein OS=Mycobacterium tuberculosis CAS/NITR204 OX=1310114 GN=J113_14835 PE=4 SV=1	20	3	5	3	176	18.6	5.73	7.31	86.1	102	129.4	82.5
A0A045JAZ9	gcp	tRNA N6-adenosine threonylcarbamoyltransferase OS=Mycobacterium tuberculosis OX=1773 GN=gcp PE=3 SV=1	23	4	8	4	344	35.1	5.63	2.15	93.4	87.7	118.5	100.5
A5U1F4	xseB	Exodeoxyribonuclease 7 small subunit OS=Mycobacterium tuberculosis (strain ATCC 25177 / H37Ra) OX=419947 GN=xseB PE=3 SV=1	28	2	6	2	85	9.3	4.67	13.11	107.6	93.5	100.1	98.8
A0A0U0SUG1	dut	Deoxyuridine 5'-triphosphate nucleotidohydrolase OS=Mycobacterium tuberculosis OX=1773 GN=dut PE=3 SV=1	15	2	7	2	218	22.6	9.96	11.77	106.4	110.2	89.1	94.3
A0A0T9C7C0	hsdM	Putative type I restriction/modification system DNA methylase HsdM (M protein) (DNA methyltransferase) OS=Mycobacterium tuberculosis OX=1773 GN=hsdM PE=4 SV=1	10	4	7	4	540	60	5.53	6.31	99.1	98.7	99.4	102.8
A0A0T5YEN5	ERS007657_01905	Response regulator OS=Mycobacterium tuberculosis OX=1773 GN=ERS007657_01905 PE=4 SV=1	15	1	2	1	150	16.3	6.32	5.29	131.4	86.9	99	82.7
A0A049DPH1	rplF	50S ribosomal protein L6 OS=Mycobacterium avium XTB13-223 OX=1427296 GN=rplF PE=3 SV=1	31	3	5	1	179	19.4	10.21	9.32	110.3	98.2	97.3	94.2
A0A0T9E2K8	ERS027659_03595	Cob(I)yrinic acid a,c-diamide adenosyltransferase OS=Mycobacterium tuberculosis OX=1773 GN=ERS027659_03595 PE=4 SV=1	20	2	8	2	193	20.8	6.1	9.59	97.9	101.1	93.9	107.1
A0A0H3LCV7	ERDMAN_3060	Uncharacterized protein OS=Mycobacterium tuberculosis (strain ATCC 35801 / TMC 107 / Erdman) OX=652616 GN=ERDMAN_3060 PE=3 SV=1	11	2	4	2	227	24.7	6.68	7.17	102.2	89.8	117.4	90.6
A0A0K2HU55	RN06_1410	Uncharacterized protein OS=Mycobacterium tuberculosis variant bovis BCG OX=33892 GN=RN06_1410 PE=4 SV=1	11	1	4	1	201	22.2	6.24	5.98	114.9	116.9	60.4	107.7
A0A045IAZ8	mtrB	Two component sensory transduction histidine kinase MTRB OS=Mycobacterium tuberculosis OX=1773 GN=mtrB PE=4 SV=1	5	2	2	2	567	61.6	8.68	4.21
Q7D708	MT2581	Transcriptional regulator, TetR family OS=Mycobacterium tuberculosis (strain CDC 1551 / Oshkosh) OX=83331 GN=MT2581 PE=4 SV=1	10	2	5	2	231	25	9.33	6.97	95	91.9	125.5	87.7
A0A0E7TJ08	vapC4	Ribonuclease VapC OS=Mycobacterium tuberculosis OX=1773 GN=vapC4 PE=3 SV=1	26	2	5	2	131	14.2	5.03	10.56	111.3	111	82.4	95.3
A0A328GFN1	C9J59_012060	ArsA family ATPase OS=Mycobacterium tuberculosis variant pinnipedii OX=194542 GN=C9J59_012060 PE=4 SV=1	13	4	7	4	409	43.6	5.73	6.27	97.5	97.4	109.6	95.4
A0A049DP94	X425_03044	Enoyl-CoA hydratase EchA3 OS=Mycobacterium avium XTB13-223 OX=1427296 GN=X425_03044 PE=4 SV=1	10	2	7	1	231	24.3	5.4	15.33	103.1	103.7	82.2	111
A0A328GA86	C9J59_016350	PGL/p-HBAD biosynthesis rhamnosyltransferase OS=Mycobacterium tuberculosis variant pinnipedii OX=194542 GN=C9J59_016350 PE=4 SV=1	6	2	5	2	449	49.4	9.64	10.68	87.6	69.7	149.7	92.9
A0A120IYE1	RN08_3562	GCN5-like N-acetyltransferase OS=Mycobacterium tuberculosis variant microti OX=1806 GN=RN08_3562 PE=4 SV=1	11	4	4	4	474	51.2	5.57	8.06	129.1	74.5	122.4	74
A0A0K2HUX2	RN06_1696	Membrane protein OS=Mycobacterium tuberculosis variant bovis BCG OX=33892 GN=RN06_1696 PE=4 SV=1	8	1	6	1	220	23.4	4.75	7.33	105.7	91	107.9	95.4
A0A109T1U1	RN09_4663	Acyltransferase OS=Mycobacterium tuberculosis variant africanum OX=33894 GN=RN09_4663 PE=4 SV=1	15	2	8	2	261	29.3	10.39	18.3	75.5	95.3	121.6	107.6
A0A0U0QLD4	mce4A	MCE-family protein MCE4A OS=Mycobacterium tuberculosis OX=1773 GN=mce4A PE=4 SV=1	7	2	3	2	400	42.4	7.93	7.65	129.6	109.2	100	61.2
A0A2I7W3B3	hspR	Heat shock protein transcriptional repressor HspR OS=Mycobacterium tuberculosis OX=1773 GN=hspR PE=4 SV=1	19	2	3	2	126	14.1	10.32	5.03	110.4	103.8	96.1	89.8
A0A045H0Q1	ybhF	ABC transporter ATP-binding protein OS=Mycobacterium tuberculosis OX=1773 GN=ybhF PE=4 SV=1	7	2	4	2	255	27.5	7.34	5.59	88.9	90.1	121.7	99.3
Q7D666	MT3155	Uncharacterized protein OS=Mycobacterium tuberculosis (strain CDC 1551 / Oshkosh) OX=83331 GN=MT3155 PE=4 SV=1	8	2	5	2	374	41.1	8.22	11.19	92.7	97	111.6	98.8
A0A0T9DT04	rlmN	Probable dual-specificity RNA methyltransferase RlmN OS=Mycobacterium tuberculosis OX=1773 GN=rlmN PE=3 SV=1	7	2	4	2	369	39.7	9.52	5.29	96.7	73.3	142.5	87.5
A0A051UI89	K875_00853	Serine/threonine-protein kinase PknG OS=Mycobacterium [tuberculosis] TKK-01-0051 OX=1324261 GN=K875_00853 PE=4 SV=1	6	4	12	1	764	83.1	5.29	24.14
A0A120J3I8	RN09_4626	S-adenosyl-L-methionine-dependent methyltransferase OS=Mycobacterium tuberculosis variant africanum OX=33894 GN=RN09_4626 PE=3 SV=1	13	3	6	3	318	34.9	5.11	13.81	126.7	86.9	103.2	83.2
Q7D790	MT2449	Polyketide synthase, putative OS=Mycobacterium tuberculosis (strain CDC 1551 / Oshkosh) OX=83331 GN=MT2449 PE=4 SV=1	3	2	3	2	1009	106.1	5.63	5.63	88.8	90.3	116.1	104.9
A0A1X2LT87	metE	5-methyltetrahydropteroyltriglutamate--homocysteine methyltransferase OS=Mycobacterium decipiens OX=1430326 GN=metE PE=3 SV=1	4	3	5	1	760	82.2	5.2	5.08	59.5	125.6	94.3	120.7
A0A0H3LBD5	ksgA	Ribosomal RNA small subunit methyltransferase A OS=Mycobacterium tuberculosis (strain ATCC 35801 / TMC 107 / Erdman) OX=652616 GN=ksgA PE=3 SV=1	13	3	4	3	323	35.2	10.04	6.32	103.2	106.3	94.3	96.2
P9WFB6	vapC3	Ribonuclease VapC3 OS=Mycobacterium tuberculosis (strain CDC 1551 / Oshkosh) OX=83331 GN=vapC3 PE=3 SV=1	31	2	2	1	137	14.7	7.53	5.76
A0A075YLZ5	ERS124361_02909	Uncharacterized protein OS=Mycobacterium tuberculosis OX=1773 GN=ERS124361_02909 PE=4 SV=1	7	2	4	2	348	39	5.21	11.6	130.2	62.2	135.6	71.9
G0TI99	MCAN_33881	Putative ATP/GTP-binding protein OS=Mycobacterium canettii (strain CIPT 140010059) OX=1048245 GN=MCAN_33881 PE=4 SV=1	24	3	4	3	193	20.7	5.59	7.2	89.8	86.7	136.8	86.7
A5U9D8	glf	UDP-galactopyranose mutase OS=Mycobacterium tuberculosis (strain ATCC 25177 / H37Ra) OX=419947 GN=glf PE=4 SV=1	13	3	5	2	399	45.8	5.81	5.38	113.1	96	98.8	92.1
A0A0H3L4N8	ERDMAN_0035	Uncharacterized protein OS=Mycobacterium tuberculosis (strain ATCC 35801 / TMC 107 / Erdman) OX=652616 GN=ERDMAN_0035 PE=4 SV=1	33	2	8	2	101	10.9	6.04	12.46	122.9	89.2	108.3	79.6
R4LXP1	I917_11315	Putative inositol-monophosphatase ImpA (IMP) OS=Mycobacterium tuberculosis str. Haarlem/NITR202 OX=1304279 GN=I917_11315 PE=4 SV=1	10	2	4	2	271	28.3	5.39	14.03	70.6	111	105.8	112.6
A0A328H0E4	C9J59_002085	Uncharacterized protein OS=Mycobacterium tuberculosis variant pinnipedii OX=194542 GN=C9J59_002085 PE=4 SV=1	17	2	5	2	186	19.3	6.29	2.41	99.1	102.5	112.3	86.2
B2HPD4	fabG1	3-oxoacyl-[acyl-carrier protein] reductase, FabG1 OS=Mycobacterium marinum (strain ATCC BAA-535 / M) OX=216594 GN=fabG1 PE=4 SV=1	8	2	6	1	255	26.7	5.94	11.51	78.9	106.6	114.1	100.3
A0A0T9LS04	rplP_1	50S ribosomal protein L16 OS=Mycobacterium tuberculosis OX=1773 GN=rplP_1 PE=3 SV=1	27	2	9	1	120	13.5	10.23	10.85
R4M666	I917_21455	Short chain dehydrogenase OS=Mycobacterium tuberculosis str. Haarlem/NITR202 OX=1304279 GN=I917_21455 PE=3 SV=1	11	3	3	3	310	32.7	9.04	5.93	96.4	94.9	94.8	114
A0A0T9NZY8	ERS007672_02599	Transferase OS=Mycobacterium tuberculosis OX=1773 GN=ERS007672_02599 PE=4 SV=1	3	1	3	1	352	38.6	10.46	7.28	96.3	98.5	102.3	103
A0A0H3LAZ2	ERDMAN_2361	Uncharacterized protein OS=Mycobacterium tuberculosis (strain ATCC 35801 / TMC 107 / Erdman) OX=652616 GN=ERDMAN_2361 PE=4 SV=1	11	1	4	1	105	12.3	6.54	11.64	125.8	70.8	119.5	83.9
A0A328G6Z2	C9J59_020890	1-acyl-sn-glycerol-3-phosphate acyltransferase OS=Mycobacterium tuberculosis variant pinnipedii OX=194542 GN=C9J59_020890 PE=4 SV=1	13	2	4	2	251	27.7	10.64	4.65	99	83.7	130.9	86.3
A0A0U0QNQ0	ERS007679_01236	Probable cobalamin synthesis protein OS=Mycobacterium tuberculosis OX=1773 GN=ERS007679_01236 PE=4 SV=1	14	4	4	4	407	44.7	6.02	9.69	205.4	67.9	72.4	54.3
G0TFI6	MCAN_08391	Uncharacterized protein OS=Mycobacterium canettii (strain CIPT 140010059) OX=1048245 GN=MCAN_08391 PE=4 SV=1	13	3	5	3	342	36.9	6.6	5.17	109.2	94.7	114.7	81.4
A5TY89	MRA_0021	Uncharacterized protein OS=Mycobacterium tuberculosis (strain ATCC 25177 / H37Ra) OX=419947 GN=MRA_0021 PE=4 SV=1	12	2	5	2	155	17.1	10.8	9.76	99.8	71.9	136.7	91.6
Q7D4Y9	MT3840	Uncharacterized protein OS=Mycobacterium tuberculosis (strain CDC 1551 / Oshkosh) OX=83331 GN=MT3840 PE=4 SV=1	18	2	4	2	165	17.6	5.49	5.06	135.3	79	102.7	83
A0A0H3LA04	ERDMAN_1967	Uncharacterized protein OS=Mycobacterium tuberculosis (strain ATCC 35801 / TMC 107 / Erdman) OX=652616 GN=ERDMAN_1967 PE=4 SV=1	12	1	4	1	168	17.8	5.5	10.54	91.2	105.7	101.6	101.5
A0A0E8VNA4	vapC	Ribonuclease VapC OS=Mycobacterium tuberculosis OX=1773 GN=vapC PE=3 SV=1	29	3	6	3	141	15.4	9.06	7.76	104.4	113.4	89.4	92.7
A0A109S8A6	RN06_2697	Transmembrane protein OS=Mycobacterium tuberculosis variant bovis BCG OX=33892 GN=RN06_2697 PE=4 SV=1	13	2	2	2	320	33.7	11.36	6.24	83.8	83.3	134.3	98.5
A0A083WFZ4	Mb1595_p0766	Membrane protein OS=Mycobacterium bovis OX=1765 GN=Mb1595_p0766 PE=4 SV=1	15	3	5	1	265	28.5	8.63	7.23	84.6	87.6	107.1	120.7
A0A0E8V2I1	CAB90_03620	Acetyl-CoA carboxylase biotin carboxyl carrier protein subunit OS=Mycobacterium tuberculosis OX=1773 GN=CAB90_03620 PE=4 SV=1	49	2	30	2	79	8.1	4.17	25	129.2	95.9	78.4	96.5
A0A1X2LVX7	hisB	Imidazoleglycerol-phosphate dehydratase OS=Mycobacterium decipiens OX=1430326 GN=hisB PE=3 SV=1	5	1	10	1	210	22.9	6.86	16.22	104.8	89.4	111.4	94.4
R4M0W7	I917_07970	Pyruvate phosphate dikinase OS=Mycobacterium tuberculosis str. Haarlem/NITR202 OX=1304279 GN=I917_07970 PE=4 SV=1	5	2	3	2	497	52.6	6.11	5.98	122.5	65.3	136.8	75.5
A0A051U7U7	rpsO	30S ribosomal protein S15 OS=Mycobacterium [tuberculosis] TKK-01-0051 OX=1324261 GN=rpsO PE=3 SV=1	10	1	16	1	89	10.3	10.46	24.74	100.3	102	122.9	74.9
A0A0U0SMZ7	bpoC_2	Peroxidase OS=Mycobacterium tuberculosis OX=1773 GN=bpoC_2 PE=4 SV=1	6	2	6	2	281	30.3	5.3	10.72	105.1	112.2	85.7	97
A0A083WEZ3	Mb1595_p0981	Uncharacterized protein OS=Mycobacterium bovis OX=1765 GN=Mb1595_p0981 PE=4 SV=1	15	2	3	2	262	27.5	4.68	3.65	62.2	56.4	202.6	78.8
A0A045IYA2	ERS007741_03149	Thioesterase OS=Mycobacterium tuberculosis OX=1773 GN=ERS007741_03149 PE=4 SV=1	30	3	5	1	140	15.1	5.43	2.84	51.1	128.6	121.1	99.2
A0A045JBK5	kdpD	Sensor histidine kinase KdpD OS=Mycobacterium tuberculosis OX=1773 GN=kdpD PE=4 SV=1	4	2	3	2	860	92.7	6.02	5.18	83.4	100.5	114.6	101.5
A0A049E8B7	X425_00121	Uncharacterized protein OS=Mycobacterium avium XTB13-223 OX=1427296 GN=X425_00121 PE=4 SV=1	14	1	4	1	99	10.9	7.53	10.27	102.7	94.8	112.1	90.4
Q7D757	MT2505	PPE family protein OS=Mycobacterium tuberculosis (strain CDC 1551 / Oshkosh) OX=83331 GN=MT2505 PE=3 SV=1	5	1	2	1	223	25.1	5.3	5.07	57.1	182.4	73.8	86.7
A0A0T7LQ07	parD1	Conserved protein of uncharacterized function, possible antitoxin ParD1 OS=Mycobacterium tuberculosis OX=1773 GN=parD1 PE=4 SV=1	15	1	2	1	99	11	7.2	6.52	97.4	101.8	97.4	103.4
R4M3D0	I917_01880	Uncharacterized protein OS=Mycobacterium tuberculosis str. Haarlem/NITR202 OX=1304279 GN=I917_01880 PE=4 SV=1	10	2	3	2	469	50	6.09	9.09	119.7	93.5	100.3	86.5
A0A081HY52	tig	Trigger factor OS=Mycobacterium sp. TKK-01-0059 OX=1324269 GN=tig PE=3 SV=1	7	2	9	1	464	50.5	4.5	26.06	122.3	78.9	113.6	85.1
R4LVB6	I917_12270	Uncharacterized protein OS=Mycobacterium tuberculosis str. Haarlem/NITR202 OX=1304279 GN=I917_12270 PE=4 SV=1	13	2	4	2	203	21.4	4.75	7.61	91.8	92.3	126.8	89
A0A0T9AMG0	ERS024276_00040	Esterase PHB depolymerase OS=Mycobacterium tuberculosis OX=1773 GN=ERS024276_00040 PE=4 SV=1	10	3	5	3	413	46.1	9.57	7.18	121.6	59.3	131.3	87.8
A0A2I7WBJ0	limB_1	Limonene 1,2-monooxygenase OS=Mycobacterium tuberculosis OX=1773 GN=limB_1 PE=4 SV=1	4	1	2	1	279	30.4	5.85	6.85	85.4	111.2	107.3	96.1
A0A0U0SKP9	thiG	Thiazole synthase OS=Mycobacterium tuberculosis OX=1773 GN=thiG PE=3 SV=1	28	4	4	4	254	26.2	4.94	8.08	95.5	108.9	100.4	95.3
A0A1K4AAT5	nuoN_2	NADH-quinone oxidoreductase subunit N OS=Mycobacterium tuberculosis OX=1773 GN=nuoN_2 PE=3 SV=1	4	1	1	1	531	55.3	8.72	3.13	63	66.4	130.9	139.7
A0A0H3LF36	ephD	Short chain dehydrogenase OS=Mycobacterium tuberculosis (strain ATCC 35801 / TMC 107 / Erdman) OX=652616 GN=ephD PE=4 SV=1	6	3	8	1	592	64	8.56	17.03
A0A0T7PQP5	ERS007734_00649	SnoaL-like polyketide cyclase OS=Mycobacterium tuberculosis OX=1773 GN=ERS007734_00649 PE=4 SV=1	8	1	4	1	135	15.1	5.26	10.7	101.9	108.4	94	95.7
A0A120IVC6	dcd	dCTP deaminase, dUMP-forming OS=Mycobacterium tuberculosis variant microti OX=1806 GN=dcd PE=3 SV=1	5	1	5	1	421	44.9	8.35	11.96	83.3	114.7	84.5	117.4
R4M6E4	I917_22025	PPE family protein OS=Mycobacterium tuberculosis str. Haarlem/NITR202 OX=1304279 GN=I917_22025 PE=3 SV=1	6	2	3	2	385	38.5	4.48	6.43	53.4	113.1	104.8	128.7
A0A0T9X9U4	dprE1	Oxidoreductase, FAD-binding OS=Mycobacterium tuberculosis OX=1773 GN=dprE1 PE=4 SV=1	9	4	7	4	461	50.1	7.65	8.98	87.5	89.5	138.6	84.5
A0A0U0RJW9	relJ	Antitoxin OS=Mycobacterium tuberculosis OX=1773 GN=relJ PE=3 SV=1	13	1	4	1	127	14.4	6.8	13.06	102.1	86.6	121	90.3
A5U3L5	ureA	Urease subunit gamma OS=Mycobacterium tuberculosis (strain ATCC 25177 / H37Ra) OX=419947 GN=ureA PE=3 SV=1	19	1	2	1	100	11.1	6.16	4.42	92.1	105.6	103.5	98.8
B2HGR6	murG	UDP-N-acetylglucosamine--N-acetylmuramyl-(pentapeptide) pyrophosphoryl-undecaprenol N-acetylglucosamine transferase OS=Mycobacterium marinum (strain ATCC BAA-535 / M) OX=216594 GN=murG PE=3 SV=1	12	3	4	1	399	41	9.79	7.64	97.4	99.3	101.8	101.5
A0A081I4C4	K883_01535	Uncharacterized protein OS=Mycobacterium sp. TKK-01-0059 OX=1324269 GN=K883_01535 PE=4 SV=1	18	1	4	1	96	10.6	6.3	7.82	104.9	91.7	89.6	113.8
A0A109SAY9	RN06_4420	Uncharacterized protein OS=Mycobacterium tuberculosis variant bovis BCG OX=33892 GN=RN06_4420 PE=4 SV=1	12	3	7	3	357	39.2	7.33	11.4	99.3	99.2	109.6	91.9
A0A0T7LRH7	lipA	Lipoyl synthase OS=Mycobacterium tuberculosis OX=1773 GN=lipA PE=3 SV=1	15	3	3	3	313	34.9	8.18	2.5	89.7	72	130.4	108
L0TBP1	Rv2160A	Uncharacterized protein OS=Mycobacterium tuberculosis (strain ATCC 25618 / H37Rv) OX=83332 GN=Rv2160A PE=4 SV=1	21	2	3	2	211	22.7	10.87	4.36	88.6	131.3	76.4	103.7
R4M4S3	I917_18180	Uncharacterized protein OS=Mycobacterium tuberculosis str. Haarlem/NITR202 OX=1304279 GN=I917_18180 PE=4 SV=1	7	2	4	2	363	38.6	8.06	6.33	101.1	69.2	105.5	124.2
A0A109SK43	RN08_0282	Uncharacterized protein OS=Mycobacterium tuberculosis variant microti OX=1806 GN=RN08_0282 PE=4 SV=1	37	3	5	3	97	10.9	4.65	8.3	130.8	112.1	92.6	64.5
A0A0E8VAR5	sigJ	Putative alternative RNA polymerase sigma factor SigJ OS=Mycobacterium tuberculosis OX=1773 GN=sigJ PE=3 SV=1	8	1	3	1	315	33.9	6.9	6.02	96	111.3	99.2	93.6
R4M406	I917_03700	Uncharacterized protein OS=Mycobacterium tuberculosis str. Haarlem/NITR202 OX=1304279 GN=I917_03700 PE=4 SV=1	41	2	4	2	99	10.3	11.17	5.64	76.7	77.6	146.9	98.8
A0A049DQB0	X425_02942	Delta-aminolevulinic acid dehydratase OS=Mycobacterium avium XTB13-223 OX=1427296 GN=X425_02942 PE=3 SV=1	13	3	4	1	326	34.5	5.05	4.54
A0A0T9C0B0	fadD10	Fatty-acid-CoA ligase OS=Mycobacterium tuberculosis OX=1773 GN=fadD10 PE=4 SV=1	5	2	2	2	572	59.7	5.24	5.62	116.3	70.4	111.9	101.4
A0A0U0RFE3	ERS007663_02856	Conserved membrane protein of uncharacterized function OS=Mycobacterium tuberculosis OX=1773 GN=ERS007663_02856 PE=4 SV=1	3	1	5	1	383	40.4	5.2	15.12	96.9	96.3	107.1	99.8
A0A0H3LG60	ERDMAN_3881	3-ketosteroid-delta-1-dehydrogenase OS=Mycobacterium tuberculosis (strain ATCC 35801 / TMC 107 / Erdman) OX=652616 GN=ERDMAN_3881 PE=4 SV=1	8	4	6	2	566	61	8.19	4.43	101.6	113.5	90.8	94
A0A083VW17	Mb1595_p3688	Phosphomannomutase OS=Mycobacterium bovis OX=1765 GN=Mb1595_p3688 PE=3 SV=1	13	5	6	5	534	56.1	5.95	11.22	141.9	69.7	115.3	73.1
A0A045HJY9	nifU	Nitrogen fixation protein OS=Mycobacterium tuberculosis OX=1773 GN=nifU PE=4 SV=1	22	2	7	2	162	17.7	5.06	8.56	133.1	92.9	105	69
A0A2I7WBF3	CAB90_03221	HTH-type transcriptional regulator OS=Mycobacterium tuberculosis OX=1773 GN=CAB90_03221 PE=4 SV=1	11	1	3	1	139	14.7	9.45	8.1	107.3	128.8	73.3	90.6
A0A2I7WDL0	panC	Pantothenate synthetase OS=Mycobacterium tuberculosis OX=1773 GN=panC PE=3 SV=1	9	2	7	2	309	33.1	7.59	16.03	82.8	77.3	133.7	106.1
A0A0H3M9A4	icd1	Isocitrate dehydrogenase [NADP] OS=Mycobacterium bovis (strain BCG / Pasteur 1173P2) OX=410289 GN=icd1 PE=3 SV=1	8	3	7	3	409	45.5	5.3	13.39	102.1	100.4	109.1	88.4
A0A109SYW6	vapC	Ribonuclease VapC OS=Mycobacterium tuberculosis variant africanum OX=33894 GN=vapC PE=3 SV=1	27	3	4	3	146	16	6.92	7.96	100.5	98.3	105.7	95.5
A0A081I2X0	rpsG	30S ribosomal protein S7 OS=Mycobacterium sp. TKK-01-0059 OX=1324269 GN=rpsG PE=3 SV=1	18	2	8	2	156	17.6	10.64	0	66.4	49.4	178.5	105.7
A0A396VHI7	B6237_00070	Uncharacterized protein OS=Mycobacterium tuberculosis OX=1773 GN=B6237_00070 PE=4 SV=1	13	2	2	2	262	28.4	7.97	5.69	105	87.9	125	82.1
A0A0H3L9M1	deoC	Deoxyribose-phosphate aldolase OS=Mycobacterium tuberculosis (strain ATCC 35801 / TMC 107 / Erdman) OX=652616 GN=deoC PE=3 SV=1	12	2	5	2	224	22.1	5.8	11.49	108.3	99.1	101	91.7
A0A0E8VKS5	tuf_1	Iron-regulated elongation factor Tu Tuf-like OS=Mycobacterium tuberculosis OX=1773 GN=tuf_1 PE=4 SV=1	12	1	4	1	89	9.8	8.68	9.5	74.7	142.4	76	106.9
Q7D6J6	MT2870	Uncharacterized protein OS=Mycobacterium tuberculosis (strain CDC 1551 / Oshkosh) OX=83331 GN=MT2870 PE=4 SV=1	8	2	3	2	357	39.9	10.46	7.1	94.7	92.2	125.5	87.5
A0A0Y1B9C1	msrA	Peptide methionine sulfoxide reductase MsrA OS=Mycobacterium tuberculosis variant bovis BCG OX=33892 GN=msrA PE=3 SV=1	16	2	4	2	203	22.6	6.42	5.36	94.1	109.6	97.8	98.5
A0A396UUZ7	B6231_15980	Gamma-glutamyl-gamma-aminobutyrate hydrolase OS=Mycobacterium tuberculosis OX=1773 GN=B6231_15980 PE=4 SV=1	13	3	6	3	295	31.1	5.72	7.61	81.9	92.1	125.4	100.6
A0A049DKF8	X425_03292	Peptidase M20 domain-containing protein 2 OS=Mycobacterium avium XTB13-223 OX=1427296 GN=X425_03292 PE=3 SV=1	8	2	5	1	384	39.7	5.52	15.07	100	73.9	122.1	104
A0A109SNR8	RN08_2248	6-phosphofructokinase PfkB OS=Mycobacterium tuberculosis variant microti OX=1806 GN=RN08_2248 PE=3 SV=1	13	2	3	2	340	35.4	5.86	0	85.8	80.4	123.1	110.6
A0A109T1F5	RN09_4537	Cobyric acid synthase CobQ OS=Mycobacterium tuberculosis variant africanum OX=33894 GN=RN09_4537 PE=4 SV=1	7	1	5	1	235	24.5	5.9	0	117.3	96.9	95.2	90.7
A0A081I690	K883_02210	Cobyric acid synthase CobQ2 OS=Mycobacterium sp. TKK-01-0059 OX=1324269 GN=K883_02210 PE=4 SV=1	7	1	5	1	235	24.6	6.39	0
A0A0U0SVU0	CAB90_03145	Uncharacterized protein OS=Mycobacterium tuberculosis OX=1773 GN=CAB90_03145 PE=4 SV=1	26	2	2	2	89	10.3	4.6	6.63	121.1	98.7	97.9	82.2
A0A0U0REQ7	wbbL	dTDP-rha:a-D-glcnac-diphosphoryl polyprenol, a-3-L-rhamnosyl transferase wbbL1 OS=Mycobacterium tuberculosis OX=1773 GN=wbbL PE=4 SV=1	6	2	4	2	324	35.8	9.96	7.57	101.4	103.6	93.4	101.6
A0A0T7LI73	ERS007679_02710	Uncharacterized protein OS=Mycobacterium tuberculosis OX=1773 GN=ERS007679_02710 PE=4 SV=1	16	1	2	1	118	12.3	10.14	5.55	177.3	34.4	151.8	36.5
Q7D7H3	MT2190	DNA-binding protein, CopG family OS=Mycobacterium tuberculosis (strain CDC 1551 / Oshkosh) OX=83331 GN=MT2190 PE=4 SV=1	16	1	3	1	82	8.9	5.38	6.84	126.5	85.5	85.5	102.4
R4LZS5	I917_16710	Lysine-N-oxygenase MBTG (L-lysine 6-monooxygenase) (Lysine N6-hydroxylase) OS=Mycobacterium tuberculosis str. Haarlem/NITR202 OX=1304279 GN=I917_16710 PE=4 SV=1	3	1	3	1	489	53.5	9.47	7.6	104.2	97.1	100.3	98.4
A0A0H3LEI8	iunH	Nucleoside hydrolase OS=Mycobacterium tuberculosis (strain ATCC 35801 / TMC 107 / Erdman) OX=652616 GN=iunH PE=4 SV=1	10	2	2	2	308	32.9	5.5	5.81	118.9	106.6	94.3	80.1
A0A0T9CY26	ERS007670_02950	Uncharacterized protein OS=Mycobacterium tuberculosis OX=1773 GN=ERS007670_02950 PE=4 SV=1	8	1	2	1	219	23.5	6.71	7.13	106.2	95.9	115.2	82.6
A0A0E7ZJW2	secE2	Transporter OS=Mycobacterium tuberculosis OX=1773 GN=secE2 PE=4 SV=1	45	2	6	1	66	7.4	6.7	4.19	99.7	102.7	103.2	94.4
A0A0H3M5A3	lppI	Probable lipoprotein lppI OS=Mycobacterium bovis (strain BCG / Pasteur 1173P2) OX=410289 GN=lppI PE=4 SV=1	20	2	3	2	218	22.2	5.47	2.37	96	127	85.5	91.5
A0A0E7XIT4	mmpA	Transmembrane protein OS=Mycobacterium tuberculosis OX=1773 GN=mmpA PE=4 SV=1	19	4	4	4	404	42.8	8.54	4.94	68.6	80.1	118.8	132.5
R4M8C4	I917_27005	Transmembrane protein OS=Mycobacterium tuberculosis str. Haarlem/NITR202 OX=1304279 GN=I917_27005 PE=4 SV=1	5	2	5	1	512	55.3	8.62	8.38	60	63.4	139.9	136.7
A0A083W4K9	vapC	Ribonuclease VapC OS=Mycobacterium bovis OX=1765 GN=vapC PE=3 SV=1	30	3	3	3	132	14.7	6.79	7.48	138.2	74.9	111.9	75.1
Q7D5L4	vapC	Ribonuclease VapC OS=Mycobacterium tuberculosis (strain CDC 1551 / Oshkosh) OX=83331 GN=vapC PE=3 SV=1	17	2	4	2	131	14.4	10.17	8.88	91.5	101.5	106.9	100
A0A0H3LBN5	ERDMAN_2640	Uncharacterized protein OS=Mycobacterium tuberculosis (strain ATCC 35801 / TMC 107 / Erdman) OX=652616 GN=ERDMAN_2640 PE=4 SV=1	6	3	4	3	694	78.1	5.91	4.75	90.6	84.1	100.9	124.4
A0A0E8UD61	ERS007672_00121	CRISPR-associated protein cas10/csm1, subtype III-a/mtube OS=Mycobacterium tuberculosis OX=1773 GN=ERS007672_00121 PE=4 SV=1	5	3	3	3	817	91.6	6.64	6.53	90	83.6	151.4	75
L7N4K7	MT1314	Exonuclease SbcD-related protein OS=Mycobacterium tuberculosis (strain CDC 1551 / Oshkosh) OX=83331 GN=MT1314 PE=4 SV=1	13	4	7	4	417	44.8	5.49	7.11	113.3	90.9	110	85.8
A0A1X2LWS3	B8W66_07650	Short-chain dehydrogenase OS=Mycobacterium decipiens OX=1430326 GN=B8W66_07650 PE=4 SV=1	9	2	6	1	267	27.8	8	10.81	89.2	114.3	86.4	110.1
A0A051UI03	pstB	Phosphate import ATP-binding protein PstB OS=Mycobacterium [tuberculosis] TKK-01-0051 OX=1324261 GN=pstB PE=3 SV=1	13	2	4	1	282	30.7	6.71	5.32	68	108.2	92.1	131.8
A0A0H3MDA1	BCG_2763	Possible transferase OS=Mycobacterium bovis (strain BCG / Pasteur 1173P2) OX=410289 GN=BCG_2763 PE=4 SV=1	12	1	1	1	174	19.6	5.57	2.78	92.5	102.6	90	114.9
A0A0K2HS01	RN06_0525	Hydroxymethylpyrimidine/phosphomethylpyrimidine kinase OS=Mycobacterium tuberculosis variant bovis BCG OX=33892 GN=RN06_0525 PE=4 SV=1	8	2	3	2	275	28.5	5.73	2.35	115.3	94.5	92.6	97.6
A0A0T9BME8	ERS027644_00334	Nucleotidyl transferase of uncharacterized function (DUF2204) OS=Mycobacterium tuberculosis OX=1773 GN=ERS027644_00334 PE=4 SV=1	5	3	6	3	914	100	9.94	8.64	84.7	111.5	99.4	104.5
P9WJ32	vapB32	Antitoxin VapB32 OS=Mycobacterium tuberculosis (strain CDC 1551 / Oshkosh) OX=83331 GN=vapB32 PE=3 SV=1	43	2	5	2	65	7	11.18	2.82	104	95.3	112	88.6
A0A2I7WC19	CAB90_03609	Uncharacterized protein OS=Mycobacterium tuberculosis OX=1773 GN=CAB90_03609 PE=4 SV=1	7	2	10	2	231	25.2	5.44	13.28	115.6	69.3	130.9	84.2
A0A0H3MH99	moxR3	Probable methanol dehydrogenase transcriptional regulatory protein moxR3 OS=Mycobacterium bovis (strain BCG / Pasteur 1173P2) OX=410289 GN=moxR3 PE=4 SV=1	10	2	2	2	320	35.3	5.97	2.65	92.1	88.7	128.6	90.6
A0A0U0RV13	ERS007703_03262	Acyltransferase OS=Mycobacterium tuberculosis OX=1773 GN=ERS007703_03262 PE=4 SV=1	5	1	4	1	276	30	7.06	1.71	111.4	115.8	88.3	84.5
G0TN89	esxG	Uncharacterized protein OS=Mycobacterium canettii (strain CIPT 140010059) OX=1048245 GN=esxG PE=3 SV=1	32	1	1	1	97	9.8	6.51	3.45	95.1	107.3	91.4	106.2
R4M825	I917_26345	Prephenate dehydrogenase OS=Mycobacterium tuberculosis str. Haarlem/NITR202 OX=1304279 GN=I917_26345 PE=4 SV=1	16	4	6	4	330	34.3	6.76	6.87	104.2	103.7	94.9	97.1
A0A2I7W7T8	blaI	Transcriptional repressor BlaI OS=Mycobacterium tuberculosis OX=1773 GN=blaI PE=4 SV=1	18	2	2	2	164	18	7.88	2.83
A0A049DVK5	X425_01845	Uncharacterized protein OS=Mycobacterium avium XTB13-223 OX=1427296 GN=X425_01845 PE=4 SV=1	17	2	18	1	145	15.3	8.94	14.89	102	98.7	109.8	89.4
A0A1X2LQ62	B8W66_20275	Uncharacterized protein OS=Mycobacterium decipiens OX=1430326 GN=B8W66_20275 PE=4 SV=1	14	1	2	1	80	8.7	6.68	4.65	93.9	100.8	87.8	117.5
A0A0U0QYM7	glfT1	L-rhamnosyltransferase OS=Mycobacterium tuberculosis OX=1773 GN=glfT1 PE=4 SV=1	13	3	5	3	315	34.4	7.2	10.39	97.6	79.3	122.5	100.7
A0A2I7W9A0	smtB	HTH-type transcriptional regulator SmtB OS=Mycobacterium tuberculosis OX=1773 GN=smtB PE=4 SV=1	10	1	3	1	135	14.5	6	9.46	91.2	94.5	94.5	119.8
A0A0H3LFB7	ERDMAN_3990	DNA polymerase III subunit delta OS=Mycobacterium tuberculosis (strain ATCC 35801 / TMC 107 / Erdman) OX=652616 GN=ERDMAN_3990 PE=4 SV=1	7	2	2	2	404	42.1	7.91	4.68
A0A083WKT5	Mb1595_p0217	Beta-glucosidase BglS OS=Mycobacterium bovis OX=1765 GN=Mb1595_p0217 PE=4 SV=1	4	2	2	2	691	73.5	6.29	5.2	79.7	119.1	81.7	119.4
A0A081I7X8	K883_00746	Phosphate-binding protein PstS OS=Mycobacterium sp. TKK-01-0059 OX=1324269 GN=K883_00746 PE=3 SV=1	7	2	3	1	376	38.3	6.04	4.88
A0A045I9R3	pknK	Serine/threonine-protein kinase PknK OS=Mycobacterium tuberculosis OX=1773 GN=pknK PE=3 SV=1	2	1	3	1	1110	119.3	5.81	3.4	75.7	95.6	103.9	124.8
Q7D7I7	vapC	Ribonuclease VapC OS=Mycobacterium tuberculosis (strain CDC 1551 / Oshkosh) OX=83331 GN=vapC PE=3 SV=1	17	1	3	1	145	15.8	7.65	2.41
A0A0K2HTM6	RN06_1205	Uncharacterized protein OS=Mycobacterium tuberculosis variant bovis BCG OX=33892 GN=RN06_1205 PE=4 SV=1	21	2	8	2	98	10.3	6.29	11.88	83.6	110.4	93.7	112.3
A0A083VW64	Mb1595_p3568	Glutaredoxin OS=Mycobacterium bovis OX=1765 GN=Mb1595_p3568 PE=4 SV=1	33	2	3	2	84	9	7.99	10.12	129.2	86.6	108.3	75.9
A5U380	MRA_1731	Uncharacterized protein OS=Mycobacterium tuberculosis (strain ATCC 25177 / H37Ra) OX=419947 GN=MRA_1731 PE=4 SV=1	48	3	3	3	75	8.2	4.7	4.79	112.3	94.3	91.3	102.1
A0A0Y1CLX1	RN06_3262	Integral membrane protein OS=Mycobacterium tuberculosis variant bovis BCG OX=33892 GN=RN06_3262 PE=4 SV=1	4	2	2	2	702	76	10.01	3.65	70.9	57.3	140.9	130.9
A0A0H3MBQ0	BCG_3737c	Uncharacterized protein OS=Mycobacterium bovis (strain BCG / Pasteur 1173P2) OX=410289 GN=BCG_3737c PE=4 SV=1	57	1	4	1	53	5.9	6.51	3.59	120.2	83	97.6	99.3
A0A0U0R5L8	rodA	Cell division protein RodA OS=Mycobacterium tuberculosis OX=1773 GN=rodA PE=3 SV=1	5	3	4	1	682	74.3	10.01	7.8
A0A0H3M696	rsfS	Ribosomal silencing factor RsfS OS=Mycobacterium bovis (strain BCG / Pasteur 1173P2) OX=410289 GN=rsfS PE=3 SV=1	17	2	3	2	127	13.9	5	5.06	95.7	95.4	123.8	85.1
A0A1X2LYC4	recA	Protein RecA OS=Mycobacterium decipiens OX=1430326 GN=recA PE=3 SV=1	11	2	2	1	350	37.3	5.31	6.55	142.8	106.4	58.7	92.2
A0A0U0ULC6	ERS007739_04404	Uncharacterized protein OS=Mycobacterium tuberculosis OX=1773 GN=ERS007739_04404 PE=4 SV=1	24	2	5	2	101	11.2	7.11	9.73	73	83.8	141.6	101.6
A0A1R3Y321	BQ2027_MB3114	Diacylglycerol O-acyltransferase OS=Mycobacterium bovis (strain ATCC BAA-935 / AF2122/97) OX=233413 GN=BQ2027_MB3114 PE=3 SV=1	4	2	3	2	472	52.5	7.37	4.9	71.6	105.7	85.5	137.2
A0A396WQQ5	fbiC	7,8-didemethyl-8-hydroxy-5-deazariboflavin synthase OS=Mycobacterium tuberculosis OX=1773 GN=fbiC PE=3 SV=1	5	3	6	3	856	92.5	6.74	3.65	87.4	96.1	100.9	115.5
A0A0H3M185	BCG_0354c	Possible conserved membrane protein OS=Mycobacterium bovis (strain BCG / Pasteur 1173P2) OX=410289 GN=BCG_0354c PE=4 SV=1	11	2	5	2	220	22.5	5.81	9.39	63.5	105.2	100.5	130.7
R4MH92	J113_12905	Alcohol dehydrogenase OS=Mycobacterium tuberculosis CAS/NITR204 OX=1310114 GN=J113_12905 PE=4 SV=1	8	3	5	3	384	40.5	7.75	3.91	100.1	94.2	98.7	106.9
R4M1I2	vapC	Ribonuclease VapC OS=Mycobacterium tuberculosis str. Haarlem/NITR202 OX=1304279 GN=vapC PE=3 SV=1	19	2	2	2	145	15.6	5.47	5.8	95.6	90	113.3	101.1
A0A2I7WBZ3	rshA	Anti-sigma factor RshA OS=Mycobacterium tuberculosis OX=1773 GN=rshA PE=4 SV=1	11	2	6	2	101	11.3	6.52	7.13	126.7	93.5	94.6	85.2
R4M7E6	J113_14890	Polyphenol oxidase OS=Mycobacterium tuberculosis CAS/NITR204 OX=1310114 GN=J113_14890 PE=3 SV=1	9	2	3	2	277	28.5	8.66	7.31	100.7	92.2	111.7	95.4
A0A109T0R8	RN09_3855	TetR/Acr family transcriptional regulator OS=Mycobacterium tuberculosis variant africanum OX=33894 GN=RN09_3855 PE=4 SV=1	10	1	2	1	200	21.6	9.98	6.33	94.9	95.7	124	85.4
A0A0H3L9L0	ERDMAN_2031	Uncharacterized protein OS=Mycobacterium tuberculosis (strain ATCC 35801 / TMC 107 / Erdman) OX=652616 GN=ERDMAN_2031 PE=4 SV=1	11	3	3	3	455	48.1	5	3.92	111.3	93.1	102.9	92.7
A0A1X2LNU0	B8W66_22920	Iron-sulfur cluster carrier protein OS=Mycobacterium decipiens OX=1430326 GN=B8W66_22920 PE=3 SV=1	11	3	7	1	381	39.9	5.55	14.08	102.8	97.2	100.3	99.8
A0A0H3MBM9	BCG_2056c	Possible conserved transmembrane protein OS=Mycobacterium bovis (strain BCG / Pasteur 1173P2) OX=410289 GN=BCG_2056c PE=4 SV=1	10	2	3	2	324	34.7	5.38	7.46	102.6	92.9	111	93.5
A0A0E8WTD0	ERS007741_01015	Uncharacterized protein OS=Mycobacterium tuberculosis OX=1773 GN=ERS007741_01015 PE=4 SV=1	5	1	2	1	375	41.8	5.44	3.06	102.6	85.3	120.6	91.5
A0A328GAW1	C9J59_016825	NAD(P)/FAD-dependent oxidoreductase OS=Mycobacterium tuberculosis variant pinnipedii OX=194542 GN=C9J59_016825 PE=4 SV=1	5	2	4	2	524	58.7	8.29	6.84	91.6	85.8	92.5	130.1
A0A0U0SCX0	ERS007720_03010	Possible conserved membrane protein OS=Mycobacterium tuberculosis OX=1773 GN=ERS007720_03010 PE=4 SV=1	4	2	3	2	362	38.7	9.31	0	76	84.5	123.7	115.9
A0A0U0RVD6	ERS007703_03284	Thioesterase OS=Mycobacterium tuberculosis OX=1773 GN=ERS007703_03284 PE=4 SV=1	25	3	5	1	155	16.9	6.92	2	159.4	61.4	111.8	67.4
A0A0T7PIE2	DSI35_31675	Type II toxin-antitoxin system RelE/ParE family toxin OS=Mycobacterium tuberculosis OX=1773 GN=DSI35_31675 PE=4 SV=1	9	1	2	1	201	22.7	7.39	2.95	119.5	115.5	80.6	84.4
Q7D6Y5	MT2611	Uncharacterized protein OS=Mycobacterium tuberculosis (strain CDC 1551 / Oshkosh) OX=83331 GN=MT2611 PE=4 SV=1	5	1	5	1	232	24.8	5.03	12.74	65.2	72.3	120.7	141.7
A0A045JSL0	vapB44	Antitoxin OS=Mycobacterium tuberculosis OX=1773 GN=vapB44 PE=4 SV=1	51	2	2	2	80	8.8	5.45	4.62	101.6	77.3	123.1	98
A0A045K0Z4	ERS007741_02511	Transglutaminase domain-containing protein OS=Mycobacterium tuberculosis OX=1773 GN=ERS007741_02511 PE=4 SV=1	22	4	5	4	279	31	6.86	4.62	94.6	93.3	111.7	100.5
B2HME9	proA	Gamma-glutamyl phosphate reductase OS=Mycobacterium marinum (strain ATCC BAA-535 / M) OX=216594 GN=proA PE=3 SV=1	12	3	3	1	423	44.5	5.8	5.03	86.8	97.3	121.6	94.3
A0A2I7W3H3	pyrE	Orotate phosphoribosyltransferase OS=Mycobacterium tuberculosis OX=1773 GN=pyrE PE=3 SV=1	17	3	7	3	179	18.9	6.1	11.43	113.3	110.5	90.6	85.6
A0A049DNR0	def	Peptide deformylase OS=Mycobacterium avium XTB13-223 OX=1427296 GN=def PE=3 SV=1	20	1	3	1	197	21.1	5.05	0	119.6	91.7	95.9	92.8
A0A083W6N6	Mb1595_p2038	Transcriptional regulator OS=Mycobacterium bovis OX=1765 GN=Mb1595_p2038 PE=4 SV=1	12	2	5	2	234	25.3	5.34	11.42	115.2	85.5	108.1	91.2
A0A1R3XZL1	BQ2027_MB1914C	PROBABLE SHORT-CHAIN TYPE DEHYDROGENASE/REDUCTASE OS=Mycobacterium bovis (strain ATCC BAA-935 / AF2122/97) OX=233413 GN=BQ2027_MB1914C PE=3 SV=1	13	3	6	3	277	30	9.6	2	96.2	107.2	100.9	95.7
A0A0E8TXQ2	DSI35_09030	Uncharacterized protein OS=Mycobacterium tuberculosis OX=1773 GN=DSI35_09030 PE=4 SV=1	21	2	3	2	116	12.8	4.5	6.3	97.8	91.2	119.9	91.2
A0A0T7LTB7	cobU	Cobalamin biosynthesis protein CobU OS=Mycobacterium tuberculosis OX=1773 GN=cobU PE=4 SV=1	12	1	2	1	174	18.2	6.54	6.3
A0A109SZ60	RN09_3335	Transmembrane alanine-rich protein OS=Mycobacterium tuberculosis variant africanum OX=33894 GN=RN09_3335 PE=4 SV=1	7	2	3	2	326	34.6	11.5	7.68	73.5	56	123.3	147.2
A0A045J340	ERS007741_01137	Uncharacterized protein OS=Mycobacterium tuberculosis OX=1773 GN=ERS007741_01137 PE=4 SV=1	6	2	3	2	409	44.6	5.31	7.92	111	65.1	134.6	89.2
A0A0H3L902	echA12	Enoyl-CoA hydratase OS=Mycobacterium tuberculosis (strain ATCC 35801 / TMC 107 / Erdman) OX=652616 GN=echA12 PE=3 SV=1	12	3	7	3	285	30.6	6.54	8.26	157.7	64.5	112.3	65.5
A0A396WJS9	B2G75_13345	Transglutaminase OS=Mycobacterium tuberculosis OX=1773 GN=B2G75_13345 PE=4 SV=1	5	3	3	3	1140	124.4	5.85	4.18	89.7	102.3	104.9	103.1
A0A2N5QZ40	X011_21455	UDP-N-acetylmuramyl peptide synthase OS=Mycobacterium tuberculosis variant microti OV254 OX=1427372 GN=X011_21455 PE=4 SV=1	4	1	2	1	446	46.4	6.47	6.53	114.7	91.1	89.4	104.8
A0A2I7W3Q6	CAB90_00563	Uncharacterized protein OS=Mycobacterium tuberculosis OX=1773 GN=CAB90_00563 PE=4 SV=1	8	1	4	1	197	21.9	10.81	8.94	84.1	101.9	95.6	118.4
A0A109SK79	RN08_0342	Antitoxin VapB2 OS=Mycobacterium tuberculosis variant microti OX=1806 GN=RN08_0342 PE=4 SV=1	40	2	2	2	73	8.1	10.39	5.88	101.5	109.5	91	98
A0A2I7WDY9	espG2	ESX-2 secretion-associated protein EspG2 OS=Mycobacterium tuberculosis OX=1773 GN=espG2 PE=4 SV=1	9	1	2	1	276	29.7	6.24	4.18	110.5	64.2	132.8	92.5
A0A0H3L4N5	ERDMAN_0163	Uncharacterized protein OS=Mycobacterium tuberculosis (strain ATCC 35801 / TMC 107 / Erdman) OX=652616 GN=ERDMAN_0163 PE=4 SV=1	23	3	5	3	137	15.6	4.63	9.39	83.4	99	106.4	111.1
A0A109SAV2	RN06_4354	Acyl-CoA dehydrogenase FadE33 OS=Mycobacterium tuberculosis variant bovis BCG OX=33892 GN=RN06_4354 PE=4 SV=1	10	2	2	2	323	34.3	5.21	2.5	103.4	101.1	102.7	92.7
A0A1A9E5Z7	Mb1595_p1546	Uncharacterized protein OS=Mycobacterium bovis OX=1765 GN=Mb1595_p1546 PE=4 SV=1	31	2	5	2	86	9.8	8.59	4.43	96.7	98.6	97.6	107
A0A328GP36	C9J59_007740	Uncharacterized protein OS=Mycobacterium tuberculosis variant pinnipedii OX=194542 GN=C9J59_007740 PE=4 SV=1	9	3	4	3	276	30.3	4.58	4.17	113	85.4	87.5	114.1
A0A0T9BSL5	ERS024213_04538	Uncharacterized protein OS=Mycobacterium tuberculosis OX=1773 GN=ERS024213_04538 PE=4 SV=1	7	1	4	1	142	15.4	5.6	12.35	125.4	101.5	86	87.1
R4MEZ0	ispE	4-diphosphocytidyl-2-C-methyl-D-erythritol kinase OS=Mycobacterium tuberculosis CAS/NITR204 OX=1310114 GN=ispE PE=3 SV=1	9	3	3	3	418	43.6	9.39	2.6	93.4	104.5	108	94.1
A0A083WMU2	Mb1595_p0027	Transcriptional regulator OS=Mycobacterium bovis OX=1765 GN=Mb1595_p0027 PE=4 SV=1	13	3	4	3	256	27.2	5.71	8.83	121.9	91	102.7	84.4
A0A0E8VTK2	frc_3	Acyl-CoA transferase OS=Mycobacterium tuberculosis OX=1773 GN=frc_3 PE=4 SV=1	6	2	3	2	394	42.5	7.58	7.08	96.9	87.9	119.6	95.5
A0A0H3M529	BCG_1592	Pseudouridine synthase OS=Mycobacterium bovis (strain BCG / Pasteur 1173P2) OX=410289 GN=BCG_1592 PE=3 SV=1	11	2	5	2	308	33	8.46	5.25	85.3	100	104.3	110.4
A0A2I7WAP5	vapB41	Antitoxin VapB41 OS=Mycobacterium tuberculosis OX=1773 GN=vapB41 PE=4 SV=1	26	2	2	2	95	10.4	7.44	5.47	94	98.7	119.3	87.9
A0A2I7WB29	papA5	Phthiocerol/phthiodiolone dimycocerosyl transferase OS=Mycobacterium tuberculosis OX=1773 GN=papA5 PE=4 SV=1	5	2	4	2	422	45.4	4.98	6.15	98.4	88.5	120.1	93
A0A375YQP8	MPP7335_05235	Alternative RNA polymerase sigma factor SigE [Mycobacterium tuberculosis H37Rv] OS=Mycobacterium parafortuitum OX=39692 GN=MPP7335_05235 PE=3 SV=1	7	1	1	1	276	30.5	5.3	3.37	123.9	99.5	102.3	74.2
A0A109SZY8	RN09_3757	Oxidoreductase OS=Mycobacterium tuberculosis variant africanum OX=33894 GN=RN09_3757 PE=4 SV=1	5	2	2	2	649	67.2	7.56	5.48	103.4	90.8	105	100.8
A0A1A9EAT1	Mb1595_p3242	Alanine and arginine rich protein OS=Mycobacterium bovis OX=1765 GN=Mb1595_p3242 PE=4 SV=1	4	2	3	2	626	68.3	9.1	4.72	99.8	99.8	119.7	80.7
A0A045JWN0	wax-dgaT_3	Diacylglycerol O-acyltransferase OS=Mycobacterium tuberculosis OX=1773 GN=wax-dgaT_3 PE=3 SV=1	5	2	2	2	469	51.8	8.1	3.02	75.4	96.5	131.4	96.6
B2HI05	fadD19	Long-chain-fatty-acid--CoA/3-oxocholest-4-en-26-oate--CoA ligase OS=Mycobacterium marinum (strain ATCC BAA-535 / M) OX=216594 GN=fadD19 PE=3 SV=1	5	3	6	3	550	59.9	5.4	6.28	143.4	76.5	115.8	64.3
A0A0U0SL59	ylbL	Endopeptidase La OS=Mycobacterium tuberculosis OX=1773 GN=ylbL PE=3 SV=1	14	3	3	3	363	38.1	5.53	2.68	99.8	72.8	119.6	107.8
R4M886	I917_17885	Uncharacterized protein OS=Mycobacterium tuberculosis str. Haarlem/NITR202 OX=1304279 GN=I917_17885 PE=4 SV=1	15	1	5	1	74	8	4.41	12.33	128.4	74.9	95.4	101.4
A0A396XDU9	B2G75_02230	Uncharacterized protein OS=Mycobacterium tuberculosis OX=1773 GN=B2G75_02230 PE=4 SV=1	13	4	4	4	329	35.4	7.34	8.47	90.1	98.3	109.2	102.5
A0A0U0SAX4	gppA_1	Exopolyphosphatase OS=Mycobacterium tuberculosis OX=1773 GN=gppA_1 PE=4 SV=1	5	1	1	1	332	35	5.53	3.76	99.4	100.7	100.4	99.5
A0A0H3LBK7	ERDMAN_0201	Mce associated transmembrane protein OS=Mycobacterium tuberculosis (strain ATCC 35801 / TMC 107 / Erdman) OX=652616 GN=ERDMAN_0201 PE=4 SV=1	3	1	6	1	322	35.4	10.71	2.8	118.7	75.9	113.3	92.1
A0A045I7S2	vapC	Ribonuclease VapC OS=Mycobacterium tuberculosis OX=1773 GN=vapC PE=3 SV=1	19	2	5	2	136	14.7	5.5	10.44	104.7	99.7	101.6	94
A0A0H3MG31	ribD	Possible bifunctional enzyme riboflavin biosynthesis protein ribD: diaminohydroxyphosphoribosylaminopyrimidine deaminase + 5-amino-6-(5-phosphoribosylamino)uracil reductase OS=Mycobacterium bovis (strain BCG / Pasteur 1173P2) OX=410289 GN=ribD PE=4 SV=1	7	1	1	1	258	27.7	5.34	3.99	102.3	98.8	114.9	83.9
B2HSH5	mmaA4	Methoxy mycolic acid synthase 4, MmaA4 OS=Mycobacterium marinum (strain ATCC BAA-535 / M) OX=216594 GN=mmaA4 PE=4 SV=1	10	2	5	2	299	34.4	5.38	2.44	58.6	139.7	63.6	138.2
A0A0H3LAR3	ureC	Urease subunit alpha OS=Mycobacterium tuberculosis (strain ATCC 35801 / TMC 107 / Erdman) OX=652616 GN=ureC PE=3 SV=1	7	2	4	2	577	60.8	5.91	10.01	91.5	108.1	105.6	94.8
A0A083W954	Mb1595_p2048	Uncharacterized protein OS=Mycobacterium bovis OX=1765 GN=Mb1595_p2048 PE=4 SV=1	5	1	2	1	292	30.6	6.81	8.29	93.7	76.9	138.8	90.7
A0A120IQN1	RN06_4416	ESX-1 secretion-associated protein EspA OS=Mycobacterium tuberculosis variant bovis BCG OX=33892 GN=RN06_4416 PE=4 SV=1	4	1	2	1	401	41.7	9.36	7.98	121.7	90.8	121.9	65.5
R4LTQ6	I917_00565	Uncharacterized protein OS=Mycobacterium tuberculosis str. Haarlem/NITR202 OX=1304279 GN=I917_00565 PE=4 SV=1	10	1	7	1	171	18.5	11.5	2.46	117.6	73	133.2	76.2
A0A0E7ZD86	ERS007665_02717	Membrane associated protein OS=Mycobacterium tuberculosis OX=1773 GN=ERS007665_02717 PE=4 SV=1	7	2	3	2	309	32.1	8.75	4.28	95.3	78.3	145	81.4
A0A1L6C5I5	mpt64	Immunogenic protein Mpt64 (Fragment) OS=Mycobacterium tuberculosis OX=1773 GN=mpt64 PE=4 SV=1	6	2	6	2	229	25	5.01	15.16	60.5	165.2	86.9	87.4
A0A0H3M3I8	BCG_0480c	Uncharacterized protein OS=Mycobacterium bovis (strain BCG / Pasteur 1173P2) OX=410289 GN=BCG_0480c PE=4 SV=1	15	2	4	2	142	15	6.07	9.72	102	88.8	103.8	105.4
A0A375YWE9	MSP7336_01425	Putative lyase [Mycobacterium tuberculosis H37Rv] OS=Mycobacterium shimoidei OX=29313 GN=MSP7336_01425 PE=4 SV=1	6	2	3	1	368	40.1	5.85	4.29	107.5	89.7	115.4	87.4
B2HIM6	drrA	Daunorubicin-DIM-transport ATP-binding protein ABC transporter DrrA OS=Mycobacterium marinum (strain ATCC BAA-535 / M) OX=216594 GN=drrA PE=4 SV=1	11	3	4	2	331	35.7	6.07	3	109.1	104.4	99.5	86.9
A0A045K8H0	DSI35_09450	Antibiotic biosynthesis monooxygenase OS=Mycobacterium tuberculosis OX=1773 GN=DSI35_09450 PE=4 SV=1	11	1	3	1	107	12	4.78	4.45	107	103.1	99	90.8
A0A0K2HXA3	RN06_2563	Transmembrane serine/threonine-protein kinase PknJ OS=Mycobacterium tuberculosis variant bovis BCG OX=33892 GN=RN06_2563 PE=4 SV=1	6	2	4	2	589	61.6	7.72	2.54	97.1	85.8	126.8	90.3
R4MB71	vapC	Ribonuclease VapC OS=Mycobacterium tuberculosis str. Haarlem/NITR202 OX=1304279 GN=vapC PE=3 SV=1	11	1	2	1	228	24.5	6.73	6.97	88.3	96.9	110.4	104.4
A0A045IUJ0	fadD1	Acyl-CoA synthetase OS=Mycobacterium tuberculosis OX=1773 GN=fadD1 PE=4 SV=1	7	2	4	2	532	57.4	5.24	9.31	90.9	93.1	148.8	67.1
A0A0T7LBM7	ERS007681_00538	Transmembrane protein OS=Mycobacterium tuberculosis OX=1773 GN=ERS007681_00538 PE=4 SV=1	2	1	1	1	1094	117	6.79	2.76
A1KJ59	rpmI	50S ribosomal protein L35 OS=Mycobacterium bovis (strain BCG / Pasteur 1173P2) OX=410289 GN=rpmI PE=3 SV=1	41	3	3	3	64	7.2	12.25	2.74	99.2	64.3	120.6	115.9
A0A1X2LX58	nadD	Probable nicotinate-nucleotide adenylyltransferase OS=Mycobacterium decipiens OX=1430326 GN=nadD PE=3 SV=1	9	1	3	1	221	24.3	5.8	9.65	90.3	100.9	110.5	98.4
A0A0T9BJN8	ERS027654_00358	Putative regulatory protein OS=Mycobacterium tuberculosis OX=1773 GN=ERS027654_00358 PE=4 SV=1	6	2	2	2	630	67.5	6.54	3.27	91.9	93.4	116.7	98
A0A1X2M0C0	B8W66_00885	Cholesterol oxidase OS=Mycobacterium decipiens OX=1430326 GN=B8W66_00885 PE=4 SV=1	4	1	1	1	578	63	8.85	3.78	91.9	79.8	117.8	110.5
A0A1R3Y4V5	BQ2027_MB3468	Conserved protein OS=Mycobacterium bovis (strain ATCC BAA-935 / AF2122/97) OX=233413 GN=BQ2027_MB3468 PE=4 SV=1	16	2	5	2	280	29.2	10.23	4.99	93	77.5	106.7	122.8
A0A083VW99	Mb1595_p3607	Oxidoreductase OS=Mycobacterium bovis OX=1765 GN=Mb1595_p3607 PE=4 SV=1	7	1	2	1	380	40.7	9.09	6.7	107.4	92.5	119	81.1
A0A083VSJ2	Mb1595_p3949	Enoyl-CoA hydratase OS=Mycobacterium bovis OX=1765 GN=Mb1595_p3949 PE=4 SV=1	11	2	3	2	247	26.3	5.64	8.25	122	112.6	94.6	70.9
A0A328GGG5	C9J59_013690	Uncharacterized protein OS=Mycobacterium tuberculosis variant pinnipedii OX=194542 GN=C9J59_013690 PE=4 SV=1	8	2	5	2	238	25.2	8.05	9.97	67.4	90.1	130.4	112.2
A0A0T9WK06	gatA	Putative amidase OS=Mycobacterium tuberculosis OX=1773 GN=gatA PE=3 SV=1	3	2	7	1	609	65.4	5.53	12.16	108.5	112.1	88.5	90.9
A0A0H3LF96	priA	Probable primosomal protein N' OS=Mycobacterium tuberculosis (strain ATCC 35801 / TMC 107 / Erdman) OX=652616 GN=priA PE=3 SV=1	4	2	4	2	658	70.1	9.69	10.35	104	89.4	116.9	89.6
A0A109SYH5	RN09_2968	DegV domain-containing protein OS=Mycobacterium tuberculosis variant africanum OX=33894 GN=RN09_2968 PE=4 SV=1	5	1	2	1	294	30	7.55	6.81	94.8	85.5	136.7	83
A0A051TWT2	acpS	Holo-[acyl-carrier-protein] synthase OS=Mycobacterium [tuberculosis] TKK-01-0051 OX=1324261 GN=acpS PE=3 SV=1	10	1	5	1	132	14.2	5.5	8.96	91.7	108	109.7	90.6
A1KFR7	sigK	ECF RNA polymerase sigma factor SigK OS=Mycobacterium bovis (strain BCG / Pasteur 1173P2) OX=410289 GN=sigK PE=1 SV=1	26	3	4	3	187	21	7.81	0	48.4	130.8	68.4	152.4
R4M8H9	I917_18625	Cadmium inducible protein cadI OS=Mycobacterium tuberculosis str. Haarlem/NITR202 OX=1304279 GN=I917_18625 PE=4 SV=1	11	2	3	2	212	23.4	10.35	5.63	98.4	114.4	102.5	84.7
Q7D614	MT3249	Transcriptional regulator, TetR family OS=Mycobacterium tuberculosis (strain CDC 1551 / Oshkosh) OX=83331 GN=MT3249 PE=4 SV=1	14	2	5	2	225	24.2	5.26	7.19	103.7	99	103.5	93.8
G0TIK4	lipI	Putative lipase LIPH OS=Mycobacterium canettii (strain CIPT 140010059) OX=1048245 GN=lipI PE=4 SV=1	8	3	6	3	320	34	5.05	9.65	132.8	83.5	94.1	89.5
A0A0T9CMF8	ERS027654_00595	Oxidoreductase OS=Mycobacterium tuberculosis OX=1773 GN=ERS027654_00595 PE=4 SV=1	4	1	2	1	564	59.2	7.46	6.26	88.3	78.6	135.7	97.4
A0A2I7W2C2	rpsR1	30S ribosomal protein S18 OS=Mycobacterium tuberculosis OX=1773 GN=rpsR1 PE=3 SV=1	23	2	4	2	84	9.5	10.43	11.8	101.7	88.1	111.4	98.8
A0A0U0RC38	ERS007679_02722	Protein of uncharacterized function (DUF3151) OS=Mycobacterium tuberculosis OX=1773 GN=ERS007679_02722 PE=4 SV=1	21	2	4	2	147	15.6	5.49	4.59	95.4	127.4	92.7	84.5
A0A109SWK9	RN09_1650	Sulfur carrier protein CysO OS=Mycobacterium tuberculosis variant africanum OX=33894 GN=RN09_1650 PE=4 SV=1	35	2	7	2	93	9.6	4.83	5.37	160.6	72.8	90.1	76.5
R4M6R3	I917_22890	Uncharacterized protein OS=Mycobacterium tuberculosis str. Haarlem/NITR202 OX=1304279 GN=I917_22890 PE=4 SV=1	6	1	5	1	213	23.3	5.21	9.5	71.4	66.4	191.4	70.8
A0A0H3L6Q3	cyp126	Cytochrome P450 126 OS=Mycobacterium tuberculosis (strain ATCC 35801 / TMC 107 / Erdman) OX=652616 GN=cyp126 PE=3 SV=1	6	2	3	2	420	46.7	5.72	7.16	60.2	150	86.7	103.2
A0A045H6B0	DSI35_20385	Dehydrogenase OS=Mycobacterium tuberculosis OX=1773 GN=DSI35_20385 PE=4 SV=1	16	3	6	3	286	30.2	5.2	8.19	97.3	97.2	114.1	91.4
A0A0T5XTS3	ERS007703_00057	ATP-dependent DNA ligase OS=Mycobacterium tuberculosis OX=1773 GN=ERS007703_00057 PE=4 SV=1	4	3	3	3	759	83.6	8.06	2.1	105.1	115.4	92.1	87.4
A0A328GBM8	C9J59_015940	DNA-binding response regulator OS=Mycobacterium tuberculosis variant pinnipedii OX=194542 GN=C9J59_015940 PE=4 SV=1	8	2	4	1	252	27.7	7.55	10.12	118.3	73	116.6	92.1
A0A2I7W838	mazF6	mRNA interferase OS=Mycobacterium tuberculosis OX=1773 GN=mazF6 PE=3 SV=1	12	1	4	1	114	12.2	9.69	5.62	97.7	100.8	104.1	97.4
A0A0E8UNA7	ERS007661_01289	Alkyl hydroperoxide reductase AhpD OS=Mycobacterium tuberculosis OX=1773 GN=ERS007661_01289 PE=3 SV=1	12	1	2	1	129	13.6	6.95	4.78	96.7	97.1	107.2	99
A0A0T5Y4T5	ERS007726_00145	Transcriptional regulator OS=Mycobacterium tuberculosis OX=1773 GN=ERS007726_00145 PE=4 SV=1	11	2	5	2	219	24.5	5.53	7.41	78.5	98.3	129.6	93.5
A0A1R3Y4L3	BQ2027_MB3581	POSSIBLE COA-TRANSFERASE (ALPHA SUBUNIT) OS=Mycobacterium bovis (strain ATCC BAA-935 / AF2122/97) OX=233413 GN=BQ2027_MB3581 PE=4 SV=1	11	2	4	1	292	31.7	6.01	4.44	115.3	116.9	92.6	75.2
A0A396U4U1	B6231_19150	Enoyl-CoA hydratase OS=Mycobacterium tuberculosis OX=1773 GN=B6231_19150 PE=3 SV=1	6	2	7	1	296	31.3	6.77	13.33
A0A109SNG7	RN08_2035	HTH-type transcriptional regulator OS=Mycobacterium tuberculosis variant microti OX=1806 GN=RN08_2035 PE=4 SV=1	6	2	6	2	313	34.1	8.56	17.46	86.3	100.6	110	103
A0A1X2LW27	B8W66_12380	2,3-dihydroxybiphenyl 1,2-dioxygenase OS=Mycobacterium decipiens OX=1430326 GN=B8W66_12380 PE=3 SV=1	13	3	5	1	304	33.7	6.28	4.09	87.8	109.8	99.2	103.2
A0A0U0QXG3	ispH_2	4-hydroxy-3-methylbut-2-enyl diphosphate reductase OS=Mycobacterium tuberculosis OX=1773 GN=ispH_2 PE=3 SV=1	6	3	7	3	375	40.6	6.54	7.22	73.4	62.9	165.8	98
A0A2I7W2L3	fbpC_1	Diacylglycerol acyltransferase/mycolyltransferase Ag85C OS=Mycobacterium tuberculosis OX=1773 GN=fbpC_1 PE=4 SV=1	7	4	5	3	385	41.8	9.32	9.82	100	113.6	115.2	71.3
A0A0T7PCV4	ERS007657_00780	DNA ligase D OS=Mycobacterium tuberculosis OX=1773 GN=ERS007657_00780 PE=4 SV=1	9	3	4	3	394	43.5	5.64	4.01	101.4	102.6	92.5	103.4
A0A0H3LLG6	sdhD	Succinate dehydrogenase hydrophobic membraneanchor subunit OS=Mycobacterium tuberculosis (strain ATCC 35801 / TMC 107 / Erdman) OX=652616 GN=sdhD PE=4 SV=1	14	2	4	2	149	17.4	10.43	5.29	74.2	74.1	161.7	90
A0A0T9B056	tgs4	Diacylglycerol O-acyltransferase OS=Mycobacterium tuberculosis OX=1773 GN=tgs4 PE=3 SV=1	8	3	4	3	474	50.9	9.57	4.15	75.9	121.7	94.1	108.3
A0A0K2KTS4	DSI35_15130	Uncharacterized protein OS=Mycobacterium tuberculosis OX=1773 GN=DSI35_15130 PE=4 SV=1	12	1	2	1	137	15	6.54	3.49	96.5	87.1	103.7	112.7
A0A109SW53	RN09_1745	Uncharacterized protein OS=Mycobacterium tuberculosis variant africanum OX=33894 GN=RN09_1745 PE=4 SV=1	23	2	5	2	157	16.9	4.56	2.25	143.8	112.8	74.7	68.7
Q57529	ahpC	Alkyl hydroperoxide reductase C OS=Mycobacterium smegmatis OX=1772 GN=ahpC PE=4 SV=1	15	2	5	1	195	21.6	4.65	10.25	110.3	102.2	110.5	77
A0A083W3E2	Mb1595_p2608	Malate dehydrogenase OS=Mycobacterium bovis OX=1765 GN=Mb1595_p2608 PE=3 SV=1	8	3	3	3	548	59.4	5.34	2.17	74.5	84.2	127.7	113.6
B2HGI1	devR	Two-component transcriptional regulatory protein DevR OS=Mycobacterium marinum (strain ATCC BAA-535 / M) OX=216594 GN=devR PE=4 SV=1	5	1	5	1	216	23.4	6.11	10.24	60.5	143.6	77.2	118.7
A0A109ST40	RN09_0041	Uncharacterized protein OS=Mycobacterium tuberculosis variant africanum OX=33894 GN=RN09_0041 PE=4 SV=1	47	1	3	1	47	5.2	4.44	7.19	106.5	93.3	111.8	88.4
A0A0H3MFS1	BCG_2550	Uncharacterized protein OS=Mycobacterium bovis (strain BCG / Pasteur 1173P2) OX=410289 GN=BCG_2550 PE=4 SV=1	10	3	4	3	463	50.2	9.95	8.14	120.5	74.7	117.9	86.9
G7CM63	katG	Catalase-peroxidase OS=Mycobacterium thermoresistibile (strain ATCC 19527 / DSM 44167 / CIP 105390 / JCM 6362 / NCTC 10409 / 316) OX=1078020 GN=katG PE=3 SV=1	2	1	11	1	711	79.1	5.14	0	45.1	175.8	69.7	109.5
A0A045IS62	DSI35_13555	Acyl-CoA dehydrogenase domain-containing protein OS=Mycobacterium tuberculosis OX=1773 GN=DSI35_13555 PE=3 SV=1	11	2	2	2	386	41.2	6.39	2.92	81.1	99.9	85.1	133.9
A0A2I7WAN0	folA	Dihydrofolate reductase OS=Mycobacterium tuberculosis OX=1773 GN=folA PE=4 SV=1	6	1	3	1	247	26.7	8.97	7.23	114	111.1	85.2	89.7
A0A0Q3YHX6	ERS007672_00002	Conserved membrane protein of uncharacterized function OS=Mycobacterium tuberculosis OX=1773 GN=ERS007672_00002 PE=4 SV=1	6	2	3	2	464	51.3	6.62	2.16	115.8	71.5	114.9	97.8
A0A120IW84	RN08_1295	Pyridoxine/pyridoxamine 5'-phosphate oxidase OS=Mycobacterium tuberculosis variant microti OX=1806 GN=RN08_1295 PE=4 SV=1	14	2	4	2	147	16.3	6.54	4.3	100.3	111.6	89.3	98.9
A0A0U0TQA1	ERS007731_02510	Domain of uncharacterized function (DUF1876) OS=Mycobacterium tuberculosis OX=1773 GN=ERS007731_02510 PE=4 SV=1	16	1	1	1	117	12.8	6.38	3.41	85.8	104.3	104.5	105.4
A0A3E0V5G0	DSI35_08270	NINE protein OS=Mycobacterium tuberculosis OX=1773 GN=DSI35_08270 PE=4 SV=1	8	1	7	1	146	15.5	9.44	7.56	81	104.8	100.9	113.3
A0A0U0RAZ4	ERS007679_02777	S-adenosyl-L-methionine-dependent methyltransferase OS=Mycobacterium tuberculosis OX=1773 GN=ERS007679_02777 PE=3 SV=1	7	2	3	2	323	35	5.78	2.25	118.8	92.6	97.9	90.7
G0TFN7	MCAN_08911	Luxr family transcriptional regulator OS=Mycobacterium canettii (strain CIPT 140010059) OX=1048245 GN=MCAN_08911 PE=4 SV=1	4	2	2	2	1168	125.7	6.54	3.15	91.7	88	105.7	114.7
A0A045K0Q4	accD1	Acetyl-/propionyl-CoA carboxylase, AccD1 OS=Mycobacterium tuberculosis OX=1773 GN=accD1 PE=4 SV=1	5	2	3	2	529	56.7	6.54	2.04	90.8	93.7	123.8	91.7
G0TPK5	MCAN_04981	Putative conserved transmembrane protein OS=Mycobacterium canettii (strain CIPT 140010059) OX=1048245 GN=MCAN_04981 PE=4 SV=1	9	2	5	2	310	32.9	5.78	3.42	94.1	78.3	143.7	84
A0A0H3M5G5	sigI	Possible alternative RNA polymerase sigma factor sigI OS=Mycobacterium bovis (strain BCG / Pasteur 1173P2) OX=410289 GN=sigI PE=3 SV=1	6	3	3	1	401	44.3	6.8	2.68
A0A083WEL0	Mb1595_p1400	Membrane protein OS=Mycobacterium bovis OX=1765 GN=Mb1595_p1400 PE=4 SV=1	6	1	4	1	175	18.6	9.54	4.19	67.8	80.4	123.6	128.2
A0A0U0QFW2	pntB	NAD(P) transhydrogenase subunit beta OS=Mycobacterium tuberculosis OX=1773 GN=pntB PE=3 SV=1	4	2	4	2	476	49.4	6.54	10.29	35.7	37.6	174	152.8
A0A0U0SF94	ERS007720_03244	TetR family transcriptional regulator OS=Mycobacterium tuberculosis OX=1773 GN=ERS007720_03244 PE=4 SV=1	7	1	1	1	204	22.1	6.95	4.06	75.3	84.2	165	75.5
A0A045GXQ2	rpsT	30S ribosomal protein S20 OS=Mycobacterium tuberculosis OX=1773 GN=rpsT PE=1 SV=1	17	2	6	2	86	9.4	11.75	11.14	99.6	70.2	100.8	129.3
Q7D8C4	wcaG	GDP-L-fucose synthase OS=Mycobacterium tuberculosis (strain CDC 1551 / Oshkosh) OX=83331 GN=wcaG PE=3 SV=1	9	3	4	3	338	36.5	6.81	4.3	36.9	110.8	126	126.4
A0A045JSU9	thiE	Thiamine-phosphate synthase OS=Mycobacterium tuberculosis OX=1773 GN=thiE PE=3 SV=1	19	3	4	3	222	23.3	6.23	7.01	82.9	101.5	99.2	116.5
A0A0H3M789	BCG_0111c	Uncharacterized protein OS=Mycobacterium bovis (strain BCG / Pasteur 1173P2) OX=410289 GN=BCG_0111c PE=4 SV=1	26	1	3	1	70	7.7	5.06	3.92	109	81.5	105.7	103.8
A0A2N5QWP2	argH	Argininosuccinate lyase OS=Mycobacterium tuberculosis variant microti OV254 OX=1427372 GN=argH PE=3 SV=1	9	3	5	1	474	50.1	5.38	6.41	109	97	95.9	98.1
R4M842	J113_16735	Uncharacterized protein OS=Mycobacterium tuberculosis CAS/NITR204 OX=1310114 GN=J113_16735 PE=4 SV=1	8	2	3	2	250	27.6	10.48	5.7	93.2	106.1	93	107.7
L7N5F7	MT2014	Transcriptional regulator, TetR family OS=Mycobacterium tuberculosis (strain CDC 1551 / Oshkosh) OX=83331 GN=MT2014 PE=4 SV=1	8	3	4	3	406	44.3	8.66	5.81	98.2	94.5	88.6	118.6
G0TH97	MCAN_12181	Uncharacterized protein OS=Mycobacterium canettii (strain CIPT 140010059) OX=1048245 GN=MCAN_12181 PE=4 SV=1	4	2	2	2	767	80.2	5.58	2.42	84.9	79.2	119.2	116.7
R4MJF0	J113_18390	Uncharacterized protein OS=Mycobacterium tuberculosis CAS/NITR204 OX=1310114 GN=J113_18390 PE=4 SV=1	11	1	2	1	226	25.9	6.35	4.52	87	88	136	89.1
A0A0U0SA16	ERS007720_02883	Conserved membrane protein of uncharacterized function OS=Mycobacterium tuberculosis OX=1773 GN=ERS007720_02883 PE=4 SV=1	5	2	2	2	528	58.2	7.88	4.47	97.6	104.1	106.8	91.6
R4M4Q5	J113_08010	Alpha-methylacyl-CoA racemase OS=Mycobacterium tuberculosis CAS/NITR204 OX=1310114 GN=J113_08010 PE=4 SV=1	8	2	2	2	460	50.4	8.76	3.4	75.8	110.6	102.3	111.3
A0A109STN9	RN09_0490	Lipoprotein LpqK OS=Mycobacterium tuberculosis variant africanum OX=33894 GN=RN09_0490 PE=4 SV=1	4	1	1	1	409	44.2	7.84	3.72	104.5	107.8	80.2	107.6
R4MC83	J113_00415	Uncharacterized protein OS=Mycobacterium tuberculosis CAS/NITR204 OX=1310114 GN=J113_00415 PE=4 SV=1	26	1	1	1	82	9	6.76	3.52
A0A081I2X1	rpsL	30S ribosomal protein S12 OS=Mycobacterium sp. TKK-01-0059 OX=1324269 GN=rpsL PE=3 SV=1	29	2	4	2	124	13.8	11.37	4.36	68.9	45.6	148.5	137
A0A0T5XYB4	DSI35_22775	Alpha/beta hydrolase OS=Mycobacterium tuberculosis OX=1773 GN=DSI35_22775 PE=4 SV=1	7	2	4	2	346	38.2	7.68	4.35	78.3	74.6	162.1	85
A0A045K0R1	vapC	Ribonuclease VapC OS=Mycobacterium tuberculosis OX=1773 GN=vapC PE=3 SV=1	19	1	3	1	134	14.5	6.73	5.84	85.5	95.9	141.5	77
A0A0D1Q7L6	Mb1595_p2474	Membrane protein OS=Mycobacterium bovis OX=1765 GN=Mb1595_p2474 PE=4 SV=1	12	3	6	3	250	26.8	11.6	10.19	64.5	64.8	121.2	149.5
A0A2I7W2Z0	vapC24	Ribonuclease VapC OS=Mycobacterium tuberculosis OX=1773 GN=vapC24 PE=3 SV=1	12	1	1	1	145	16.4	5.88	3.14	89.4	95.2	105.9	109.5
A0A0H3LHI7	hisE	Phosphoribosyl-ATP pyrophosphatase OS=Mycobacterium tuberculosis (strain ATCC 35801 / TMC 107 / Erdman) OX=652616 GN=hisE PE=3 SV=1	13	1	4	1	93	10.3	4.74	7.39	113.7	105.2	94.6	86.5
A0A1R3Y3K6	ppk2	Polyphosphate kinase ppk2 (Polyphosphoric acid kinase) OS=Mycobacterium bovis (strain ATCC BAA-935 / AF2122/97) OX=233413 GN=ppk2 PE=4 SV=1	8	2	2	2	295	34.1	9.54	4.04	129.8	104.2	76.9	89.2
A0A051TR22	serC	Phosphoserine aminotransferase OS=Mycobacterium [tuberculosis] TKK-01-0051 OX=1324261 GN=serC PE=3 SV=1	5	1	9	1	417	44.3	6.04	2.79	117.3	98.1	90	94.6
A0A2I7W5K2	phoH2	Phosphate starvation-inducible protein PsiH OS=Mycobacterium tuberculosis OX=1773 GN=phoH2 PE=4 SV=1	5	2	3	2	503	54.5	6.54	6.1
A0A1R3XWJ0	BQ2027_MB0825C	Possible succinyltransferase in the gcn5-related n-acetyltransferase family OS=Mycobacterium bovis (strain ATCC BAA-935 / AF2122/97) OX=233413 GN=BQ2027_MB0825C PE=4 SV=1	11	2	2	2	218	25	6.7	2.15	101.5	104.5	97.8	96.2
A0A0H3M559	BCG_1106c	Uncharacterized protein OS=Mycobacterium bovis (strain BCG / Pasteur 1173P2) OX=410289 GN=BCG_1106c PE=4 SV=1	6	2	2	2	371	40.2	9.03	5.13	76.4	150.8	85.1	87.7
A0A109ST59	RN09_0071	Replicative DNA helicase OS=Mycobacterium tuberculosis variant africanum OX=33894 GN=RN09_0071 PE=3 SV=1	4	3	3	3	874	96.8	8.44	2.33	81.5	99.3	113.2	106
A0A0T7LF57	trmU	tRNA-specific 2-thiouridylase MnmA OS=Mycobacterium tuberculosis OX=1773 GN=trmU PE=3 SV=1	8	2	3	1	375	39	8.06	7.26	78.2	102.5	96.4	122.9
A0A049DHI1	X425_03747	Uncharacterized protein OS=Mycobacterium avium XTB13-223 OX=1427296 GN=X425_03747 PE=4 SV=1	3	1	1	1	575	57.6	5.05	4.08	118.1	76.4	111.6	93.9
A0A049E386	nucS	Endonuclease NucS OS=Mycobacterium avium XTB13-223 OX=1427296 GN=nucS PE=3 SV=1	9	2	2	2	226	25.3	5.87	5.19	104.8	87.1	110.3	97.8
A5U9K8	MRA_3919	Uncharacterized protein OS=Mycobacterium tuberculosis (strain ATCC 25177 / H37Ra) OX=419947 GN=MRA_3919 PE=3 SV=1	8	1	5	1	115	12.2	4.84	13.27	108.3	95.4	91.8	104.4
A0A0C7DRD3	Mb1595_p2449	Cytochrome bc1 complex cytochrome c subunit OS=Mycobacterium bovis OX=1765 GN=Mb1595_p2449 PE=4 SV=1	4	1	4	1	280	29.1	9.72	8.15	73.9	84.9	100.6	140.7
A0A2I7W9E5	cfp2	Low molecular weight antigen MTB12 OS=Mycobacterium tuberculosis OX=1773 GN=cfp2 PE=4 SV=1	8	1	6	1	168	16.9	6.54	5.49	93.3	85.2	116.2	105.3
A0A0T7LCM7	ERS007681_00888	Transmembrane protein OS=Mycobacterium tuberculosis OX=1773 GN=ERS007681_00888 PE=4 SV=1	7	1	2	1	229	24	9.41	4.58	86.2	89.2	110.4	114.3
A0A0U0R533	ERS007679_02393	Membrane protein OS=Mycobacterium tuberculosis OX=1773 GN=ERS007679_02393 PE=4 SV=1	6	1	2	1	353	37.6	10.05	7.27	122.1	73.4	120.8	83.7
A0A0T5Y8U4	papA1	Acyltransferase OS=Mycobacterium tuberculosis OX=1773 GN=papA1 PE=4 SV=1	9	3	3	3	511	56.1	5.59	1.69	78.5	90.7	99.7	131.1
A0A0H3LI75	nuoL	NADH dehydrogenase subunit L OS=Mycobacterium tuberculosis (strain ATCC 35801 / TMC 107 / Erdman) OX=652616 GN=nuoL PE=4 SV=1	2	1	4	1	633	66.1	8.4	9.13	60.8	59.9	157.5	121.8
A0A2I7WAV6	fdhF	Formate dehydrogenase subunit alpha FdhF OS=Mycobacterium tuberculosis OX=1773 GN=fdhF PE=3 SV=1	2	1	2	1	779	84.5	7.43	6.95
A0A1K5ZRF4	rplK	50S ribosomal protein L11 OS=Mycobacterium tuberculosis OX=1773 GN=rplK PE=3 SV=1	18	3	3	3	142	15	9.51	6.54	99.8	121.9	84.8	93.5
A0A120J066	RN09_1131	Resolvase OS=Mycobacterium tuberculosis variant africanum OX=33894 GN=RN09_1131 PE=4 SV=1	8	1	1	1	199	21.9	9.63	3.51	86.5	99.7	118.3	95.5
A0A120INS8	RN06_1531	Transmembrane protein OS=Mycobacterium tuberculosis variant bovis BCG OX=33892 GN=RN06_1531 PE=4 SV=1	3	1	2	1	490	53.6	11.65	2.8	89.3	56.5	107.7	146.5
A0A109SJW0	RN08_0160	Oxidoreductase OS=Mycobacterium tuberculosis variant microti OX=1806 GN=RN08_0160 PE=4 SV=1	10	4	4	4	361	39.6	9.58	4.44	96.9	93	118.4	91.7
A0A0T9WRB2	ERS007661_00075	Uncharacterized protein OS=Mycobacterium tuberculosis OX=1773 GN=ERS007661_00075 PE=4 SV=1	7	2	2	2	293	33.1	8.69	4.65	38.2	125.5	75.8	160.5
A0A0T9FT93	moaE2	Molybdenum cofactor biosynthesis protein E OS=Mycobacterium tuberculosis OX=1773 GN=moaE2 PE=4 SV=1	14	1	4	1	141	15	6.18	12.61	67	49.5	178	105.4
A0A083VUX5	Mb1595_p3748	Uncharacterized protein OS=Mycobacterium bovis OX=1765 GN=Mb1595_p3748 PE=4 SV=1	21	1	1	1	129	13	4.88	3.45	85	117.9	92.2	104.9
A0A083VR77	Mb1595_p4235	Acyltransferase PapA2 OS=Mycobacterium bovis OX=1765 GN=Mb1595_p4235 PE=4 SV=1	5	1	1	1	468	52.1	6.15	3.08	87.1	102.6	112	98.2
A0A0H3M9A5	BCG_1055	Uncharacterized protein OS=Mycobacterium bovis (strain BCG / Pasteur 1173P2) OX=410289 GN=BCG_1055 PE=4 SV=1	12	3	3	3	333	35.6	5.31	2.61	97.6	110.2	100.2	91.9
A0A0K2I227	RN06_4406	2-amino-4-hydroxy-6-hydroxymethyldihydropteridinepyrophosphokinase OS=Mycobacterium tuberculosis variant bovis BCG OX=33892 GN=RN06_4406 PE=4 SV=1	12	2	5	2	188	20.7	5.88	10.94	106	100.7	98.9	94.5
A0A0H3LD10	ERDMAN_1700	Glycosyltransferase OS=Mycobacterium tuberculosis (strain ATCC 35801 / TMC 107 / Erdman) OX=652616 GN=ERDMAN_1700 PE=4 SV=1	7	2	3	2	414	44.3	7.23	6.27	96.7	86	110.2	107.2
B2HL86	cysE	Serine acetyltransferase CysE OS=Mycobacterium marinum (strain ATCC BAA-535 / M) OX=216594 GN=cysE PE=4 SV=1	3	1	2	1	230	24.5	7.25	4.41
A0A0K2HYF7	RN06_3006	Esterase/lipase LipP OS=Mycobacterium tuberculosis variant bovis BCG OX=33892 GN=RN06_3006 PE=4 SV=1	6	2	3	2	394	42.8	6.11	5.48	90.3	85.8	116.5	107.5
A0A120IXF0	RN08_2539	Uncharacterized protein OS=Mycobacterium tuberculosis variant microti OX=1806 GN=RN08_2539 PE=4 SV=1	22	2	3	2	237	26.1	4.61	2.4	84	102.8	104.9	108.4
A0A0T9BRC2	rplV	50S ribosomal protein L22 OS=Mycobacterium tuberculosis OX=1773 GN=rplV PE=3 SV=1	6	1	2	1	197	20.4	11.74	3.19	75.4	80.3	95.4	148.9
A0A0T7LDD8	dagK_1	Diacylglycerol kinase OS=Mycobacterium tuberculosis OX=1773 GN=dagK_1 PE=4 SV=1	10	2	2	2	309	32.7	6.52	2.78	82.1	120.3	94.6	103
Q7D9N3	MT0578	Uncharacterized protein OS=Mycobacterium tuberculosis (strain CDC 1551 / Oshkosh) OX=83331 GN=MT0578 PE=4 SV=1	6	2	2	2	572	61.6	5.68	2.57	105.1	108.8	70.5	115.6
A0A0T9Y728	mmuM	Homocysteine S-methyltransferase OS=Mycobacterium tuberculosis OX=1773 GN=mmuM PE=4 SV=1	7	2	2	2	309	32.3	5.66	5.27	65.7	70.5	195.9	68
R4M6X2	hisI	Phosphoribosyl-AMP cyclohydrolase OS=Mycobacterium tuberculosis str. Haarlem/NITR202 OX=1304279 GN=hisI PE=3 SV=1	8	1	3	1	171	18.5	8.4	6.43	106	104.4	82.1	107.6
A0A0H3L9R6	aao	D-amino acid oxidase OS=Mycobacterium tuberculosis (strain ATCC 35801 / TMC 107 / Erdman) OX=652616 GN=aao PE=4 SV=1	10	2	2	2	320	34.1	6.07	5.1
A0A0T7LAT7	pspA	Phage shock protein A (IM30) OS=Mycobacterium tuberculosis OX=1773 GN=pspA PE=4 SV=1	21	1	3	1	85	9.5	4.51	2.74	85.2	100.8	114	100
A0A0U0RR71	fadD16	Fatty-acid-CoA ligase OS=Mycobacterium tuberculosis OX=1773 GN=fadD16 PE=4 SV=1	8	2	2	2	306	33.1	9.69	4.47	96.8	136.6	84.1	82.5
A0A045ILA3	lppH	Lipoprotein LppH OS=Mycobacterium tuberculosis OX=1773 GN=lppH PE=4 SV=1	5	1	2	1	237	25	5.02	2.41	104.7	104.8	97.2	93.3
B2HP65	lprG	Conserved lipoprotein LprG OS=Mycobacterium marinum (strain ATCC BAA-535 / M) OX=216594 GN=lprG PE=4 SV=1	5	1	5	1	233	24.3	5.63	0	110	106.2	102.9	81
A0A2I7W813	vapB35	Antitoxin VapB35 OS=Mycobacterium tuberculosis OX=1773 GN=vapB35 PE=4 SV=1	37	2	2	2	90	9.8	9.96	3.18	94	92.2	103.5	110.3
R4MG88	J113_06990	Ribosomal-protein-alanine acetyltransferase OS=Mycobacterium tuberculosis CAS/NITR204 OX=1310114 GN=J113_06990 PE=4 SV=1	8	1	1	1	213	23.2	8.73	3.43	84.5	89.6	121.9	104
A0A051UIP5	whiB	Transcriptional regulator WhiB OS=Mycobacterium [tuberculosis] TKK-01-0051 OX=1324261 GN=whiB PE=3 SV=1	29	1	2	1	84	9.3	8.21	5.16	122.8	68.4	114.5	94.3
A0A083W679	Mb1595_p2491	Protein tyrosine kinase transcriptional regulator PtkA OS=Mycobacterium bovis OX=1765 GN=Mb1595_p2491 PE=4 SV=1	14	2	3	2	291	30.7	7.12	6.37	91.1	87.1	113.9	107.9
A0A0K2HVK5	hisH	Imidazole glycerol phosphate synthase subunit HisH OS=Mycobacterium tuberculosis variant bovis BCG OX=33892 GN=hisH PE=3 SV=1	8	1	2	1	206	21.4	5.53	2.16	120.7	94.5	86.4	98.4
A0A0T9D1F3	ERS027644_02426	ESX conserved component EccD5 OS=Mycobacterium tuberculosis OX=1773 GN=ERS027644_02426 PE=4 SV=1	6	3	4	3	503	53.4	9.22	1.93	51.7	49.6	150	148.7
[truncated: 635 more rows]

## Sheet: 可信蛋白1
Accession	Gena Name	Description	Coverage [%]	# Peptides	# PSMs	# Unique Peptides	# AAs	MW [kDa]	calc. pI	Score Sequest HT: Sequest HT	BCG in-1	Mtb in-1	BCG 1	Mtb 1	mtb	bcg
A0A109SWC6	RN09_1852	Uncharacterized protein OS=Mycobacterium tuberculosis variant africanum OX=33894 GN=RN09_1852 PE=4 SV=1	36	2	27	2	74	8.1	6.27	33.04	69.5	192.5	78.1	59.9	3.21369	0.889885
D6MJP2	fbpA	FbpA OS=Mycobacterium tuberculosis OX=1773 GN=fbpA PE=4 SV=1	17	5	32	5	338	35.6	6.2	57.13	130.2	108.2	125.1	36.5	2.96438	1.04077
A0A0T9KG50	gap_1	Glyceraldehyde-3-phosphate dehydrogenase OS=Mycobacterium tuberculosis OX=1773 GN=gap_1 PE=3 SV=1	9	2	2	2	335	35.9	5.6	2.02	70.1	180.2	80.8	68.9	2.61538	0.867574
B2HIB7	rpsF	30S ribosomal protein S6 OS=Mycobacterium marinum (strain ATCC BAA-535 / M) OX=216594 GN=rpsF PE=3 SV=1	43	3	6	1	96	10.9	8.47	16.57	51.4	160.7	120.1	67.8	2.37021	0.427977
B2ZSG8	mpt63	MPT63 OS=Mycobacterium bovis OX=1765 GN=mpt63 PE=4 SV=1	20	2	6	2	159	16.6	5.06	17.33	156.3	109.8	86.9	47	2.33617	1.79862
A0A0H3MA45	hsp	Heat shock protein hsp OS=Mycobacterium bovis (strain BCG / Pasteur 1173P2) OX=410289 GN=hsp PE=3 SV=1	46	5	33	5	159	17.8	5.43	85.61	176.6	96.1	84.7	42.6	2.25587	2.08501
A5U2A7	MRA_1414	Putative methyltransferase OS=Mycobacterium tuberculosis (strain ATCC 25177 / H37Ra) OX=419947 GN=MRA_1414 PE=4 SV=1	34	7	29	7	274	29.2	4.83	86.41	188.6	95.7	72.4	43.3	2.21016	2.60497
A0A083WIA6	Mb1595_p0860	Short-chain dehydrogenase OS=Mycobacterium bovis OX=1765 GN=Mb1595_p0860 PE=4 SV=1	37	6	19	6	248	26	6.33	43.87	66.7	156.5	105.7	71.2	2.19803	0.631031
Q7D757	MT2505	PPE family protein OS=Mycobacterium tuberculosis (strain CDC 1551 / Oshkosh) OX=83331 GN=MT2505 PE=3 SV=1	5	1	2	1	223	25.1	5.3	5.07	57.1	182.4	73.8	86.7	2.10381	0.773713
A0A0T9VJJ8	lprK	MCE-family lipoprotein OS=Mycobacterium tuberculosis OX=1773 GN=lprK PE=4 SV=1	8	3	10	3	390	42.2	8.24	16.35	101	145.4	83.5	70.1	2.07418	1.20958
Q9RMU8	mpt70	Mpt70 OS=Mycobacterium tuberculosis OX=1773 GN=mpt70 PE=4 SV=1	12	2	2	2	226	22.5	6.77	5.95	133.8	91.6	130.4	44.2	2.0724	1.02607
A0A396U8Q1	B6231_12680	Uncharacterized protein OS=Mycobacterium tuberculosis OX=1773 GN=B6231_12680 PE=4 SV=1	4	1	3	1	265	27.5	10.4	1.66	127	126.2	84.5	62.3	2.02568	1.50296
D6MJP6	fbpB	FbpB OS=Mycobacterium bovis OX=1765 GN=fbpB PE=4 SV=1	10	3	19	2	325	34.5	5.94	27.89	64.5	166.1	86.6	82.8	2.00604	0.744804
A0A109S6K1	RN06_0945	Cytochrome P450 Cyp123 OS=Mycobacterium tuberculosis variant bovis BCG OX=33892 GN=RN06_0945 PE=3 SV=1	6	4	7	4	677	74.8	6.79	15.03	54.8	157.6	108.7	78.9	1.99747	0.50414
A0A083VR18	Mb1595_p4173	Lipoprotein LpqH OS=Mycobacterium bovis OX=1765 GN=Mb1595_p4173 PE=4 SV=1	55	3	14	3	159	15.1	7.08	10.52	70.7	165.1	80.6	83.5	1.97725	0.877171
A0A049DF88	X425_03994	Uncharacterized protein OS=Mycobacterium avium XTB13-223 OX=1427296 GN=X425_03994 PE=4 SV=1	5	1	1	1	114	11.6	5.06	1.61	142.7	98.9	107.7	50.7	1.95069	1.32498
A0A051UHM6	rplJ	50S ribosomal protein L10 OS=Mycobacterium [tuberculosis] TKK-01-0051 OX=1324261 GN=rplJ PE=3 SV=1	16	3	17	1	208	21.1	5.08	32.52	84.7	143.7	95.7	75.9	1.89328	0.885057
A0A1L6C5I5	mpt64	Immunogenic protein Mpt64 (Fragment) OS=Mycobacterium tuberculosis OX=1773 GN=mpt64 PE=4 SV=1	6	2	6	2	229	25	5.01	15.16	60.5	165.2	86.9	87.4	1.89016	0.696203
A0A0U0RY79	tcrX	DNA-binding response regulator TrcR OS=Mycobacterium tuberculosis OX=1773 GN=tcrX PE=4 SV=1	5	1	4	1	276	31.1	6.19	2.03	81.4	137.3	107.4	73.9	1.85792	0.757914
A0A2I7WBD6	CAB90_03425	Chromate reductase OS=Mycobacterium tuberculosis OX=1773 GN=CAB90_03425 PE=4 SV=1	7	1	6	1	194	20.2	4.88	15.72	89.4	131.2	108.7	70.7	1.85573	0.822447
A0A109SK56	RN08_0194	Mce family protein Mce1B OS=Mycobacterium tuberculosis variant microti OX=1806 GN=RN08_0194 PE=4 SV=1	8	2	3	2	346	37.7	8.91	7.42	83.6	135.9	105.4	75.1	1.80959	0.793169
A0A1X2LR66	B8W66_18620	Cytochrome P450 OS=Mycobacterium decipiens OX=1430326 GN=B8W66_18620 PE=3 SV=1	4	1	2	1	457	51.6	5.88	4.69	70.4	126.8	132.7	70.1	1.80884	0.53052
A0A0U0QLD4	mce4A	MCE-family protein MCE4A OS=Mycobacterium tuberculosis OX=1773 GN=mce4A PE=4 SV=1	7	2	3	2	400	42.4	7.93	7.65	129.6	109.2	100	61.2	1.78431	1.296
R4M453	J113_00520	Transcriptional regulatory protein OS=Mycobacterium tuberculosis CAS/NITR204 OX=1310114 GN=J113_00520 PE=4 SV=1	24	2	6	2	139	15.4	11.33	14.76	108.4	135.4	79.3	76.9	1.76073	1.36696
A0A0U0QZR6	ERS007672_04075	Lipoprotein lpqD OS=Mycobacterium tuberculosis OX=1773 GN=ERS007672_04075 PE=4 SV=1	21	4	11	4	284	30.2	8.88	16.55	75.8	157.7	76.7	89.9	1.75417	0.988266
A0A083W5R2	Mb1595_p2084	Alanine and proline-rich secreted protein Apa OS=Mycobacterium bovis OX=1765 GN=Mb1595_p2084 PE=4 SV=1	34	5	18	5	325	32.7	5.11	48.33	101.6	116.1	115.9	66.3	1.75113	0.876618
A0A109SK43	RN08_0282	Uncharacterized protein OS=Mycobacterium tuberculosis variant microti OX=1806 GN=RN08_0282 PE=4 SV=1	37	3	5	3	97	10.9	4.65	8.3	130.8	112.1	92.6	64.5	1.73798	1.41253
A0A0H3M559	BCG_1106c	Uncharacterized protein OS=Mycobacterium bovis (strain BCG / Pasteur 1173P2) OX=410289 GN=BCG_1106c PE=4 SV=1	6	2	2	2	371	40.2	9.03	5.13	76.4	150.8	85.1	87.7	1.7195	0.897767
A0A2H4V6L7	katG	Catalase-peroxidase (Fragment) OS=Mycobacterium tuberculosis OX=1773 GN=katG PE=3 SV=1	33	15	140	1	715	77.9	5.47	340.53	37.2	188.8	63.7	110.3	1.7117	0.583987
A0A120IXL6	RN08_2732	Uncharacterized protein OS=Mycobacterium tuberculosis variant microti OX=1806 GN=RN08_2732 PE=4 SV=1	19	2	11	2	207	23	5.57	10.23	113.6	108.5	114.3	63.6	1.70597	0.993876
A0A0U0TIT1	phhB_2	Putative pterin-4-alpha-carbinolamine dehydratase OS=Mycobacterium tuberculosis OX=1773 GN=phhB_2 PE=3 SV=1	15	1	2	1	101	11.2	6.37	2.65	110.5	127.4	86.3	75.7	1.68296	1.28042
A0A0U0RR71	fadD16	Fatty-acid-CoA ligase OS=Mycobacterium tuberculosis OX=1773 GN=fadD16 PE=4 SV=1	8	2	2	2	306	33.1	9.69	4.47	96.8	136.6	84.1	82.5	1.65576	1.15101
A0A045JS57	ERS007657_00456	Glycerolphosphodiesterase OS=Mycobacterium tuberculosis OX=1773 GN=ERS007657_00456 PE=4 SV=1	17	3	10	3	304	32.4	5.44	25.16	136.5	105.2	94.4	63.9	1.64632	1.44597
A0A1X2LTT8	B8W66_14075	Uncharacterized protein OS=Mycobacterium decipiens OX=1430326 GN=B8W66_14075 PE=4 SV=1	7	1	2	1	215	22.5	5.02	2.75	76.9	116.7	135.4	71	1.64366	0.567947
A0A109SW53	RN09_1745	Uncharacterized protein OS=Mycobacterium tuberculosis variant africanum OX=33894 GN=RN09_1745 PE=4 SV=1	23	2	5	2	157	16.9	4.56	2.25	143.8	112.8	74.7	68.7	1.64192	1.92503
A0A0U0SSS8	bfrA	Bacterioferritin OS=Mycobacterium tuberculosis OX=1773 GN=bfrA PE=4 SV=1	28	6	29	6	233	26.4	5.36	58.67	96.2	112.7	121.7	69.4	1.62392	0.790468
A0A2I7W5B6	CAB90_01025	Toxin OS=Mycobacterium tuberculosis OX=1773 GN=CAB90_01025 PE=4 SV=1	6	1	1	1	144	15.9	9.23	2.89	94.4	121	109.5	75.1	1.61119	0.8621
A0A0U0QMS3	espR	Conserved regulatory protein EspR OS=Mycobacterium tuberculosis OX=1773 GN=espR PE=4 SV=1	22	4	10	4	192	21.5	8.84	20.82	60.1	161.5	77.9	100.4	1.60857	0.771502
Q79FJ2	gnd1	6-phosphogluconate dehydrogenase, decarboxylating OS=Mycobacterium tuberculosis (strain ATCC 25618 / H37Rv) OX=83332 GN=gnd1 PE=1 SV=1	12	5	8	5	485	51.5	5.44	14.31	51	164.7	81.7	102.7	1.6037	0.624235
A0A2I7W2L3	fbpC_1	Diacylglycerol acyltransferase/mycolyltransferase Ag85C OS=Mycobacterium tuberculosis OX=1773 GN=fbpC_1 PE=4 SV=1	7	4	5	3	385	41.8	9.32	9.82	100	113.6	115.2	71.3	1.59327	0.868056
A0A083VSJ2	Mb1595_p3949	Enoyl-CoA hydratase OS=Mycobacterium bovis OX=1765 GN=Mb1595_p3949 PE=4 SV=1	11	2	3	2	247	26.3	5.64	8.25	122	112.6	94.6	70.9	1.58815	1.28964
A0A109SL80	RN08_0511	Aldehyde dehydrogenase OS=Mycobacterium tuberculosis variant microti OX=1806 GN=RN08_0511 PE=3 SV=1	12	4	6	4	507	54.5	5.27	6.72	74.3	137	102.3	86.4	1.58565	0.726295
A0A0U0R1C9	ERS007672_00844	Possible polyketide cyclase/dehydrase OS=Mycobacterium tuberculosis OX=1773 GN=ERS007672_00844 PE=4 SV=1	27	4	48	4	230	25.2	10.54	122.29	98.9	133.8	82.8	84.6	1.58156	1.19444
A0A0H3L913	lprA	Lipoprotein OS=Mycobacterium tuberculosis (strain ATCC 35801 / TMC 107 / Erdman) OX=652616 GN=lprA PE=4 SV=1	40	7	23	7	257	26.4	5.25	55.63	75.7	142	92	90.3	1.57254	0.822826
A0A1R3Y4L3	BQ2027_MB3581	POSSIBLE COA-TRANSFERASE (ALPHA SUBUNIT) OS=Mycobacterium bovis (strain ATCC BAA-935 / AF2122/97) OX=233413 GN=BQ2027_MB3581 PE=4 SV=1	11	2	4	1	292	31.7	6.01	4.44	115.3	116.9	92.6	75.2	1.55452	1.24514
A0A109SYP6	RN09_3087	Uncharacterized protein OS=Mycobacterium tuberculosis variant africanum OX=33894 GN=RN09_3087 PE=4 SV=1	6	1	1	1	224	24.1	9.6	1.8	130.9	103.4	99.1	66.6	1.55255	1.32089
A0A396XFU4	B2G75_03130	ABC transporter ATP-binding protein OS=Mycobacterium tuberculosis OX=1773 GN=B2G75_03130 PE=4 SV=1	27	7	30	7	359	39.3	6.15	65.03	98.3	124.3	97.3	80.2	1.54988	1.01028
A0A0T9VK67	rplI	50S ribosomal protein L9 OS=Mycobacterium tuberculosis OX=1773 GN=rplI PE=3 SV=1	22	2	37	2	152	16.2	8.97	36.91	102.2	126.9	88.9	81.9	1.54945	1.14961
A0A109SR47	RN08_3061	GCN5-like N-acetyltransferase OS=Mycobacterium tuberculosis variant microti OX=1806 GN=RN08_3061 PE=4 SV=1	4	1	1	1	185	20.8	9.63	2.46	70.8	126.8	120.3	82.1	1.54446	0.588529
P67381	BQ2027_MB0581C	UPF0234 protein Mb0581c OS=Mycobacterium bovis (strain ATCC BAA-935 / AF2122/97) OX=233413 GN=BQ2027_MB0581C PE=3 SV=1	33	6	20	6	163	18.1	9.2	41.11	106.6	126.5	84.6	82.4	1.53519	1.26005
A0A0H3MGE6	sirR	Probable transcriptional repressor sirR OS=Mycobacterium bovis (strain BCG / Pasteur 1173P2) OX=410289 GN=sirR PE=4 SV=1	9	1	2	1	228	24.9	5.36	4.25	87	81.3	178.2	53.6	1.51679	0.488215
A0A0U0RC38	ERS007679_02722	Protein of uncharacterized function (DUF3151) OS=Mycobacterium tuberculosis OX=1773 GN=ERS007679_02722 PE=4 SV=1	21	2	4	2	147	15.6	5.49	4.59	95.4	127.4	92.7	84.5	1.50769	1.02913
A0A045JJE6	higA	Transcriptional regulator OS=Mycobacterium tuberculosis OX=1773 GN=higA PE=4 SV=1	23	3	5	3	149	16.8	8.19	8.87	94.8	119.5	105.3	80.4	1.48632	0.900285
A0A375YEU5	MPP7335_01382	Putative fatty-acid-CoA ligase FadD2 (Fatty-acid-CoA synthetase) (Fatty-acid-CoA synthase) [Mycobacterium tuberculosis H37Rv] OS=Mycobacterium parafortuitum OX=39692 GN=MPP7335_01382 PE=4 SV=1	8	2	13	1	573	61.7	5.72	15.2	71.2	156.5	66.8	105.4	1.48482	1.06587
A0A3E0URF0	DSI35_32700	Bacteriocin OS=Mycobacterium tuberculosis OX=1773 GN=DSI35_32700 PE=4 SV=1	38	7	32	7	265	28.8	5.06	80.58	114.1	111.5	99.2	75.1	1.48469	1.1502
A0A1K4L6R0	smtA_2	Methyltransferase OS=Mycobacterium tuberculosis OX=1773 GN=smtA_2 PE=4 SV=1	8	1	4	1	250	27.6	6.01	15.29	109.2	132.8	68.3	89.7	1.48049	1.59883
A0A045JXG0	fadD2	Acyl-CoA synthetase OS=Mycobacterium tuberculosis OX=1773 GN=fadD2 PE=4 SV=1	28	12	74	11	560	59.9	6.77	103.36	81.3	136.4	89.8	92.5	1.47459	0.905345
A0A0C7DQH5	Mb1595_p1283	2-methylcitrate dehydratase OS=Mycobacterium bovis OX=1765 GN=Mb1595_p1283 PE=4 SV=1	50	17	65	3	526	57.7	6.52	156.38	85	141	78.1	95.9	1.47028	1.08835
A0A0Y1BYR9	RN06_1817	Cysteine desulfurase OS=Mycobacterium tuberculosis variant bovis BCG OX=33892 GN=RN06_1817 PE=3 SV=1	31	15	96	15	684	73.5	5.96	224.23	126	104.9	97.5	71.6	1.46508	1.29231
A0A045I7Q8	ERS007741_01710	Uncharacterized protein OS=Mycobacterium tuberculosis OX=1773 GN=ERS007741_01710 PE=4 SV=1	19	3	7	3	267	29.4	5.83	11.33	101.5	118.2	99.4	80.9	1.46106	1.02113
A0A109SLU8	RN08_0856	HTH-type transcriptional regulator OS=Mycobacterium tuberculosis variant microti OX=1806 GN=RN08_0856 PE=4 SV=1	10	2	4	2	213	22.6	7.5	9.16	83.2	100.7	147.1	69.1	1.45731	0.565602
A0A120IVT8	RN08_0859	Oxidoreductase OS=Mycobacterium tuberculosis variant microti OX=1806 GN=RN08_0859 PE=4 SV=1	36	6	11	6	295	30.4	5.24	22.91	148	88.8	102.2	61	1.45574	1.44814
A0A045JW80	pepA_1	Serine protease OS=Mycobacterium tuberculosis OX=1773 GN=pepA_1 PE=4 SV=1	13	2	7	2	355	34.9	5.33	20.13	102.7	113.4	105.8	78	1.45385	0.970699
A0A0H3L6Q3	cyp126	Cytochrome P450 126 OS=Mycobacterium tuberculosis (strain ATCC 35801 / TMC 107 / Erdman) OX=652616 GN=cyp126 PE=3 SV=1	6	2	3	2	420	46.7	5.72	7.16	60.2	150	86.7	103.2	1.45349	0.694348
A0A0T5XWZ5	ERS007661_03338	Protein of uncharacterized function (DUF385) OS=Mycobacterium tuberculosis OX=1773 GN=ERS007661_03338 PE=4 SV=1	41	6	22	6	192	21.2	9.74	37.57	112.2	116.3	91.4	80.1	1.45194	1.22757
A5TZB1	clpB	Chaperone protein ClpB OS=Mycobacterium tuberculosis (strain ATCC 25177 / H37Ra) OX=419947 GN=clpB PE=3 SV=1	39	29	171	28	848	92.5	5.34	376.19	105.6	122.5	87.2	84.7	1.44628	1.21101
R4M502	I917_09540	Long-chain-fatty-acid--[acyl-carrier-protein] ligase OS=Mycobacterium tuberculosis str. Haarlem/NITR202 OX=1304279 GN=I917_09540 PE=4 SV=1	9	3	6	3	584	61.3	8.88	14.23	93	133.1	81.8	92.1	1.44517	1.13692
A0A1R3Y2L1	drrA	Daunorubicin-dim-transport atp-binding protein abc transporter drra OS=Mycobacterium bovis (strain ATCC BAA-935 / AF2122/97) OX=233413 GN=drrA PE=4 SV=1	19	5	11	4	331	35.8	6.57	15.97	109.1	97.8	125.1	68.1	1.43612	0.872102
A0A109SRV8	RN08_3898	Lipid carrier protein OS=Mycobacterium tuberculosis variant microti OX=1806 GN=RN08_3898 PE=4 SV=1	13	4	7	3	394	41.4	6.65	17.25	84	132.7	90.4	92.9	1.42842	0.929204
A0A0T9ZKB7	vapC	Ribonuclease VapC OS=Mycobacterium tuberculosis OX=1773 GN=vapC PE=3 SV=1	23	3	7	3	133	15	10.67	13.2	62.6	149.3	83.4	104.7	1.42598	0.7506
A0A0H3MB41	BCG_3449c	Uncharacterized protein OS=Mycobacterium bovis (strain BCG / Pasteur 1173P2) OX=410289 GN=BCG_3449c PE=4 SV=1	5	1	1	1	296	34	5.96	2.43	77.1	126.3	108	88.6	1.42551	0.713889
A0A2I7WBF3	CAB90_03221	HTH-type transcriptional regulator OS=Mycobacterium tuberculosis OX=1773 GN=CAB90_03221 PE=4 SV=1	11	1	3	1	139	14.7	9.45	8.1	107.3	128.8	73.3	90.6	1.42163	1.46385
A0A045KH08	DSI35_10110	Protein disulfide oxidoreductase OS=Mycobacterium tuberculosis OX=1773 GN=DSI35_10110 PE=4 SV=1	4	1	2	1	182	19.2	6.37	3.88	119.1	104.8	102.1	74	1.41622	1.1665
A0A0H3LCR8	ERDMAN_3010	Transcriptional regulator OS=Mycobacterium tuberculosis (strain ATCC 35801 / TMC 107 / Erdman) OX=652616 GN=ERDMAN_3010 PE=4 SV=1	9	1	2	1	118	12.5	8.97	3.96	108.7	120.7	85.3	85.3	1.41501	1.27433
A0A0H4B358	orfA	Transposase OS=Mycobacterium tuberculosis OX=1773 GN=orfA PE=4 SV=1	24	2	5	2	108	12	10.3	13.76	54.4	148.8	91.4	105.3	1.41311	0.595186
A0A0C7DS37	Mb1595_p0862	4-carboxymuconolactone decarboxylase OS=Mycobacterium bovis OX=1765 GN=Mb1595_p0862 PE=4 SV=1	11	2	4	2	144	16.1	5.58	8.03	176.1	68	107.7	48.2	1.41079	1.6351
A0A045KEE1	crp	cAMP-binding protein OS=Mycobacterium tuberculosis OX=1773 GN=crp PE=4 SV=1	58	9	89	1	224	24.8	9.83	224.15	42.3	172.2	63.2	122.3	1.40801	0.669304
A0A0H3LL81	ERDMAN_3550	Uncharacterized protein OS=Mycobacterium tuberculosis (strain ATCC 35801 / TMC 107 / Erdman) OX=652616 GN=ERDMAN_3550 PE=4 SV=1	45	6	22	6	160	17.2	5.05	41.95	78	138.7	84.7	98.6	1.40669	0.920897
A0A045JQ91	cycB	Sugar ABC transporter substrate-binding protein OS=Mycobacterium tuberculosis OX=1773 GN=cycB PE=4 SV=1	7	2	4	2	439	47.8	6.57	3.61	124.5	98.6	106.8	70.1	1.40656	1.16573
A0A0U0UJ81	ERS007731_04349	CBS domain-containing protein OS=Mycobacterium tuberculosis OX=1773 GN=ERS007731_04349 PE=4 SV=1	23	4	10	4	171	18.3	7.03	15.53	87.8	120.9	105.2	86	1.40581	0.834601
A0A083WFH9	rplY	50S ribosomal protein L25 OS=Mycobacterium bovis OX=1765 GN=rplY PE=3 SV=1	15	4	24	2	215	22.4	4.88	59.53	86.6	107.3	129.6	76.5	1.40261	0.66821
A0A328GQF5	C9J59_007250	ABC transporter family substrate-binding protein OS=Mycobacterium tuberculosis variant pinnipedii OX=194542 GN=C9J59_007250 PE=4 SV=1	15	6	14	6	591	63.4	7.49	17.34	111.3	109.7	100.7	78.3	1.40102	1.10526
A0A3E0UYD0	DSI35_20350	Cytochrome P450 OS=Mycobacterium tuberculosis OX=1773 GN=DSI35_20350 PE=4 SV=1	11	4	8	4	433	48.4	5.8	14.94	88.7	124.4	98.1	88.8	1.4009	0.904179
A1KGD1	rplJ	50S ribosomal protein L10 OS=Mycobacterium bovis (strain BCG / Pasteur 1173P2) OX=410289 GN=rplJ PE=3 SV=1	61	8	54	6	178	18.5	8.1	129.31	97.1	121.1	95.3	86.5	1.4	1.01889
A0A0T9D5H2	rplM	50S ribosomal protein L13 OS=Mycobacterium tuberculosis OX=1773 GN=rplM PE=1 SV=1	24	5	12	5	195	21.6	10.33	12.19	96	125	89.2	89.8	1.39198	1.07623
A0A0H3LFX5	ndk	Nucleoside diphosphate kinase OS=Mycobacterium tuberculosis (strain ATCC 35801 / TMC 107 / Erdman) OX=652616 GN=ndk PE=3 SV=1	29	3	12	3	140	14.9	5.48	33.08	97.3	124.7	88.4	89.6	1.39174	1.10068
A0A083VY69	Mb1595_p3378	Uncharacterized protein OS=Mycobacterium bovis OX=1765 GN=Mb1595_p3378 PE=4 SV=1	6	1	3	1	227	24.4	5.72	9.39	118	102.3	106.1	73.6	1.38995	1.11216
A0A0H3M5A3	lppI	Probable lipoprotein lppI OS=Mycobacterium bovis (strain BCG / Pasteur 1173P2) OX=410289 GN=lppI PE=4 SV=1	20	2	3	2	218	22.2	5.47	2.37	96	127	85.5	91.5	1.38798	1.12281
A0A045IUJ0	fadD1	Acyl-CoA synthetase OS=Mycobacterium tuberculosis OX=1773 GN=fadD1 PE=4 SV=1	7	2	4	2	532	57.4	5.24	9.31	90.9	93.1	148.8	67.1	1.38748	0.610887
A0A120IQN1	RN06_4416	ESX-1 secretion-associated protein EspA OS=Mycobacterium tuberculosis variant bovis BCG OX=33892 GN=RN06_4416 PE=4 SV=1	4	1	2	1	401	41.7	9.36	7.98	121.7	90.8	121.9	65.5	1.38626	0.998359
A0A0U0RXJ1	acpP	Acyl carrier protein OS=Mycobacterium tuberculosis OX=1773 GN=acpP PE=3 SV=1	48	5	33	3	126	13.8	4.2	74.23	120.9	105.8	96.9	76.4	1.38482	1.24768
Q6SA89	RN06_4483	Putative transcriptional regulator CRP OS=Mycobacterium tuberculosis variant bovis BCG OX=33892 GN=RN06_4483 PE=4 SV=1	52	9	82	2	224	24.8	9.95	211.7	101.9	120.6	90.2	87.3	1.38144	1.12971
R4MLH3	rpsB	30S ribosomal protein S2 OS=Mycobacterium tuberculosis CAS/NITR204 OX=1310114 GN=rpsB PE=3 SV=1	22	7	43	7	290	32.6	10.02	97.01	104	120.2	88.8	87.1	1.38002	1.17117
A0A109T0S2	groL	60 kDa chaperonin OS=Mycobacterium tuberculosis variant africanum OX=33894 GN=groL PE=3 SV=1	63	22	352	18	539	55.8	5.12	691.45	110.2	116.8	88.4	84.7	1.37898	1.24661
A0A1K4Q4G1	rplA_1	50S ribosomal protein L1 OS=Mycobacterium tuberculosis OX=1773 GN=rplA_1 PE=3 SV=1	31	7	43	5	235	24.8	9.67	73.9	99.6	120.9	91.9	87.7	1.37856	1.08379
G0TG10	lppX	Putative conserved lipoprotein LPPX OS=Mycobacterium canettii (strain CIPT 140010059) OX=1048245 GN=lppX PE=4 SV=1	21	4	25	4	233	24.1	5.22	61.22	136.2	101.1	89.4	73.4	1.37738	1.52349
A0A2I7W9Z8	efp	Elongation factor P OS=Mycobacterium tuberculosis OX=1773 GN=efp PE=3 SV=1	29	2	15	2	187	20.4	6.55	33.84	105.6	128.9	71.9	93.6	1.37714	1.46871
A0A0E8X3V3	ymdB	Lipoprotein LppD OS=Mycobacterium tuberculosis OX=1773 GN=ymdB PE=4 SV=1	33	4	32	4	171	17.7	6.39	86.71	71.9	140.3	85.9	101.9	1.37684	0.83702
A0A0T9CEL0	ERS027644_01645	TetR family transcriptional regulator OS=Mycobacterium tuberculosis OX=1773 GN=ERS027644_01645 PE=4 SV=1	25	6	22	6	255	28.6	6.55	59.38	108.2	111	100	80.8	1.37376	1.082
A0A083WFC9	Mb1595_p0957	Cyclase OS=Mycobacterium bovis OX=1765 GN=Mb1595_p0957 PE=4 SV=1	14	2	13	2	147	16.3	5.22	23.66	86.2	130.9	87.7	95.3	1.37356	0.982896
A0A0T9DB88	frr	Ribosome-recycling factor OS=Mycobacterium tuberculosis OX=1773 GN=frr PE=3 SV=1	26	5	25	5	185	20.8	5.96	52.09	104	120.5	87.7	87.8	1.37244	1.18586
A0A0D5ZBI4	katG	Catalase-peroxidase OS=Mycobacterium tuberculosis OX=1773 GN=katG PE=3 SV=1	35	16	136	2	740	80.6	5.25	350.2	132.6	93.1	106.4	67.9	1.37113	1.24624
A0A0U0RV13	ERS007703_03262	Acyltransferase OS=Mycobacterium tuberculosis OX=1773 GN=ERS007703_03262 PE=4 SV=1	5	1	4	1	276	30	7.06	1.71	111.4	115.8	88.3	84.5	1.37041	1.26161
A0A0T7PIE2	DSI35_31675	Type II toxin-antitoxin system RelE/ParE family toxin OS=Mycobacterium tuberculosis OX=1773 GN=DSI35_31675 PE=4 SV=1	9	1	2	1	201	22.7	7.39	2.95	119.5	115.5	80.6	84.4	1.36848	1.48263
A0A083WFZ3	tuf	Elongation factor Tu OS=Mycobacterium bovis OX=1765 GN=tuf PE=3 SV=1	62	16	726	5	396	43.6	5.45	1731.86	103.8	121.9	84.9	89.3	1.36506	1.22261
A0A051U7U7	rpsO	30S ribosomal protein S15 OS=Mycobacterium [tuberculosis] TKK-01-0051 OX=1324261 GN=rpsO PE=3 SV=1	10	1	16	1	89	10.3	10.46	24.74	100.3	102	122.9	74.9	1.36182	0.816111
A5U2H4	trxB1	Thioredoxin OS=Mycobacterium tuberculosis (strain ATCC 25177 / H37Ra) OX=419947 GN=trxB1 PE=3 SV=1	34	4	17	4	123	13.3	5	17.6	127.7	87.2	121	64.1	1.36037	1.05537
A0A045HBT9	CAB90_02774	Acyl-CoA thioesterase OS=Mycobacterium tuberculosis OX=1773 GN=CAB90_02774 PE=4 SV=1	29	2	8	2	138	15.8	7.65	20.1	108.5	115.6	90.8	85.1	1.3584	1.19493
A0A2I7W623	lprB	Lipoprotein LprB OS=Mycobacterium tuberculosis OX=1773 GN=lprB PE=4 SV=1	19	3	10	3	190	20.2	6.32	12.68	135.7	99.7	91.2	73.4	1.35831	1.48794
A0A2I7W3G0	lpqL	Lipoprotein aminopeptidase LpqL OS=Mycobacterium tuberculosis OX=1773 GN=lpqL PE=4 SV=1	21	7	28	6	500	52.3	5.4	53.61	103.2	114.5	97.9	84.4	1.35664	1.05414
A8CVN1	mpc53	MPC53 OS=Mycobacterium canettii OX=78331 GN=mpc53 PE=4 SV=1	20	2	9	2	177	18.9	6.61	18.82	114.8	109.4	95	80.7	1.35564	1.20842
A0A109SKT6	RN08_0655	Lipoprotein LpqN OS=Mycobacterium tuberculosis variant microti OX=1806 GN=RN08_0655 PE=4 SV=1	35	3	16	3	228	23.7	4.82	55.01	104.8	115.2	94.9	85.1	1.3537	1.10432
Q7D6R5	MT2768	Uncharacterized protein OS=Mycobacterium tuberculosis (strain CDC 1551 / Oshkosh) OX=83331 GN=MT2768 PE=4 SV=1	6	1	1	1	157	17.4	8.97	3.02	130.4	98.2	98.8	72.6	1.35262	1.31984
A0A083VST3	Mb1595_p3961	Acyl-CoA dehydrogenase OS=Mycobacterium bovis OX=1765 GN=Mb1595_p3961 PE=3 SV=1	15	5	8	5	377	41.3	5.31	9.64	97.5	122.7	89.1	90.8	1.35132	1.09428
R4M8H9	I917_18625	Cadmium inducible protein cadI OS=Mycobacterium tuberculosis str. Haarlem/NITR202 OX=1304279 GN=I917_18625 PE=4 SV=1	11	2	3	2	212	23.4	10.35	5.63	98.4	114.4	102.5	84.7	1.35065	0.96
R4M3L1	I917_05705	Uncharacterized protein OS=Mycobacterium tuberculosis str. Haarlem/NITR202 OX=1304279 GN=I917_05705 PE=4 SV=1	8	1	1	1	130	13.6	8.25	2.31	87.3	107.1	126.3	79.3	1.35057	0.691211
A0A045HJY9	nifU	Nitrogen fixation protein OS=Mycobacterium tuberculosis OX=1773 GN=nifU PE=4 SV=1	22	2	7	2	162	17.7	5.06	8.56	133.1	92.9	105	69	1.34638	1.26762
A0A0T9G0U1	ERS007657_03628	Pyridoxamine 5'-phosphate oxidase OS=Mycobacterium tuberculosis OX=1773 GN=ERS007657_03628 PE=4 SV=1	4	1	2	1	187	20.4	9.55	4.29	95.9	134.9	68.9	100.2	1.34631	1.39187
A0A2N5R8B4	X011_05405	Carbohydrate degradation protein OS=Mycobacterium tuberculosis variant microti OV254 OX=1427372 GN=X011_05405 PE=4 SV=1	4	1	2	1	294	31.5	6.4	3.95	95	125.1	86.8	93.1	1.34372	1.09447
A0A375YQP8	MPP7335_05235	Alternative RNA polymerase sigma factor SigE [Mycobacterium tuberculosis H37Rv] OS=Mycobacterium parafortuitum OX=39692 GN=MPP7335_05235 PE=3 SV=1	7	1	1	1	276	30.5	5.3	3.37	123.9	99.5	102.3	74.2	1.34097	1.21114
A0A049DP12	X425_02980	Uncharacterized protein OS=Mycobacterium avium XTB13-223 OX=1427296 GN=X425_02980 PE=4 SV=1	5	1	3	1	135	15	6.54	4.1	93.8	118.4	99.4	88.4	1.33937	0.943662
A0A0H3M950	pstS1	Phosphate-binding protein PstS1 OS=Mycobacterium bovis (strain BCG / Pasteur 1173P2) OX=410289 GN=pstS1 PE=1 SV=1	37	7	52	1	374	38.2	5.38	109.92	105.4	111.9	99.2	83.6	1.33852	1.0625
A0A0U0QX66	rpsP	30S ribosomal protein S16 OS=Mycobacterium tuberculosis OX=1773 GN=rpsP PE=3 SV=1	44	4	15	1	162	17.4	9.88	11.14	104.5	117.7	89.8	88	1.3375	1.1637
A0A109SMK6	RN08_1570	Transcriptional regulator OS=Mycobacterium tuberculosis variant microti OX=1806 GN=RN08_1570 PE=4 SV=1	24	4	34	4	175	19	5.39	93.61	111.3	116.7	84.6	87.4	1.33524	1.3156
A0A0E8VKS5	tuf_1	Iron-regulated elongation factor Tu Tuf-like OS=Mycobacterium tuberculosis OX=1773 GN=tuf_1 PE=4 SV=1	12	1	4	1	89	9.8	8.68	9.5	74.7	142.4	76	106.9	1.33209	0.982895
A0A0H3LEI8	iunH	Nucleoside hydrolase OS=Mycobacterium tuberculosis (strain ATCC 35801 / TMC 107 / Erdman) OX=652616 GN=iunH PE=4 SV=1	10	2	2	2	308	32.9	5.5	5.81	118.9	106.6	94.3	80.1	1.33084	1.26087
A0A109SMR6	RN08_1658	Transcriptional regulator MoxR1 OS=Mycobacterium tuberculosis variant microti OX=1806 GN=RN08_1658 PE=4 SV=1	65	19	147	5	381	41.9	6.55	309.47	112.7	113.3	88.8	85.2	1.32981	1.26914
A0A120IZ94	RN09_0154	Fatty-acid--CoA ligase FadD7 OS=Mycobacterium tuberculosis variant africanum OX=33894 GN=RN09_0154 PE=4 SV=1	13	5	10	5	542	57	6.38	23.74	87.8	128.4	87.1	96.6	1.32919	1.00804
A0A0U0R9W2	rho	Transcription termination factor Rho OS=Mycobacterium tuberculosis OX=1773 GN=rho PE=3 SV=1	34	17	108	17	603	65.2	5.76	245.27	122.1	108	88.7	81.3	1.32841	1.37655
Q57529	ahpC	Alkyl hydroperoxide reductase C OS=Mycobacterium smegmatis OX=1772 GN=ahpC PE=4 SV=1	15	2	5	1	195	21.6	4.65	10.25	110.3	102.2	110.5	77	1.32727	0.99819
A0A109S9B3	RN06_3535	Fatty-acid--CoA ligase FadD26 OS=Mycobacterium tuberculosis variant bovis BCG OX=33892 GN=RN06_3535 PE=4 SV=1	25	10	37	1	583	63	6.28	107.81	167.6	44.4	154.5	33.5	1.32537	1.08479
B2HD82	fbpB	Secreted antigen 85-B FbpB OS=Mycobacterium marinum (strain ATCC BAA-535 / M) OX=216594 GN=fbpB PE=4 SV=1	6	1	1	1	325	34.4	5.6	2.4	83.8	121.7	102.6	91.9	1.32427	0.816764
A0A0T9BXA0	rplX	50S ribosomal protein L24 OS=Mycobacterium tuberculosis OX=1773 GN=rplX PE=3 SV=1	27	4	9	4	105	11.5	10.36	16.27	102.6	119.1	88	90.2	1.3204	1.16591
A0A0T5XTS3	ERS007703_00057	ATP-dependent DNA ligase OS=Mycobacterium tuberculosis OX=1773 GN=ERS007703_00057 PE=4 SV=1	4	3	3	3	759	83.6	8.06	2.1	105.1	115.4	92.1	87.4	1.32037	1.14115
A0A2I7WCV0	CAB90_03950	Uncharacterized protein OS=Mycobacterium tuberculosis OX=1773 GN=CAB90_03950 PE=4 SV=1	3	1	2	1	384	43.3	6.43	5.43	104.3	117.4	89.3	89	1.3191	1.16797
A0A0H3LK51	glnB	Nitrogen regulatory protein P-II OS=Mycobacterium tuberculosis (strain ATCC 35801 / TMC 107 / Erdman) OX=652616 GN=glnB PE=3 SV=1	23	2	12	2	112	12.2	6.57	14.47	111	110	95.7	83.4	1.31894	1.15987
A0A045JRI3	thcD_2	Reductase OS=Mycobacterium tuberculosis OX=1773 GN=thcD_2 PE=4 SV=1	28	7	39	7	411	43.6	5.14	90.17	107.3	94.7	126.1	71.9	1.31711	0.850912
A0A109SMA8	RN08_1410	Uncharacterized protein OS=Mycobacterium tuberculosis variant microti OX=1806 GN=RN08_1410 PE=4 SV=1	20	3	6	3	157	17.7	10.45	4.79	86.4	124	95.4	94.2	1.31635	0.90566
A0A120IPM1	RN06_3283	RNA polymerase sigma factor OS=Mycobacterium tuberculosis variant bovis BCG OX=33892 GN=RN06_3283 PE=3 SV=1	9	5	18	4	530	59	8.92	30.73	110.5	107.1	101	81.4	1.31572	1.09406
I6YAY5	Rv3033	Uncharacterized protein OS=Mycobacterium tuberculosis (strain ATCC 25618 / H37Rv) OX=83332 GN=Rv3033 PE=1 SV=1	31	3	12	3	182	19.3	5.59	10.83	87.3	118.9	103.4	90.4	1.31527	0.844294
A0A0Y1D0N4	RN06_3353	Uncharacterized protein OS=Mycobacterium tuberculosis variant bovis BCG OX=33892 GN=RN06_3353 PE=4 SV=1	16	5	11	5	312	34.5	9.42	22.05	99.2	103.2	119	78.6	1.31298	0.833613
A0A2I7W4D7	rplE	50S ribosomal protein L5 OS=Mycobacterium tuberculosis OX=1773 GN=rplE PE=3 SV=1	26	4	11	4	187	21	10.1	26.13	94.6	117	99.2	89.2	1.31166	0.953629
A0A0H3MA34	fbpD	Secreted MPT51/MPB51 antigen protein fbpD OS=Mycobacterium bovis (strain BCG / Pasteur 1173P2) OX=410289 GN=fbpD PE=4 SV=1	10	1	3	1	299	31.1	6.64	3.67	104.9	110.3	100.6	84.2	1.30998	1.04274
A0A051UJ34	rpsJ	30S ribosomal protein S10 OS=Mycobacterium [tuberculosis] TKK-01-0051 OX=1324261 GN=rpsJ PE=3 SV=1	42	4	39	4	101	11.4	9.38	46.25	104	118.6	86.6	90.7	1.30761	1.20092
A5U2Z8	infC	Translation initiation factor IF-3 OS=Mycobacterium tuberculosis (strain ATCC 25177 / H37Ra) OX=419947 GN=infC PE=3 SV=1	40	6	33	6	222	24.2	9.76	61.27	74.6	126.9	101.5	97.1	1.3069	0.734975
G0TKG4	proX	Putative osmoprotectant (Glycine betaine/carnitine/choline/L-proline) binding lipoprotein PROX OS=Mycobacterium canettii (strain CIPT 140010059) OX=1048245 GN=proX PE=4 SV=1	24	4	7	1	315	33.3	6.09	11.11	108.4	101.1	113	77.5	1.30452	0.959292
A0A083W8V1	Mb1595_p1746	Deazaflavin-dependent nitroreductase OS=Mycobacterium bovis OX=1765 GN=Mb1595_p1746 PE=4 SV=1	22	2	8	2	148	16.3	8.34	14.95	100	123.1	82.4	94.4	1.30403	1.21359
A0A1K5ZRF4	rplK	50S ribosomal protein L11 OS=Mycobacterium tuberculosis OX=1773 GN=rplK PE=3 SV=1	18	3	3	3	142	15	9.51	6.54	99.8	121.9	84.8	93.5	1.30374	1.17689
R4LUF2	I917_02540	Uncharacterized protein OS=Mycobacterium tuberculosis str. Haarlem/NITR202 OX=1304279 GN=I917_02540 PE=4 SV=1	11	2	2	2	234	25.1	5.41	2.44	89.5	106.5	122.3	81.7	1.30355	0.731807
G7CKW1	tuf	Elongation factor Tu OS=Mycobacterium thermoresistibile (strain ATCC 19527 / DSM 44167 / CIP 105390 / JCM 6362 / NCTC 10409 / 316) OX=1078020 GN=tuf PE=3 SV=1	28	7	521	1	396	43.8	5.26	1390.84	105.5	115.1	91	88.3	1.30351	1.15934
A0A0E8UHW0	ERS007657_00187	Protein of uncharacterized function DUF88 OS=Mycobacterium tuberculosis OX=1773 GN=ERS007657_00187 PE=4 SV=1	24	4	11	4	244	26.4	4.86	27.36	98.3	112.4	103	86.3	1.30243	0.954369
A0A045I839	rpsI	30S ribosomal protein S9 OS=Mycobacterium tuberculosis OX=1773 GN=rpsI PE=1 SV=1	15	2	25	2	151	16.4	10.67	10.7	101.9	113.1	98.1	86.9	1.3015	1.03874
A0A0T9LEH8	ERS075342_03641	Possible ribonucleotide ABC transporter, ATP-binding OS=Mycobacterium tuberculosis OX=1773 GN=ERS075342_03641 PE=4 SV=1	7	1	2	1	331	36.3	6.2	2.1	107.6	114	90.8	87.6	1.30137	1.18502
A0A109SAP2	RN06_4264	Mce family protein Mce4D OS=Mycobacterium tuberculosis variant bovis BCG OX=33892 GN=RN06_4264 PE=4 SV=1	8	5	6	5	833	88.7	5.02	12.36	108.4	100.8	113.3	77.5	1.30065	0.956752
A0A0H3L5B1	ERDMAN_0250	Aldehyde dehydrogenase OS=Mycobacterium tuberculosis (strain ATCC 35801 / TMC 107 / Erdman) OX=652616 GN=ERDMAN_0250 PE=3 SV=1	12	4	6	4	487	51.1	4.88	10.3	41.5	166.9	63.2	128.4	1.29984	0.656646
A0A0T9EL55	ERS027644_04094	Putative F420-dependent oxidoreductase, MSMEG_4141 family OS=Mycobacterium tuberculosis OX=1773 GN=ERS027644_04094 PE=4 SV=1	4	2	4	2	404	43.7	6.55	6.58	117.1	88.9	125.6	68.4	1.29971	0.932325
A5U8Q9	lpqE	Putative lipoprotein LpqE OS=Mycobacterium tuberculosis (strain ATCC 25177 / H37Ra) OX=419947 GN=lpqE PE=4 SV=1	36	3	9	3	182	18.8	9.35	25.88	95.6	119.8	92.3	92.2	1.29935	1.03575
A0A328GCW3	rpsP	30S ribosomal protein S16 OS=Mycobacterium tuberculosis variant pinnipedii OX=194542 GN=rpsP PE=3 SV=1	44	4	11	1	162	17.4	9.79	13.24	92.5	118.9	97.1	91.6	1.29803	0.952626
A0A051U5R9	smc	Chromosome partition protein Smc OS=Mycobacterium [tuberculosis] TKK-01-0051 OX=1324261 GN=smc PE=3 SV=1	5	5	10	1	1198	129.8	5.15	23.58	130.8	115.9	64	89.3	1.29787	2.04375
A0A045HUN0	metS	Methionine--tRNA ligase OS=Mycobacterium tuberculosis OX=1773 GN=metS PE=3 SV=1	39	13	62	13	519	58	5.8	153.91	104.4	114.9	92.1	88.6	1.29684	1.13355
A0A0E8V0K1	tesB	Acyl-CoA thioesterase OS=Mycobacterium tuberculosis OX=1773 GN=tesB PE=4 SV=1	29	6	14	6	306	33.8	6.54	29.75	106.9	115.4	88.7	89	1.29663	1.20519
A0A045IYA2	ERS007741_03149	Thioesterase OS=Mycobacterium tuberculosis OX=1773 GN=ERS007741_03149 PE=4 SV=1	30	3	5	1	140	15.1	5.43	2.84	51.1	128.6	121.1	99.2	1.29637	0.421965
R4MB35	I917_25250	Iron-regulated LSR2 protein OS=Mycobacterium tuberculosis str. Haarlem/NITR202 OX=1304279 GN=I917_25250 PE=4 SV=1	30	3	13	3	112	12.1	10.08	17.58	109.9	113.8	88.5	87.8	1.29613	1.24181
A0A0U0SA30	TB16	Conserved protein of uncharacterized function TB16.3 OS=Mycobacterium tuberculosis OX=1773 GN=TB16 PE=4 SV=1	49	5	40	5	152	17.1	4.88	51.58	98.5	118.2	92.1	91.2	1.29605	1.06949
A0A0U0RWI8	rpsA	30S ribosomal protein S1 OS=Mycobacterium tuberculosis OX=1773 GN=rpsA PE=4 SV=1	38	19	159	1	532	58.6	4.98	367.81	106.5	113.2	92.9	87.4	1.29519	1.14639
A0A0T9X9U7	ERS007670_01402	Calpastatin OS=Mycobacterium tuberculosis OX=1773 GN=ERS007670_01402 PE=4 SV=1	10	3	5	3	423	46.7	7.9	10.3	103	118.3	87.2	91.4	1.29431	1.18119
A0A0H3LBK4	mce1C	MCE-family protein OS=Mycobacterium tuberculosis (strain ATCC 35801 / TMC 107 / Erdman) OX=652616 GN=mce1C PE=4 SV=1	8	4	13	4	515	53.8	5.62	22.18	88.1	115.4	107.2	89.2	1.29372	0.821828
A0A0T9XG27	ERS007663_01389	Short chain dehydrogenase OS=Mycobacterium tuberculosis OX=1773 GN=ERS007663_01389 PE=4 SV=1	17	7	21	5	581	60.1	6.07	40.46	110.3	113.9	87.7	88.1	1.29285	1.2577
P9WKQ2	MT0910	Uncharacterized protein MT0910 OS=Mycobacterium tuberculosis (strain CDC 1551 / Oshkosh) OX=83331 GN=MT0910 PE=4 SV=1	17	2	4	2	170	18	5.12	8.19	80.4	121.7	103.7	94.2	1.29193	0.775313
A0A2N5R991	groEL	60 kDa chaperonin OS=Mycobacterium tuberculosis variant microti OV254 OX=1427372 GN=groEL PE=3 SV=1	40	19	756	1	541	56.4	4.88	1484.85	100.7	120.9	84.7	93.6	1.29167	1.1889
A0A2I7W3H3	pyrE	Orotate phosphoribosyltransferase OS=Mycobacterium tuberculosis OX=1773 GN=pyrE PE=3 SV=1	17	3	7	3	179	18.9	6.1	11.43	113.3	110.5	90.6	85.6	1.29089	1.25055
A0A0T9WV74	gyrB	DNA gyrase subunit B OS=Mycobacterium tuberculosis OX=1773 GN=gyrB PE=3 SV=1	28	16	52	1	714	78.4	6.55	110.84	48.1	158.5	70.4	122.9	1.28967	0.683239
A0A0T7LGS5	ceoC	TRK system potassium uptake protein CEOC OS=Mycobacterium tuberculosis OX=1773 GN=ceoC PE=4 SV=1	33	5	15	5	220	23.9	4.7	38.45	105.1	111	97.9	86.1	1.2892	1.07354
A0A0T9ZMR9	limA	Epoxide hydrolase OS=Mycobacterium tuberculosis OX=1773 GN=limA PE=4 SV=1	7	3	10	3	452	47	11.19	28.57	74.5	136.3	83.4	105.8	1.28828	0.893285
A0A0H3M7M1	BCG_2870c	Possible magnesium chelatase OS=Mycobacterium bovis (strain BCG / Pasteur 1173P2) OX=410289 GN=BCG_2870c PE=4 SV=1	11	4	9	4	629	66.9	8.06	6.56	106.2	110.3	97.7	85.8	1.28555	1.087
Q7D9S6	MT0471	Uncharacterized protein OS=Mycobacterium tuberculosis (strain CDC 1551 / Oshkosh) OX=83331 GN=MT0471 PE=4 SV=1	26	3	8	3	175	19.5	7.37	10.12	108.4	107.6	100.3	83.7	1.28554	1.08076
A0A0T7LFK8	ERS007679_01814	Conserved protein of uncharacterized function with double hot dog fold, possible hydratase OS=Mycobacterium tuberculosis OX=1773 GN=ERS007679_01814 PE=4 SV=1	14	3	23	3	280	30.1	10.04	20.08	93.2	119.3	94.6	92.9	1.28418	0.985201
A0A0U0R060	srpR	TetR family transcriptional regulator OS=Mycobacterium tuberculosis OX=1773 GN=srpR PE=4 SV=1	13	2	2	2	189	20.3	8.19	2.6	98.1	104	116.9	81	1.28395	0.839179
A0A0H3LFJ4	ERDMAN_4072	Uncharacterized protein OS=Mycobacterium tuberculosis (strain ATCC 35801 / TMC 107 / Erdman) OX=652616 GN=ERDMAN_4072 PE=4 SV=1	40	4	70	3	147	15.7	7.4	100.66	105	112.6	94.7	87.7	1.28392	1.10876
A0A0T9BGG1	ERS027644_00031	Putative nucleic-acid-binding protein OS=Mycobacterium tuberculosis OX=1773 GN=ERS027644_00031 PE=4 SV=1	2	1	1	1	334	36.1	6.3	1.68	98.2	105.6	113.9	82.3	1.28311	0.86216
Q8VJ92	MT3078	Uncharacterized protein OS=Mycobacterium tuberculosis (strain CDC 1551 / Oshkosh) OX=83331 GN=MT3078 PE=4 SV=1	44	9	22	9	329	34.9	7.17	32.98	106.9	109.7	97.9	85.5	1.28304	1.09193
A0A0T5XV67	DSI35_03855	PhzF family phenazine biosynthesis protein OS=Mycobacterium tuberculosis OX=1773 GN=DSI35_03855 PE=4 SV=1	21	3	12	3	228	24.6	5.14	27.19	102.9	109.4	102.4	85.3	1.28253	1.00488
A0A045IAS2	deoD	Purine nucleoside phosphorylase OS=Mycobacterium tuberculosis OX=1773 GN=deoD PE=3 SV=1	13	3	4	3	268	27.6	5.87	10.11	149.6	92.8	85.1	72.5	1.28	1.75793
A0A1R3XVX5	BQ2027_MB0652	Uncharacterized protein OS=Mycobacterium bovis (strain ATCC BAA-935 / AF2122/97) OX=233413 GN=BQ2027_MB0652 PE=4 SV=1	35	1	6	1	83	9.4	5.06	13.82	137.4	110.3	66	86.2	1.27958	2.08182
A0A120INT4	RN06_1815	Uncharacterized protein OS=Mycobacterium tuberculosis variant bovis BCG OX=33892 GN=RN06_1815 PE=4 SV=1	12	10	34	10	1089	119.8	6.49	48.35	106.4	110.8	96.3	86.6	1.27945	1.10488
A0A0H3LA78	nusG	Transcription termination/antitermination protein NusG OS=Mycobacterium tuberculosis (strain ATCC 35801 / TMC 107 / Erdman) OX=652616 GN=nusG PE=3 SV=1	24	4	18	4	238	25.4	4.81	36.39	110.8	107.1	98.2	83.9	1.27652	1.12831
A0A045K153	tig	Trigger factor OS=Mycobacterium tuberculosis OX=1773 GN=tig PE=3 SV=1	40	11	131	10	466	50.6	4.55	268.8	119.1	103	97.2	80.7	1.27633	1.22531
A0A0H3L7U3	pgi	Glucose-6-phosphate isomerase OS=Mycobacterium tuberculosis (strain ATCC 35801 / TMC 107 / Erdman) OX=652616 GN=pgi PE=3 SV=1	22	10	58	10	553	59.9	5.74	147.61	99.3	114.7	96.2	89.9	1.27586	1.03222
A0A328GRU4	sufD	Fe-S cluster assembly protein SufD OS=Mycobacterium tuberculosis variant pinnipedii OX=194542 GN=sufD PE=4 SV=1	37	9	34	9	397	42.5	5.27	60.2	116.7	104.8	96.2	82.2	1.27494	1.2131
A0A0H3M5P6	BCG_1347	Uncharacterized protein OS=Mycobacterium bovis (strain BCG / Pasteur 1173P2) OX=410289 GN=BCG_1347 PE=4 SV=1	12	4	8	4	405	44.1	6.1	11.95	67.6	121.5	115.6	95.3	1.27492	0.584775
G0THU0	MCAN_12791	Uncharacterized protein OS=Mycobacterium canettii (strain CIPT 140010059) OX=1048245 GN=MCAN_12791 PE=4 SV=1	19	4	7	4	226	25.2	7.24	12.15	122.4	100.8	97.8	79.1	1.27434	1.25153
A0A045J226	glgC	Glucose-1-phosphate adenylyltransferase OS=Mycobacterium tuberculosis OX=1773 GN=glgC PE=3 SV=1	8	2	4	2	404	43.8	5.34	5.15	89.4	110.6	113.2	86.8	1.27419	0.789753
B2HND2	efp	Elongation factor P OS=Mycobacterium marinum (strain ATCC BAA-535 / M) OX=216594 GN=efp PE=3 SV=1	14	1	3	1	187	20.4	5.59	2.62	103.9	114.3	91.9	89.9	1.27141	1.13058
G7CGV9	KEK_14258	Acetyl-CoA acetyltransferase OS=Mycobacterium thermoresistibile (strain ATCC 19527 / DSM 44167 / CIP 105390 / JCM 6362 / NCTC 10409 / 316) OX=1078020 GN=KEK_14258 PE=4 SV=1	8	2	8	1	392	41.5	6.1	11.12	97.2	110.8	104.8	87.2	1.27064	0.927481
A0A0T7LEP5	tsf	Elongation factor Ts OS=Mycobacterium tuberculosis OX=1773 GN=tsf PE=3 SV=1	71	13	154	1	358	37.9	5.48	333.92	92.2	127	80.8	100	1.27	1.14109
A0A0K2I2F8	RN06_4270	Short-chain type dehydrogenase/reductase OS=Mycobacterium tuberculosis variant bovis BCG OX=33892 GN=RN06_4270 PE=3 SV=1	32	7	14	7	317	32.7	5.16	25.38	113.2	106.1	97.1	83.6	1.26914	1.16581
A0A0H3LI19	dhmA	Haloalkane dehalogenase OS=Mycobacterium tuberculosis (strain ATCC 35801 / TMC 107 / Erdman) OX=652616 GN=dhmA PE=3 SV=1	27	6	23	6	300	33.3	7.17	48.97	87	127.2	85.4	100.4	1.26693	1.01874
A0A1X2LYL8	B8W66_04340	Uncharacterized protein OS=Mycobacterium decipiens OX=1430326 GN=B8W66_04340 PE=4 SV=1	6	1	2	1	231	23.6	5.39	5.98	94.1	98.3	130	77.6	1.26675	0.723846
L0TBP1	Rv2160A	Uncharacterized protein OS=Mycobacterium tuberculosis (strain ATCC 25618 / H37Rv) OX=83332 GN=Rv2160A PE=4 SV=1	21	2	3	2	211	22.7	10.87	4.36	88.6	131.3	76.4	103.7	1.26615	1.15969
A0A120IXV2	RN08_3002	UPF0678 fatty acid-binding protein-like protein RN08_3002 OS=Mycobacterium tuberculosis variant microti OX=1806 GN=RN08_3002 PE=3 SV=1	7	1	2	1	172	18.8	7.5	2.26	99.3	108.1	107.2	85.4	1.26581	0.926306
A0A1A9EDE1	Mb1595_p4077	Uncharacterized protein OS=Mycobacterium bovis OX=1765 GN=Mb1595_p4077 PE=4 SV=1	13	2	2	2	273	28.9	5.63	2.31	97.5	110.6	104.6	87.4	1.26545	0.932122
A0A2I7W519	pstS1	Phosphate-binding protein PstS OS=Mycobacterium tuberculosis OX=1773 GN=pstS1 PE=3 SV=1	37	7	54	1	374	38.6	5.54	99.95	47.6	154.3	76.2	122	1.26475	0.624672
A0A1R3Y636	BQ2027_MB3558C	Uncharacterized protein OS=Mycobacterium bovis (strain ATCC BAA-935 / AF2122/97) OX=233413 GN=BQ2027_MB3558C PE=4 SV=1	18	4	16	4	237	27.4	7.88	10.36	81.2	125.2	94.6	99	1.26465	0.858351
A0A0H3L8B7	ERDMAN_1407	Uncharacterized protein OS=Mycobacterium tuberculosis (strain ATCC 35801 / TMC 107 / Erdman) OX=652616 GN=ERDMAN_1407 PE=4 SV=1	38	11	28	11	375	41.6	5	33.78	63.9	140.5	84.6	111.1	1.26463	0.755319
A0A0E9AGZ6	DSI35_12470	DNA-binding protein OS=Mycobacterium tuberculosis OX=1773 GN=DSI35_12470 PE=4 SV=1	16	8	11	8	756	79.6	6.39	24.03	119.2	104.2	94.2	82.4	1.26456	1.26539
A0A0T9XE07	ERS007670_01564	Uncharacterized protein OS=Mycobacterium tuberculosis OX=1773 GN=ERS007670_01564 PE=4 SV=1	33	8	31	8	345	37.9	6.1	71.76	92.9	122.8	87.1	97.2	1.26337	1.06659
A0A109SKH4	groL	60 kDa chaperonin OS=Mycobacterium tuberculosis variant microti OX=1806 GN=groL PE=3 SV=1	67	26	1052	8	540	56.7	4.92	2212.82	112.1	117.2	77.9	92.8	1.26293	1.43902
R4M554	I917_06660	Short chain dehydrogenase OS=Mycobacterium tuberculosis str. Haarlem/NITR202 OX=1304279 GN=I917_06660 PE=3 SV=1	8	2	7	2	286	29.9	10.18	12.87	114.9	110.1	87.9	87.2	1.26261	1.30717
A0A0H3M867	BCG_2276c	Possible transcriptional regulatory protein OS=Mycobacterium bovis (strain BCG / Pasteur 1173P2) OX=410289 GN=BCG_2276c PE=4 SV=1	33	6	23	6	353	37.5	4.74	45.89	88.2	117.9	100.5	93.4	1.26231	0.877612
A0A0T7LMN1	prfA	Peptide chain release factor 1 OS=Mycobacterium tuberculosis OX=1773 GN=prfA PE=3 SV=1	28	7	11	3	358	39.1	5.22	23.79	96.6	121.3	86	96.1	1.26223	1.12326
G0TGC7	lpqT	Putative conserved lipoprotein LPQT OS=Mycobacterium canettii (strain CIPT 140010059) OX=1048245 GN=lpqT PE=4 SV=1	15	3	5	3	226	24.1	7.03	2.45	65.5	129.2	102.9	102.4	1.26172	0.63654
B2HP68	ribH	6,7-dimethyl-8-ribityllumazine synthase OS=Mycobacterium marinum (strain ATCC BAA-535 / M) OX=216594 GN=ribH PE=3 SV=1	20	2	2	1	160	16.5	4.77	3.34	106.9	118.7	80.3	94.1	1.26142	1.33126
C1AN24	pyrR	Bifunctional protein PyrR OS=Mycobacterium bovis (strain BCG / Tokyo 172 / ATCC 35737 / TMC 1019) OX=561275 GN=pyrR PE=3 SV=1	15	3	8	3	193	20.6	7.69	15.25	99.7	114.9	94.3	91.1	1.26125	1.05726
A0A109T0Z4	truA	Multifunctional fusion protein OS=Mycobacterium tuberculosis variant africanum OX=33894 GN=truA PE=3 SV=1	22	8	19	8	459	50	9.55	51.77	99.6	111.5	100.4	88.5	1.25989	0.992032
A0A0H3L6H3	phoP	Two component system response transcriptionalpositive regulator OS=Mycobacterium tuberculosis (strain ATCC 35801 / TMC 107 / Erdman) OX=652616 GN=phoP PE=4 SV=1	50	8	21	8	247	27.4	6.4	28.09	93	120.5	90.8	95.7	1.25914	1.02423
R4M0Q4	I917_25760	Anion-transporting ATPase OS=Mycobacterium tuberculosis str. Haarlem/NITR202 OX=1304279 GN=I917_25760 PE=4 SV=1	31	9	27	9	341	35.9	5.43	44.43	95.7	116.7	94.8	92.7	1.2589	1.00949
A0A0T9WZU1	prpC1	MmgE/PrpD family protein OS=Mycobacterium tuberculosis OX=1773 GN=prpC1 PE=3 SV=1	34	20	79	5	884	96.1	6.77	156.24	81.2	130.9	84	104	1.25865	0.966667
A0A0K2HXR7	RN06_2817	Oxidoreductase OS=Mycobacterium tuberculosis variant bovis BCG OX=33892 GN=RN06_2817 PE=4 SV=1	30	10	49	10	355	38.6	9.64	88.69	102.6	115.5	90.1	91.8	1.25817	1.13873
A0A2I7WAW9	rimM	Ribosome maturation factor RimM OS=Mycobacterium tuberculosis OX=1773 GN=rimM PE=3 SV=1	14	2	4	2	176	18.6	4.74	11.15	76.4	125	99.2	99.4	1.25755	0.770161
A0A045H7R8	sodA	Superoxide dismutase OS=Mycobacterium tuberculosis OX=1773 GN=sodA PE=3 SV=1	34	5	43	4	207	23	6.44	98.47	86.8	115.1	106.4	91.7	1.25518	0.815789
A0A0T9CKL4	bphD	2-hydroxy-6-oxo-6-phenylhexa-2,4-dienoate hydrolase BphD OS=Mycobacterium tuberculosis OX=1773 GN=bphD PE=4 SV=1	30	7	24	7	297	32.5	7.3	51.93	97.5	102.9	117.6	82	1.25488	0.829082
A0A0E8UC29	ERS007661_00430	DNA-binding protein OS=Mycobacterium tuberculosis OX=1773 GN=ERS007661_00430 PE=4 SV=1	28	3	6	3	154	16.6	8.65	11.27	97	126.2	76.2	100.6	1.25447	1.27297
A0A1X2LSM3	B8W66_15760	Pyridoxamine 5'-phosphate oxidase OS=Mycobacterium decipiens OX=1430326 GN=B8W66_15760 PE=4 SV=1	7	1	2	1	147	15.8	5.87	3.35	103.4	104.5	108.8	83.4	1.253	0.950368
A0A045JQA2	cyp121	Cytochrome P450 121 CYP121 OS=Mycobacterium tuberculosis OX=1773 GN=cyp121 PE=3 SV=1	18	4	5	4	396	43.3	6.57	6.54	91.8	113.5	104.2	90.6	1.25276	0.880998
R4M335	I917_04460	Uncharacterized protein OS=Mycobacterium tuberculosis str. Haarlem/NITR202 OX=1304279 GN=I917_04460 PE=4 SV=1	21	1	2	1	87	9.6	11.4	3.07	89.4	119.1	96.4	95.1	1.25237	0.927386
A0A0H3M656	mbtH	Putative conserved protein mbtH OS=Mycobacterium bovis (strain BCG / Pasteur 1173P2) OX=410289 GN=mbtH PE=4 SV=1	23	2	3	2	71	8	4.54	4.8	136.7	93.6	94.9	74.8	1.25134	1.44046
A0A0H3M8X2	mrr	Probable restriction system protein mrr OS=Mycobacterium bovis (strain BCG / Pasteur 1173P2) OX=410289 GN=mrr PE=4 SV=1	39	9	24	9	306	33.6	5.78	54.53	91.7	119	94.1	95.1	1.25131	0.974495
A0A1X2LZY4	B8W66_00490	RNA polymerase sigma factor OS=Mycobacterium decipiens OX=1430326 GN=B8W66_00490 PE=3 SV=1	7	1	1	1	177	19.5	6.55	2.88	82.1	116.6	108.1	93.2	1.25107	0.759482
A0A0U0QNQ0	ERS007679_01236	Probable cobalamin synthesis protein OS=Mycobacterium tuberculosis OX=1773 GN=ERS007679_01236 PE=4 SV=1	14	4	4	4	407	44.7	6.02	9.69	205.4	67.9	72.4	54.3	1.25046	2.83702
A0A0U0R0D0	ERS007679_02162	Acid phosphatase OS=Mycobacterium tuberculosis OX=1773 GN=ERS007679_02162 PE=4 SV=1	6	1	1	1	299	31.8	6.64	2.21	156.9	53	147.6	42.4	1.25	1.06301
A0A0H3M8U4	PPE50	PPE family protein OS=Mycobacterium bovis (strain BCG / Pasteur 1173P2) OX=410289 GN=PPE50 PE=3 SV=1	2	1	2	1	381	38.4	4.86	2.02	63.8	53.6	239.7	42.9	1.24942	0.266166
A0A1R3Y037	dost	Two component sensor histidine kinase dost OS=Mycobacterium bovis (strain ATCC BAA-935 / AF2122/97) OX=233413 GN=dost PE=4 SV=1	7	4	9	1	573	62.1	5.01	19.17	79.1	79.7	177.4	63.9	1.24726	0.445885
A0A081I243	K883_02522	UPF0678 fatty acid-binding protein-like protein K883_02522 OS=Mycobacterium sp. TKK-01-0059 OX=1324269 GN=K883_02522 PE=3 SV=1	15	2	4	2	228	24.7	4.84	12.89	106.4	111.1	93.4	89.1	1.24691	1.13919
A0A045K0R1	vapC	Ribonuclease VapC OS=Mycobacterium tuberculosis OX=1773 GN=vapC PE=3 SV=1	19	1	3	1	134	14.5	6.73	5.84	85.5	95.9	141.5	77	1.24545	0.60424
A0A0U0R7E0	ddn_1	Deazaflavin-dependent nitroreductase OS=Mycobacterium tuberculosis OX=1773 GN=ddn_1 PE=4 SV=1	13	3	6	3	164	18.8	9.5	13.88	87.5	132.1	74.3	106.1	1.24505	1.17766
A0A0D1Q5I8	Mb1595_p3054	Uncharacterized protein OS=Mycobacterium bovis OX=1765 GN=Mb1595_p3054 PE=4 SV=1	34	7	76	7	270	29.2	5.96	222.43	109.4	109.6	92.9	88.1	1.24404	1.17761
A0A0T9CLW7	clpP2	ATP-dependent Clp protease proteolytic subunit OS=Mycobacterium tuberculosis OX=1773 GN=clpP2 PE=3 SV=1	30	4	30	4	214	23.6	5.15	106	99.5	100.6	118.9	80.9	1.24351	0.836838
A0A2I7WCR8	fadE26	Acyl-CoA dehydrogenase FadE26 OS=Mycobacterium tuberculosis OX=1773 GN=fadE26 PE=3 SV=1	15	5	16	5	400	43.8	7.12	31.32	114.3	103.2	99.4	83	1.24337	1.1499
A0A0H3L6I1	ERDMAN_0819	Transcriptional regulator OS=Mycobacterium tuberculosis (strain ATCC 35801 / TMC 107 / Erdman) OX=652616 GN=ERDMAN_0819 PE=4 SV=1	10	1	2	1	179	20.8	7.66	4.59	92.4	118.6	93.6	95.4	1.24319	0.987179
A0A0H3M552	vapC	Ribonuclease VapC OS=Mycobacterium bovis (strain BCG / Pasteur 1173P2) OX=410289 GN=vapC PE=3 SV=1	21	2	2	2	135	14.5	4.94	1.72	107.4	104.4	104.3	84	1.24286	1.02972
Q7D5A8	MT3657	Uncharacterized protein OS=Mycobacterium tuberculosis (strain CDC 1551 / Oshkosh) OX=83331 GN=MT3657 PE=4 SV=1	6	2	4	2	360	37.3	9.26	7.05	101.9	106.2	106.4	85.5	1.24211	0.957707
A0A0U0QZB7	acr1_3	Oxidoreductase OS=Mycobacterium tuberculosis OX=1773 GN=acr1_3 PE=4 SV=1	28	5	9	5	305	32.7	8.47	18.52	86.8	116.6	102.8	93.9	1.24175	0.844358
A0A0H3LCR4	dapB	4-hydroxy-tetrahydrodipicolinate reductase OS=Mycobacterium tuberculosis (strain ATCC 35801 / TMC 107 / Erdman) OX=652616 GN=dapB PE=3 SV=1	41	7	30	1	245	25.7	5.88	64.37	81.4	108.7	122.2	87.7	1.23945	0.666121
R4MIQ0	J113_12995	Uncharacterized protein OS=Mycobacterium tuberculosis CAS/NITR204 OX=1310114 GN=J113_12995 PE=4 SV=1	26	3	10	3	147	16	6.57	19.01	106.3	107.3	99.8	86.6	1.23903	1.06513
A0A2I7WAN0	folA	Dihydrofolate reductase OS=Mycobacterium tuberculosis OX=1773 GN=folA PE=4 SV=1	6	1	3	1	247	26.7	8.97	7.23	114	111.1	85.2	89.7	1.23857	1.33803
A5U1S7	mrp	Iron-sulfur cluster carrier protein OS=Mycobacterium tuberculosis (strain ATCC 25177 / H37Ra) OX=419947 GN=mrp PE=3 SV=1	43	9	30	7	390	41	6.67	55.22	106.3	112.7	90.1	91	1.23846	1.1798
A0A083WMI9	Mb1595_p0208	MCE-associated membrane protein OS=Mycobacterium bovis OX=1765 GN=Mb1595_p0208 PE=4 SV=1	30	4	6	4	184	20.2	8.22	10.36	127.2	99.3	93.3	80.2	1.23815	1.36334
A0A045HUN5	ompA	Outer membrane protein OmpA OS=Mycobacterium tuberculosis OX=1773 GN=ompA PE=3 SV=1	28	5	12	5	326	33.6	7.39	22.84	102.3	114.9	89.9	92.8	1.23815	1.13793
A0A0E8WIM2	pdtaR	Response regulator OS=Mycobacterium tuberculosis OX=1773 GN=pdtaR PE=4 SV=1	27	5	36	5	208	23	5.11	84.36	100.9	114.1	92.8	92.2	1.23753	1.08728
A0A0T9WIW8	atpC	ATP synthase epsilon chain OS=Mycobacterium tuberculosis OX=1773 GN=atpC PE=3 SV=1	27	3	32	3	128	14	4.79	73.4	109.5	109.7	92	88.7	1.23675	1.19022
A0A1A9EAT1	Mb1595_p3242	Alanine and arginine rich protein OS=Mycobacterium bovis OX=1765 GN=Mb1595_p3242 PE=4 SV=1	4	2	3	2	626	68.3	9.1	4.72	99.8	99.8	119.7	80.7	1.23668	0.833751
G0TPS2	grcC1	Putative polyprenyl-diphosphate synthase GRCC1 (Polyprenyl pyrophosphate synthetase) OS=Mycobacterium canettii (strain CIPT 140010059) OX=1048245 GN=grcC1 PE=3 SV=1	20	5	22	5	335	35.5	5.12	54.62	113	106.1	95.2	85.8	1.2366	1.18697
R4M9T3	J113_14835	Uncharacterized protein OS=Mycobacterium tuberculosis CAS/NITR204 OX=1310114 GN=J113_14835 PE=4 SV=1	20	3	5	3	176	18.6	5.73	7.31	86.1	102	129.4	82.5	1.23636	0.665379
A0A2I7WDB2	CAB90_04103	Endoribonuclease L-PSP OS=Mycobacterium tuberculosis OX=1773 GN=CAB90_04103 PE=4 SV=1	25	2	13	2	151	15.3	4.96	37.02	104.6	119.6	79.1	96.8	1.23554	1.32238
A0A2I7WCW0	CAB90_03963	Uncharacterized protein OS=Mycobacterium tuberculosis OX=1773 GN=CAB90_03963 PE=4 SV=1	8	2	2	2	311	34.1	5.05	2.31	101.8	111.8	95.8	90.6	1.234	1.06263
A0A0T9WK06	gatA	Putative amidase OS=Mycobacterium tuberculosis OX=1773 GN=gatA PE=3 SV=1	3	2	7	1	609	65.4	5.53	12.16	108.5	112.1	88.5	90.9	1.23322	1.22599
B2HM75	MMAR_2089	Conserved protein OS=Mycobacterium marinum (strain ATCC BAA-535 / M) OX=216594 GN=MMAR_2089 PE=4 SV=1	27	4	17	1	190	21.3	6.29	12.6	109.3	113.8	84.6	92.3	1.23294	1.29196
A0A396VH96	B6237_06660	Acyl-CoA synthetase OS=Mycobacterium tuberculosis OX=1773 GN=B6237_06660 PE=4 SV=1	15	5	16	4	473	49.5	6.38	46.06	98.5	109.2	103.8	88.6	1.23251	0.94894
A0A0U0THV9	rbpA	RNA polymerase-binding protein RbpA OS=Mycobacterium tuberculosis OX=1773 GN=rbpA PE=3 SV=1	45	4	6	4	111	13	5.64	10.64	103	117.3	84.5	95.2	1.23214	1.21893
Q7D973	MT0856	Uncharacterized protein OS=Mycobacterium tuberculosis (strain CDC 1551 / Oshkosh) OX=83331 GN=MT0856 PE=4 SV=1	8	2	2	2	283	30.9	9.03	2.65	107.6	96.6	117.4	78.4	1.23214	0.916525
P9WFX5	trpD	Anthranilate phosphoribosyltransferase OS=Mycobacterium tuberculosis (strain ATCC 25618 / H37Rv) OX=83332 GN=trpD PE=1 SV=1	13	3	5	3	370	37.7	6.44	8.8	98.1	100.1	120.5	81.3	1.23124	0.814108
A0A083VU32	Mb1595_p3900	Acyl-CoA dehydrogenase OS=Mycobacterium bovis OX=1765 GN=Mb1595_p3900 PE=4 SV=1	18	4	11	4	373	39	5.17	27.45	100.3	105.9	107.6	86.1	1.22997	0.932156
A0A0T9LRI4	groS_1	10 kDa chaperonin OS=Mycobacterium tuberculosis OX=1773 GN=groS_1 PE=3 SV=1	15	1	2	1	102	11	4.92	5.28	126.2	102	88.7	83	1.22892	1.42277
A0A0T5YAD8	DSI35_10095	ArsR family transcriptional regulator OS=Mycobacterium tuberculosis OX=1773 GN=DSI35_10095 PE=4 SV=1	8	2	2	2	218	23.7	6.79	4	69.3	142.8	71.8	116.2	1.22892	0.965181
P9WP87	cobH	Precorrin-8X methylmutase OS=Mycobacterium tuberculosis (strain ATCC 25618 / H37Rv) OX=83332 GN=cobH PE=1 SV=1	19	2	4	2	208	21.6	6.04	5.8	92.8	118	93.1	96.1	1.22789	0.996778
A0A045H6I6	pstB	Phosphate import ATP-binding protein PstB OS=Mycobacterium tuberculosis OX=1773 GN=pstB PE=3 SV=1	28	5	9	4	276	30	9.29	16.24	61.4	144.2	76.9	117.5	1.22723	0.79844
A0A0T7LK27	ppiA	Peptidyl-prolyl cis-trans isomerase OS=Mycobacterium tuberculosis OX=1773 GN=ppiA PE=4 SV=1	27	6	58	6	303	31.8	9.14	140.16	92.1	116.4	96.7	94.9	1.22655	0.95243
O05310	Rv1209	Conserved protein OS=Mycobacterium tuberculosis (strain ATCC 25618 / H37Rv) OX=83332 GN=Rv1209 PE=1 SV=1	20	2	8	2	122	13.1	5.2	16.24	125.2	100.2	93	81.7	1.22644	1.34624
A0A0T9DKZ3	atpA	ATP synthase subunit alpha OS=Mycobacterium tuberculosis OX=1773 GN=atpA PE=3 SV=1	32	15	117	15	549	59.2	5.11	280.68	102.9	112.5	92.8	91.8	1.22549	1.10884
A0A0H3L6M9	ERDMAN_0914	Uncharacterized protein OS=Mycobacterium tuberculosis (strain ATCC 35801 / TMC 107 / Erdman) OX=652616 GN=ERDMAN_0914 PE=4 SV=1	42	8	57	8	271	30.2	5.22	111.13	136.4	98.2	85.2	80.2	1.22444	1.60094
A0A2N5R866	X011_06550	Oxidoreductase OS=Mycobacterium tuberculosis variant microti OV254 OX=1427372 GN=X011_06550 PE=4 SV=1	12	3	10	1	334	35.4	9.14	24.87	113.3	103.3	99	84.4	1.22393	1.14444
A0A0E8VNA4	vapC	Ribonuclease VapC OS=Mycobacterium tuberculosis OX=1773 GN=vapC PE=3 SV=1	29	3	6	3	141	15.4	9.06	7.76	104.4	113.4	89.4	92.7	1.2233	1.16779
A0A0T9WJD4	lppF	Lipoprotein LppF OS=Mycobacterium tuberculosis OX=1773 GN=lppF PE=4 SV=1	5	1	1	1	466	49.7	7.18	2.58	165.5	65.8	114.8	53.8	1.22305	1.44164
P9WGT3	fabG1	3-oxoacyl-[acyl-carrier-protein] reductase FabG1 OS=Mycobacterium tuberculosis (strain ATCC 25618 / H37Rv) OX=83332 GN=fabG1 PE=1 SV=1	45	6	15	5	247	25.7	8.7	32.58	82.8	123.4	92.8	100.9	1.22299	0.892241
A0A0H3MJ81	BCG_3858	Uncharacterized protein OS=Mycobacterium bovis (strain BCG / Pasteur 1173P2) OX=410289 GN=BCG_3858 PE=4 SV=1	3	1	3	1	375	39.4	6.76	2.85	67.2	139.4	79.4	114	1.22281	0.846348
A0A0E8WYQ1	ERS007661_01408	Enoyl-CoA hydratase OS=Mycobacterium tuberculosis OX=1773 GN=ERS007661_01408 PE=4 SV=1	14	3	7	1	261	27.2	5.07	10.9	103.9	108	99.8	88.4	1.22172	1.04108
R4M653	I917_09010	Uncharacterized protein OS=Mycobacterium tuberculosis str. Haarlem/NITR202 OX=1304279 GN=I917_09010 PE=4 SV=1	7	1	1	1	131	13.4	9.06	2.26	198.2	46.5	117.3	38.1	1.22047	1.68968
A0A0T9G273	ureG	Urease accessory protein UreG OS=Mycobacterium tuberculosis OX=1773 GN=ureG PE=3 SV=1	22	3	11	3	224	23.3	5.43	29.1	88.9	108.9	112.9	89.3	1.21948	0.787422
[truncated: 2,006 more rows]

## Sheet: 原始数据2
Accession	Gena Name	Description	Coverage [%]	# Peptides	# PSMs	# Unique Peptides	# AAs	MW [kDa]	calc. pI	Score Sequest HT: Sequest HT	Abundances (Grouped): F2, 117	Abundances (Grouped): F2, 118	Abundances (Grouped): F2, 119	Abundances (Grouped): F2, 121
[truncated: 2,828 more rows]

[truncated: 3 more sheets: 可信蛋白2, 原始数据3, 可信蛋白3]
